# Supplementary material for: Mitochondrial dysfunction abrogates dietary lipid processing in enterocytes
Source: Nature. 2023 Dec 20;625(7994):385–92. doi: 10.1038/s41586-023-06857-0 (PMC10781618; doi:10.1038/s41586-023-06857-0)
Supplement: Supplementary file 3 — Proteomics analysis of protein lysates from IECs isolated from mice 7 days after the last tamoxifen injection. [file 41586_2023_6857_MOESM3_ESM.xlsx]

## Sheet: Information
Supplementary Table 1	Proteomics analysis of protein lysates from IECs isolated from mice 7 days after the last tamoxifen injection.
Sheets
InputData	Protein groups output table of lysates from isolated intestinal epithelial cells from DARS2tamIEC-KO and Dars2fl/fl mice treated with tamoxifen for 7 days (n=11 mice for DARS2tamIEC-KO and n=9 mice for Dars2fl/fl). Unpaired two-sided Welch's t-test, S0=0.1, permutation-based FDR, 500 randomizations.
GSEA_R-B-K-H-A	The inputdata where ranked using the "Test statistic TG/WT" and GSEA was run as specified in the methods section.
ORA_UP	The inputdata were filtered for proteins with a "log2 Fold Change" > 0.5 and a "q-value TG/WT" <0.05. ORA was performed as specified in the methods section.
ORA_DOWN	The inputdata were filtered for proteins with a "log2 Fold Change" < -0.5 and a "q-value TG/WT" <0.05. ORA was performed as specified in the methods section.

## Sheet: InputData
Majority protein IDs	Protein names	Gene names	Mitocarta	FDR 0.01 significant_TG/WT	-Log10 p-value TG/WT	log2 Fold Change	q-value TG/WT	Test statistic TG/WT	LFQ intensity_WT_843	LFQ intensity_WT_844	LFQ intensity_WT_847	LFQ intensity_WT_851	LFQ intensity_WT_852	LFQ intensity_WT_854	LFQ intensity_WT_856	LFQ intensity_WT_858	LFQ intensity_WT_860	LFQ intensity_TG_845	LFQ intensity_TG_846	LFQ intensity_TG_850	LFQ intensity_TG_853	LFQ intensity_TG_855	LFQ intensity_TG_857	LFQ intensity_TG_859	LFQ intensity_TG_861	LFQ intensity_TG_867	LFQ intensity_TG_868	LFQ intensity_TG_869	GOMF name	GOBP name	GOCC name	Reactome	Peptides	Razor & unique peptides	Unique peptides	Sequence coverage [%]	Unique & razor sequence coverage [%]	Unique sequence coverage [%]	Mol..weight..kDa.	Q.value	Score	Intensity	MS/MS count	Peptides.843	Peptides.844	Peptides.845	Peptides.846	Peptides.847	Peptides.850
P83093	Stromal interaction molecule 2	Stim2		+	6.06854	1.30623	0	7.65293	25.9488	25.5676	26.0414	26.4139	25.4531	26.548	26.438	25.9949	25.6682	27.564	27.4637	27.3945	27.4543	27.0549	27.4791	27.4409	27.9489	26.7343	27.1437	26.7804	calcium channel regulator activity;calcium ion binding;metal ion binding;protein binding;store-operated calcium channel activity	activation of store-operated calcium channel activity;calcium ion transmembrane transport;calcium ion transport;cellular calcium ion homeostasis;ion transport;positive regulation of calcium ion transport;store-operated calcium entry	endoplasmic reticulum;endoplasmic reticulum membrane;integral component of membrane;membrane;plasma membrane		20	19	19	37.4	35.3	35.3	83.924	0	146.96	2330800000	152	10	7	12	12	8	14
Q9D5V6	Synapse-associated protein 1	Syap1		+	6.07254	0.768836	0	7.34335	28.3907	27.9698	27.9064	28.198	28.4374	28.5999	28.2799	28.2803	28.3358	29.0564	29.3571	29.3369	28.8738	28.8602	29.4055	28.8535	28.6293	28.8626	29.0633	29.0897	protein binding	cell differentiation;cellular response to epidermal growth factor stimulus;cellular response to insulin stimulus;cellular response to insulin-like growth factor stimulus;cellular response to platelet-derived growth factor stimulus;positive regulation of fat cell differentiation;positive regulation of protein homodimerization activity;positive regulation of protein serine/threonine kinase activity…	axon;cell junction;cell projection;cytoplasm;cytosol;dendrite;extrinsic component of cytoplasmic side of plasma membrane;Golgi apparatus;growth cone;membrane;nucleoplasm;nucleus;perikaryon;perinuclear region of cytoplasm;plasma membrane;postsynaptic membrane;presynaptic membrane;synapse		15	15	15	49.3	49.3	49.3	41.349	0	169.01	9131000000	172	11	11	13	10	11	13
P97872	Dimethylaniline monooxygenase [N-oxide-forming] 5	Fmo5		+	6.07834	-2.07065	0	-7.65884	31.817	30.8379	31.6063	32.0944	31.6649	33.1078	32.3079	32.191	31.5292	30.2007	29.2517	30.0989	29.9779	30.5768	29.5619	28.7759	29.2741	30.3793	30.3632	29.7316	flavin adenine dinucleotide binding;monooxygenase activity;N,N-dimethylaniline monooxygenase activity;NADP binding;oxidoreductase activity	oxidation-reduction process	cytosol;endoplasmic reticulum;endoplasmic reticulum membrane;integral component of membrane;intracellular membrane-bounded organelle;membrane;organelle membrane		35	35	35	67.2	67.2	67.2	60	0	289.05	44512000000	422	31	24	23	12	26	20
Q64521	Glycerol-3-phosphate dehydrogenase, mitochondrial	Gpd2	+	+	6.10181	1.52655	0	9.72186	32.4972	32.091	32.3767	32.448	32.2912	33.432	32.4195	32.3186	31.8718	34.0312	34.0429	33.7883	33.8184	34.1725	33.679	33.7982	33.8378	34.2683	34.2411	33.6929	calcium ion binding;glycerol-3-phosphate dehydrogenase activity;metal ion binding;oxidoreductase activity;sn-glycerol-3-phosphate:ubiquinone oxidoreductase activity;sn-glycerol-3-phosphate:ubiquinone-8 oxidoreductase activity	camera-type eye development;gluconeogenesis;glycerol catabolic process;glycerol-3-phosphate metabolic process;multicellular organism growth;oxidation-reduction process	glycerol-3-phosphate dehydrogenase complex;membrane;mitochondrial inner membrane;mitochondrion	Glycerophospholipid biosynthesis;Metabolism;Metabolism of lipids;Phospholipid metabolism;Synthesis of PA;Triglyceride catabolism;Triglyceride metabolism	66	66	66	71.4	71.4	71.4	80.953	0	323.31	203000000000	1207	48	44	50	49	47	48
P35822	Receptor-type tyrosine-protein phosphatase kappa	Ptprk		+	6.13246	-0.955074	0	-7.39502	26.6796	26.6622	26.7939	27.3587	26.9965	26.5455	27.1567	26.9696	26.9335	26.1706	26.3357	25.9995	25.9018	25.2511	26.1858	26.1039	26.2381	25.6243	25.8571	25.7216	beta-catenin binding;gamma-catenin binding;hydrolase activity;phosphatase activity;phosphoprotein phosphatase activity;protein kinase binding;protein tyrosine phosphatase activity	cell adhesion;cell migration;cellular response to reactive oxygen species;cellular response to UV;dephosphorylation;focal adhesion assembly;negative regulation of cell cycle;negative regulation of cell migration;negative regulation of cell proliferation;negative regulation of keratinocyte proliferation;negative regulation of transcription, DNA-templated;neuron projection development;peptidyl-tyro…	axon;cell junction;cell surface;cell-cell junction;dendrite;integral component of membrane;intracellular membrane-bounded organelle;leading edge membrane;membrane;neuronal cell body;photoreceptor outer segment;plasma membrane	EGFR downregulation;Signal Transduction;Signaling by EGFR;Signaling by Receptor Tyrosine Kinases	12	12	12	12.4	12.4	12.4	164.18	0	81.236	1353600000	80	8	10	8	8	10	10
P70424	Receptor tyrosine-protein kinase erbB-2	Erbb2		+	6.14173	-1.93467	0	-7.74984	25.2117	25.5113	25.1826	25.8704	26.0813	25.784	25.2591	25.4021	26.2824	23.9312	23.2918	23.6651	24.2393	22.4133	23.56	23.991	23.9257	23.6923	25.029	22.8059	ATP binding;epidermal growth factor receptor binding;growth factor binding;identical protein binding;JUN kinase kinase kinase activity;kinase activity;MAP kinase kinase kinase activity;neuregulin binding;nucleotide binding;protein binding;protein C-terminus binding;protein heterodimerization activity;protein homodimerization activity;protein kinase activity;protein phosphatase binding;protein ser…	activation of JNKK activity;activation of JUN kinase activity;activation of MAPKK activity;apoptotic process;cardiac muscle tissue regeneration;cell fate commitment;cell migration;cell surface receptor signaling pathway;cellular response to epidermal growth factor stimulus;cellular response to growth factor stimulus;central nervous system morphogenesis;embryonic pattern specification;heart develo…	apical plasma membrane;basolateral plasma membrane;cytoplasm;cytoplasmic vesicle;cytosol;endosome membrane;integral component of membrane;membrane;mitochondrion;myelin sheath;nucleus;perinuclear region of cytoplasm;plasma membrane;receptor complex	Axon guidance;Developmental Biology;Downregulation of ERBB2 signaling;Downregulation of ERBB2:ERBB3 signaling;Downregulation of ERBB4 signaling;ERBB2 Activates PTK6 Signaling;ERBB2 Regulates Cell Motility;ESR-mediated signaling;Estrogen-dependent gene expression;GRB2 events in ERBB2 signaling;GRB7 events in ERBB2 signaling;Intracellular signaling by second messengers;MAPK family signaling cascade…	11	11	10	10.9	10.9	10.3	138.58	0	25.65	369230000	31	6	6	2	3	7	5
A6H611	Mitochondrial intermediate peptidase	Mipep	+	+	6.14324	0.883555	0	7.90281	25.646	25.63	26.1872	25.707	25.4886	25.2647	25.6585	25.6351	25.99	26.886	26.5208	26.5943	26.5615	26.5313	26.6943	26.9472	26.5703	26.5562	26.2495	26.194	hydrolase activity;metal ion binding;metalloendopeptidase activity;metallopeptidase activity;peptidase activity	peptide metabolic process;protein processing involved in protein targeting to mitochondrion;proteolysis	mitochondrial matrix;mitochondrion		14	14	14	21.7	21.7	21.7	80.851	0	59.991	1553000000	85	7	8	9	9	8	10
Q11136	Xaa-Pro dipeptidase	Pepd		+	6.14666	-2.72263	0	-7.83352	32.3429	31.8587	31.8185	32.0395	32.0301	30.7257	32.4665	32.5877	31.9562	29.3562	29.3639	29.5201	29.7744	30.4205	28.875	28.1012	26.9626	29.9295	30.1236	29.4113	aminopeptidase activity;dipeptidase activity;hydrolase activity;manganese ion binding;metal ion binding;metallopeptidase activity;peptidase activity;proline dipeptidase activity	collagen catabolic process;proteolysis	nucleoplasm;nucleus		27	27	27	49.1	49.1	49.1	55.028	0	183.08	34885000000	408	25	24	20	16	24	18
Q5H8C4	Vacuolar protein sorting-associated protein 13A	Vps13a		+	6.16026	0.6826	0	7.43225	26.8854	26.6223	26.737	26.8967	26.4918	26.9604	26.5354	26.9048	26.5896	27.748	27.6848	27.3283	27.0225	27.5126	27.1872	27.5356	27.578	27.3808	27.4849	27.141	molecular_function	autophagy;locomotory behavior;nervous system development;protein transport;social behavior	dense core granule		37	37	37	15.1	15.1	15.1	359.4	0	115.78	2237100000	177	17	15	24	20	14	21
Q64435	UDP-glucuronosyltransferase 1-6	Ugt1a6		+	6.19018	2.49177	0	8.188	24.4423	23.7561	22.4649	24.9442	24.4492	24.7923	24.0833	23.9673	24.593	26.7781	25.7464	27.0868	26.8383	26.1394	26.4576	27.377	27.5581	27.0088	26.1356	26.1077	enzyme binding;glucuronosyltransferase activity;protein heterodimerization activity;protein homodimerization activity;transferase activity;transferase activity, transferring glycosyl groups;transferase activity, transferring hexosyl groups	flavonoid glucuronidation;glucuronate metabolic process;metabolic process;xenobiotic glucuronidation	endoplasmic reticulum;endoplasmic reticulum membrane;integral component of membrane;intracellular membrane-bounded organelle;membrane;mitochondrial inner membrane	Biological oxidations;Glucuronidation;Metabolism;Phase II - Conjugation of compounds	18	9	9	43.1	21.3	21.3	60.438	0	62.479	1221200000	54	10	8	13	8	9	14
Q3UIU2	NADH dehydrogenase [ubiquinone] 1 beta subcomplex subunit 6	Ndufb6	+	+	6.20164	-1.12779	0	-8.13516	28.9566	29.4478	29.3721	29.2075	28.9235	29.9866	29.2344	28.9672	29.0557	27.8136	27.8206	28.4716	27.8839	28.0459	28.0234	27.9641	28.4459	28.0239	28.5773	28.154		mitochondrial ATP synthesis coupled electron transport;mitochondrial respiratory chain complex I assembly;oxidation-reduction process	integral component of membrane;membrane;mitochondrial inner membrane;mitochondrial membrane;mitochondrial respiratory chain complex I;mitochondrion;nucleoplasm;respiratory chain	Complex I biogenesis;Metabolism;Respiratory electron transport;Respiratory electron transport, ATP synthesis by chemiosmotic coupling, and heat production by uncoupling proteins.;The citric acid (TCA) cycle and respiratory electron transport	13	13	13	86.7	86.7	86.7	15.515	0	70.827	7940500000	137	12	11	7	7	10	9
P06801	NADP-dependent malic enzyme	Me1	+	+	6.22927	3.16364	0	7.82102	24.3333	24.0894	25.3398	25.977	26.0855	26.6468	26.3373	24.6532	26.0282	28.9908	28.6324	28.9448	29.7698	29.0392	29.0177	28.0385	26.3894	29.0063	28.7184	28.7412	malate dehydrogenase (decarboxylating) (NAD+) activity;malate dehydrogenase (decarboxylating) (NADP+) activity;malic enzyme activity;manganese ion binding;metal ion binding;NAD binding;oxaloacetate decarboxylase activity;oxidoreductase activity;protein binding	malate metabolic process;oxidation-reduction process;protein tetramerization;pyruvate metabolic process;regulation of NADP metabolic process;response to hormone	cytoplasm;cytosol;mitochondrion	Metabolism;Pyruvate metabolism;Pyruvate metabolism and Citric Acid (TCA) cycle;The citric acid (TCA) cycle and respiratory electron transport	18	18	18	38.1	38.1	38.1	63.953	0	53.784	4349100000	114	3	5	14	12	7	13
Q8BK48	Pyrethroid hydrolase Ces2e	Ces2e		+	6.24099	-1.58588	0	-7.68304	32.4879	32.0071	32.141	32.5095	32.3973	31.8623	32.7924	32.6469	31.7603	30.5243	30.7082	29.9657	30.5525	31.5633	29.7537	30.4516	30.7771	31.0617	31.4896	30.8912	carboxylic ester hydrolase activity;hydrolase activity;trans-permethrin hydrolase activity	biological_process	endoplasmic reticulum;extracellular region;intracellular membrane-bounded organelle	Biological oxidations;Metabolism;Phase I - Functionalization of compounds	23	23	19	54.4	54.4	49.6	62.317	0	268.42	73283000000	482	19	19	14	12	19	14
Q925I1	ATPase family AAA domain-containing protein 3	Atad3		+	6.24209	0.732325	0	7.53136	30.5849	30.7339	30.7528	30.6317	30.5361	31.1176	30.458	30.7096	30.5357	31.6043	31.5137	31.4686	31.4742	31.1495	31.6028	31.338	31.7476	31.3878	31.3002	30.8758	ATP binding;molecular_function;nucleotide binding	negative regulation of apoptotic process	integral component of membrane;membrane;mitochondrial inner membrane;mitochondrial nucleoid;mitochondrion	Immune System;Innate Immune System;Neutrophil degranulation	55	55	55	70.4	70.4	70.4	66.741	0	323.31	44619000000	703	41	41	42	36	41	38
Q8BH04	Phosphoenolpyruvate carboxykinase [GTP], mitochondrial	Pck2	+	+	6.2515	1.95189	0	10.3225	29.5048	29.8651	29.3182	29.3756	29.0214	28.0004	29.2	29.4523	29.4741	31.7628	30.973	30.9607	31.2504	31.0309	31.2424	31.4021	31.2401	30.9713	31.3455	30.995	carboxy-lyase activity;GTP binding;lyase activity;metal ion binding;nucleotide binding;phosphoenolpyruvate carboxykinase (GTP) activity;phosphoenolpyruvate carboxykinase activity;purine nucleotide binding	gluconeogenesis	mitochondrion	Gluconeogenesis;Glucose metabolism;Metabolism;Metabolism of carbohydrates	39	39	38	61.2	61.2	61.2	70.527	0	323.31	32050000000	406	22	20	25	27	20	25
P47713	Cytosolic phospholipase A2;Phospholipase A2;Lysophospholipase	Pla2g4a		+	6.25224	3.10087	0	9.10398	24.4989	24.9506	25.5705	25.5947	25.7316	25.8305	23.3847	23.9226	25.6277	28.7018	28.1733	28.8855	27.6218	27.1726	28.9292	27.9299	28.2492	28.1176	27.6204	27.8449	calcium ion binding;calcium-dependent phospholipase A2 activity;calcium-dependent phospholipid binding;hydrolase activity;lysophospholipase activity;metal ion binding;phospholipase A2 activity;phospholipase A2 activity (consuming 1,2-dipalmitoylphosphatidylcholine);phospholipase A2 activity consuming 1,2-dioleoylphosphatidylethanolamine);phospholipase activity	arachidonic acid secretion;cellular response to antibiotic;icosanoid biosynthetic process;lipid catabolic process;lipid metabolic process;metabolic process;phospholipid catabolic process;regulation of cell proliferation	cytoplasm;cytoplasmic vesicle;cytosol;endoplasmic reticulum;Golgi apparatus;lipid droplet	Acyl chain remodeling of CL;Acyl chain remodelling of PC;Acyl chain remodelling of PE;Acyl chain remodelling of PG;Acyl chain remodelling of PI;Acyl chain remodelling of PS;ADP signalling through P2Y purinoceptor 1;Arachidonic acid metabolism;Ca-dependent events;COPI-independent Golgi-to-ER retrograde traffic;Fatty acid metabolism;G alpha (i) signalling events;Glycerophospholipid biosynthesis;Gol…	20	20	20	34.6	34.6	34.6	85.221	0	81.522	3107900000	95	4	5	12	10	7	18
Q8BIG7	Catechol O-methyltransferase domain-containing protein 1	Comtd1	+	+	6.2594	1.4124	0	7.63	26.5261	26.6231	26.3513	26.2002	26.5999	27.4775	26.3915	26.8322	26.1647	28.4679	27.7782	28.1007	27.6146	27.2175	27.5819	28.0001	28.5205	28.1026	27.9068	28.5603	methyltransferase activity;O-methyltransferase activity;transferase activity	methylation	integral component of membrane;membrane;mitochondrion		8	8	8	35.1	35.1	35.1	28.96	0	26.791	3697100000	72	7	6	7	6	7	7
Q6ZWX6	Eukaryotic translation initiation factor 2 subunit 1	Eif2s1		+	6.25953	0.669971	0	7.58921	28.5958	28.8604	28.632	28.9494	28.6451	28.7879	28.8477	28.6295	29.1569	29.4571	29.6124	29.586	29.2891	29.1332	29.915	29.4974	29.279	29.5196	29.3608	29.4035	nucleic acid binding;protein binding;ribosome binding;RNA binding;translation initiation factor activity	aging;cellular response to amino acid starvation;cellular response to heat;cellular response to oxidative stress;cellular response to UV;negative regulation of guanyl-nucleotide exchange factor activity;negative regulation of translational initiation in response to stress;positive regulation of neuron death;positive regulation of type B pancreatic cell apoptotic process;protein autophosphorylatio…	cytoplasm;cytoplasmic stress granule;eukaryotic 48S preinitiation complex;eukaryotic translation initiation factor 2 complex;eukaryotic translation initiation factor 2B complex;glial limiting end-foot;multi-eIF complex;nucleus;ribosome;translation initiation ternary complex	ABC-family proteins mediated transport;Activation of the mRNA upon binding of the cap-binding complex and eIFs, and subsequent binding to 43S;Cap-dependent Translation Initiation;Eukaryotic Translation Initiation;Formation of the ternary complex, and subsequently, the 43S complex;L13a-mediated translational silencing of Ceruloplasmin expression;Metabolism of proteins;PERK regulates gene expressio…	22	22	22	70.2	70.2	70.2	36.108	0	155.94	13442000000	292	16	18	19	16	16	16
Q8R3N1	Nucleolar protein 14	Nop14		+	6.26223	1.63209	0	7.72802	26.0407	25.9421	25.6515	25.8139	25.8201	25.7301	24.4739	25.6401	25.3095	27.4146	27.3164	27.1437	27.1161	26.6756	27.5547	27.9071	28.0566	26.7776	26.731	26.8862	enzyme binding;snoRNA binding	maturation of SSU-rRNA;ribosomal small subunit biogenesis;ribosome biogenesis;rRNA processing	Noc4p-Nop14p complex;nucleolus;nucleus;small-subunit processome	Major pathway of rRNA processing in the nucleolus and cytosol;Metabolism of RNA;rRNA processing;rRNA processing in the nucleus and cytosol	20	20	20	26.9	26.9	26.9	98.768	0	114.17	2341100000	110	5	7	11	13	10	17
Q8VDR9	Dedicator of cytokinesis protein 6	Dock6		+	6.26923	1.81936	0	7.60871	25.2303	24.875	25.1678	24.9691	26.0298	25.5749	24.4738	25.9219	24.9984	27.1454	27.0874	27.3586	27.0604	26.8317	27.4865	27.4396	28.0219	26.9576	26.491	25.8718	guanyl-nucleotide exchange factor activity;molecular_function	biological_process;small GTPase mediated signal transduction	cytoplasm;cytosol;perinuclear region of cytoplasm	Factors involved in megakaryocyte development and platelet production;Hemostasis	32	30	30	18.8	18	18	233.26	0	90.206	1562700000	90	5	8	17	13	3	16
E9PZJ8	Activating signal cointegrator 1 complex subunit 3	Ascc3		+	6.27014	1.0563	0	7.58721	26.5382	27.1419	27.0406	26.9682	26.6022	26.9066	26.9744	26.6188	27.3237	27.9046	27.9993	28.1692	27.9951	27.9745	28.4443	27.4651	27.1984	28.1443	27.9329	28.3095	ATP binding;ATP-dependent 3'-5' DNA helicase activity;helicase activity;hydrolase activity;nucleic acid binding;nucleotide binding	cell proliferation;cellular response to DNA damage stimulus;DNA dealkylation involved in DNA repair;DNA duplex unwinding;DNA repair;regulation of transcription, DNA-templated;transcription, DNA-templated	activating signal cointegrator 1 complex;cytosol;intracellular;nucleus		39	39	39	20.6	20.6	20.6	250.55	0	137.21	3256900000	154	8	16	21	19	19	21
Q8BUY5	Complex I assembly factor TIMMDC1, mitochondrial	Timmdc1	+	+	6.27328	1.28017	0	8.90409	25.3447	25.1531	26.2127	25.7034	25.2379	25.7904	25.1628	25.3327	25.1482	26.5511	26.6956	26.4592	26.7119	26.3712	26.7192	26.823	27.2027	27.0571	26.8617	26.623	molecular_function	biological_process	integral component of membrane;membrane;mitochondrial membrane;mitochondrion;nucleoplasm;nucleus	Complex I biogenesis;Metabolism;Respiratory electron transport;Respiratory electron transport, ATP synthesis by chemiosmotic coupling, and heat production by uncoupling proteins.;The citric acid (TCA) cycle and respiratory electron transport	10	10	10	31.2	31.2	31.2	31.791	0	63.795	1794000000	51	4	4	7	7	7	6
D3Z7P3	Glutaminase kidney isoform, mitochondrial	Gls	+	+	6.27816	0.950623	0	8.22621	29.9599	29.699	29.6529	30.0127	29.4438	30.1287	30.1354	30.3217	29.7728	30.6816	30.9829	30.9878	31.3574	30.8962	30.6984	30.6599	30.7387	30.8947	30.959	30.5331	glutaminase activity;hydrolase activity;identical protein binding;protein binding	chemical synaptic transmission;glutamate biosynthetic process;glutamine catabolic process;glutamine metabolic process;protein homotetramerization;regulation of respiratory gaseous exchange by neurological system process;suckling behavior	cytoplasm;cytosol;mitochondrial matrix;mitochondrion	Amino acid synthesis and interconversion (transamination);Gene expression (Transcription);Generic Transcription Pathway;Glutamate Neurotransmitter Release Cycle;Metabolism;Metabolism of amino acids and derivatives;Neuronal System;Neurotransmitter release cycle;RNA Polymerase II Transcription;TP53 Regulates Metabolic Genes;Transcriptional Regulation by TP53;Transmission across Chemical Synapses	34	34	33	56.7	56.7	52.7	73.963	0	323.31	26938000000	395	18	17	22	20	21	22
Q91WS2	NACHT, LRR and PYD domains-containing protein 6	Nlrp6		+	6.28044	-3.31565	0	-10.2092	28.9577	28.4223	28.4449	28.9474	28.7734	29.058	28.9524	28.6687	28.8766	25.9334	25.0467	26.2204	24.6971	26.1985	26.1785	23.9531	23.4558	26.2735	25.6252	26.6249	ATP binding;nucleotide binding;protein binding;vasopressin receptor activity	G-protein coupled receptor signaling pathway;immune system process;inflammatory response;innate immune response;negative regulation of ERK1 and ERK2 cascade;negative regulation of I-kappaB kinase/NF-kappaB signaling;negative regulation of immune response;negative regulation of inflammatory response to antigenic stimulus;negative regulation of MAPK cascade;negative regulation of toll-like receptor…	cellular_component;cytoplasm;inflammasome complex;membrane;nuclear membrane;nucleus;plasma membrane		25	25	25	30.5	30.5	30.5	97.401	0	103.28	3183400000	125	16	19	8	7	14	8
Q148W0	Phospholipid-transporting ATPase IC	Atp8b1		+	6.28079	-1.48695	0	-8.00746	28.7607	28.7154	28.5884	28.9408	28.9051	29.5048	28.6071	28.6108	28.6368	26.9308	26.773	26.924	27.6715	27.0755	27.0254	28.2994	28.219	27.3855	27.0162	27.2087	aminophospholipid transmembrane transporter activity;ATP binding;cardiolipin binding;hydrolase activity;lipid transporter activity;magnesium ion binding;metal ion binding;nucleotide binding;phospholipid transporter activity;phospholipid-translocating ATPase activity;protein binding	aging;aminophospholipid transport;axonogenesis;bile acid metabolic process;binding of sperm to zona pellucida;detection of light stimulus involved in visual perception;drug transmembrane transport;eating behavior;Golgi organization;inner ear morphogenesis;inner ear receptor cell development;involuntary skeletal muscle contraction;lipid transport;negative regulation of transcription, DNA-templated…	acrosomal membrane;acrosomal vesicle;apical plasma membrane;brush border membrane;cell projection;cytoplasmic vesicle;endoplasmic reticulum;endoplasmic reticulum membrane;endosome;Golgi apparatus;integral component of membrane;membrane;nucleoplasm;photoreceptor outer segment;plasma membrane;stereocilium	Ion channel transport;Ion transport by P-type ATPases;Transport of small molecules	32	32	31	23.9	23.9	23.9	143.8	0	127.33	6364300000	178	20	24	13	12	22	9
Q8CI59	Metalloreductase STEAP3	Steap3		+	6.31306	-1.86232	0	-7.71674	24.7815	24.3273	25.3289	25.7505	24.9427	25.3829	24.8555	24.6479	24.7537	23.1101	21.9768	22.5239	23.813	22.5805	23.5895	23.9434	22.6362	23.2852	23.8041	22.9717	cupric reductase activity;ferric-chelate reductase (NADPH) activity;ferric-chelate reductase activity;identical protein binding;metal ion binding;oxidoreductase activity;protein binding	apoptotic process;cell cycle;copper ion import;exosomal secretion;ferric iron import across plasma membrane;ion transport;iron ion homeostasis;iron ion transport;oxidation-reduction process;positive regulation of intrinsic apoptotic signaling pathway in response to DNA damage by p53 class mediator;protein secretion	cytoplasm;endosome;endosome membrane;integral component of membrane;integral component of plasma membrane;membrane;multivesicular body;plasma membrane		4	4	4	8	8	8	54.748	0.0024256	0.10683	192120000	16	4	4	0	0	2	0
Q2KHK6;Q8CB12	Gasdermin-C2;Gasdermin-C3	Gsdmc2;Gsdmc3		+	6.32411	-3.83445	0	-7.65756	27.8895	27.2603	28.3252	29.3149	27.6595	30.1699	27.4633	28.4824	27.6657	23.5537	24.806	25.85	25.9896	25.759	25.1922	24.8492	24.1685	22.7539	23.2842	22.3411	molecular_function	biological_process;intestinal epithelial cell development;programmed cell death	cellular_component;cytoplasm;cytosol;membrane;microtubule organizing center;mitochondrion;plasma membrane		14	14	5	25.8	25.8	10.2	53.951	0	60.509	3048100000	70	10	9	1	3	11	2
G3X939	Sodium/hydrogen exchanger	Slc9a3		+	6.34209	-3.60002	0	-8.75171	28.0773	25.5646	28.1515	27.7797	27.1801	29.1551	27.7957	27.1095	26.5254	24.4331	23.7062	22.3988	24.5152	23.8125	24.1299	25.1756	24.2113	23.6834	23.3224	23.3145	antiporter activity;PDZ domain binding;potassium:proton antiporter activity;sodium:proton antiporter activity;solute:proton antiporter activity	cation transport;ion transport;potassium ion transmembrane transport;proton transmembrane transport;regulation of intracellular pH;regulation of pH;sodium ion import across plasma membrane;sodium ion transport;transmembrane transport	apical plasma membrane;brush border membrane;extracellular exosome;integral component of membrane;membrane;plasma membrane;vesicle	SLC-mediated transmembrane transport;Sodium/Proton exchangers;Transport of inorganic cations/anions and amino acids/oligopeptides;Transport of small molecules	14	14	14	14.4	14.4	14.4	93.103	0	137.19	2281500000	78	13	10	2	3	10	0
Q61753	D-3-phosphoglycerate dehydrogenase	Phgdh		+	6.34836	3.03381	0	8.01763	27.3694	28.2275	27.4962	27.2494	28.2467	25.455	27.1463	27.184	28.3145	30.7963	31.2522	30.9817	30.7606	30.5343	30.7737	29.7638	28.3223	30.692	30.5933	30.4105	NAD binding;oxidoreductase activity;oxidoreductase activity, acting on the CH-OH group of donors, NAD or NADP as acceptor;phosphoglycerate dehydrogenase activity	cellular amino acid biosynthetic process;G1 to G0 transition;gamma-aminobutyric acid metabolic process;glial cell development;glutamine metabolic process;glycine metabolic process;L-serine biosynthetic process;L-serine metabolic process;metabolic process;neural tube development;neurogenesis;neuron projection development;oxidation-reduction process;regulation of gene expression;spinal cord develop…	myelin sheath	Amino acid synthesis and interconversion (transamination);Metabolism;Metabolism of amino acids and derivatives;Serine biosynthesis	17	17	17	36.8	36.8	36.8	56.585	0	67.998	17038000000	177	9	10	13	16	11	13
Q9QWG7	Sulfotransferase family cytosolic 1B member 1	Sult1b1		+	6.35573	-2.21207	0	-9.07207	32.1361	31.7415	31.6647	31.6717	31.8493	31.2725	32.2517	31.9318	31.799	29.3009	29.0564	30.1034	30.7054	30.2056	28.9317	28.702	28.5095	29.7944	30.4898	29.8129	aryl sulfotransferase activity;sulfotransferase activity;transferase activity	3'-phosphoadenosine 5'-phosphosulfate metabolic process;epithelial cell differentiation;ethanol catabolic process;flavonoid metabolic process;lipid metabolic process;phenol-containing compound metabolic process;steroid metabolic process;sulfation;thyroid hormone metabolic process;xenobiotic metabolic process	cytoplasm;cytosol	Biological oxidations;Cytosolic sulfonation of small molecules;Metabolism;Phase II - Conjugation of compounds	21	21	21	58.9	58.9	58.9	34.901	0	121.08	40209000000	355	19	18	11	11	18	12
P30681	High mobility group protein B2	Hmgb2		+	6.35945	-1.21593	0	-7.69135	30.9416	31.4989	31.0059	31.2048	31.2479	30.4795	31.2621	30.7304	31.3846	29.6707	30.4169	30.1209	29.2208	29.9757	30.2316	29.8235	29.2062	29.9635	29.875	30.0436	chemoattractant activity;damaged DNA binding;DNA binding;DNA binding transcription factor activity;DNA binding, bending;double-stranded DNA binding;enhancer sequence-specific DNA binding;non-sequence-specific DNA binding, bending;protein binding;protein domain specific binding;RAGE receptor binding;supercoiled DNA binding;transcription factor binding;transcription regulatory region DNA binding	cell chemotaxis;cellular response to lipopolysaccharide;chemotaxis;defense response to Gram-negative bacterium;defense response to Gram-positive bacterium;DNA recombination;DNA topological change;immune system process;inflammatory response;inflammatory response to antigenic stimulus;innate immune response;male gonad development;negative regulation of extrinsic apoptotic signaling pathway via deat…	cell;chromosome;condensed chromosome;cytoplasm;extracellular region;extracellular space;nuclear chromatin;nucleolus;nucleus;perinuclear region of cytoplasm;protein-containing complex	Activation of DNA fragmentation factor;Apoptosis;Apoptosis induced DNA fragmentation;Apoptotic execution phase;Programmed Cell Death	17	15	15	65.2	57.6	57.6	24.162	0	112.01	20275000000	218	16	16	12	10	15	8
Q8R033	LYR motif-containing protein 2	Lyrm2	+	+	6.36423	1.80423	0	8.9636	23.5738	23.58	23.3264	23.1017	23.6919	23.945	23.3818	23.6112	23.6854	24.4779	24.6311	25.9147	25.9187	25.9444	25.5995	25.2087	25.7186	25.9701	24.9062	24.542	molecular_function	biological_process	mitochondrion		6	6	6	56.8	56.8	56.8	10.38	0	5.3261	316460000	27	3	2	3	2	2	3
Q99LP6	GrpE protein homolog 1, mitochondrial	Grpel1	+	+	6.36892	1.01414	0	8.53634	30.2116	29.7758	30.4167	30.3283	30.0636	29.4457	30.1415	30.0669	30.0739	31.385	30.8202	30.8455	31.37	31.1675	30.7368	30.9585	31.2016	31.2599	31.0977	30.9532	adenyl-nucleotide exchange factor activity;chaperone binding;protein homodimerization activity;unfolded protein binding	protein folding;protein import into mitochondrial matrix;regulation of catalytic activity	mitochondrial matrix;mitochondrion;nucleus;presequence translocase-associated import motor		19	19	19	55.8	55.8	55.8	24.307	0	158.39	24350000000	311	15	16	17	17	16	15
Q8VDG7	Platelet-activating factor acetylhydrolase 2, cytoplasmic	Pafah2		+	6.36949	1.53667	0	10.7525	27.79	27.1472	27.6544	27.6165	27.3069	28.5031	27.5859	27.4273	27.3241	29.305	28.9589	29.0703	29.2763	29.2283	29.2641	28.8171	28.848	29.2703	29.1235	29.2867	1-alkyl-2-acetylglycerophosphocholine esterase activity;hydrolase activity	lipid catabolic process;lipid metabolic process	cytoplasm;endoplasmic reticulum;endoplasmic reticulum membrane;membrane	Hemostasis;Platelet homeostasis	18	18	18	45.9	45.9	45.9	43.561	0	74.195	9300300000	192	13	12	14	15	11	14
Q60997	Deleted in malignant brain tumors 1 protein	Dmbt1		+	6.37851	-3.12043	0	-7.81063	26.8361	26.2621	28.7439	27.133	27.2521	26.6402	26.5073	26.7684	27.1247	24.2862	23.9875	22.5919	24.5916	22.653	22.9722	25.9378	24.8117	23.0757	24.6733	23.4216	protein binding;scavenger receptor activity;zymogen binding	blastocyst development;cell differentiation;defense response to Gram-negative bacterium;defense response to Gram-positive bacterium;inner cell mass cell proliferation;multicellular organism development;positive regulation of epithelial cell differentiation;protein transport;receptor-mediated endocytosis	cytoplasm;cytoplasmic vesicle;extracellular matrix;extracellular region;extrinsic component of membrane;integral component of membrane;intracellular;membrane;phagocytic vesicle membrane;transport vesicle membrane;zymogen granule membrane		8	8	8	6.6	6.6	6.6	226.81	0	53.446	1211900000	57	6	6	3	2	8	1
Q9QYB1	Chloride intracellular channel protein 4	Clic4	+	+	6.37854	2.74746	0	8.45369	25.4423	26.4076	25.1223	26.1022	25.8676	24.4493	24.8019	24.0488	25.8279	28.3577	28.4329	27.898	28.2602	27.3945	28.0213	29.0062	29.0255	27.397	27.1037	28.077	chloride channel activity;glutathione transferase activity;protein binding;voltage-gated ion channel activity	angiogenesis;branching morphogenesis of an epithelial tube;cellular response to calcium ion;chloride transmembrane transport;chloride transport;endothelial cell morphogenesis;fertilization;glutathione metabolic process;ion transport;keratinocyte differentiation;multicellular organism growth;negative regulation of cell migration;regulation of ion transmembrane transport;retina vasculature morphoge…	apical part of cell;cell surface;cell-cell junction;centrosome;chloride channel complex;cytoplasm;cytoplasmic vesicle;cytoplasmic vesicle membrane;cytosol;integral component of membrane;intracellular;membrane;microtubule cytoskeleton;microvillus;midbody;mitochondrion;nuclear matrix;nucleus;perinuclear region of cytoplasm;plasma membrane		11	10	10	64.4	61.3	61.3	28.729	0	72.135	3819500000	84	6	7	6	6	5	7
Q921Q7	Ras and Rab interactor 1	Rin1		+	6.38901	4.19909	0	9.40158	22.7563	22.2248	21.6288	23.7749	23.1838	25.5611	23.6602	22.6651	22.1764	27.5853	27.399	27.4968	27.6372	27.544	27.9206	25.336	26.5614	27.6521	27.5471	27.2822	GTPase activator activity;protein binding;Ras GTPase binding	associative learning;endocytosis;memory;negative regulation of synaptic plasticity;positive regulation of GTPase activity;signal transduction	cytoplasm;cytoskeleton;dendrite;membrane;neuronal cell body;plasma membrane	Membrane Trafficking;RAB GEFs exchange GTP for GDP on RABs;Rab regulation of trafficking;Vesicle-mediated transport	19	19	19	29.5	29.5	29.5	83.013	0	102.05	1935400000	86	0	0	13	12	0	15
Q99JY3	GTPase IMAP family member 4	Gimap4		+	6.38995	-3.08781	0	-7.72198	28.3027	28.1924	28.0265	27.1924	27.1111	25.6255	27.6148	27.841	27.6734	23.6393	22.535	24.4852	24.4933	26.045	23.719	25.1474	24.4212	25.5254	24.7481	23.8731	GTP binding;nucleotide binding		cytoplasm;cytosol		15	15	15	42.1	42.1	42.1	38.044	0	39.362	1545100000	67	10	11	3	1	9	3
Q9EQ06	Estradiol 17-beta-dehydrogenase 11	Hsd17b11		+	6.39585	-2.03895	0	-8.88475	30.9463	30.4298	31.1534	31.0678	30.692	30.9872	31.3783	31.2695	31.0816	28.0407	28.8062	28.4087	29.2778	28.8867	28.2076	29.54	30.3877	29.2996	29.3143	28.4092	estradiol 17-beta-dehydrogenase activity;oxidoreductase activity;steroid dehydrogenase activity	androgen catabolic process;lipid metabolic process;oxidation-reduction process;steroid biosynthetic process	cytoplasm;extracellular region;lipid droplet	Estrogen biosynthesis;Metabolism;Metabolism of lipids;Metabolism of steroid hormones;Metabolism of steroids	18	16	16	58.7	56	56	32.88	0	142.11	29539000000	208	16	14	10	9	15	9
O70355	Butyrophilin-like protein 2	Btnl2		+	6.40014	-1.27784	0	-7.90341	27.5499	27.0137	27.4984	27.4744	27.3301	27.7291	27.6251	27.1698	26.9094	25.9851	25.7946	25.8239	26.0831	26.2357	25.3193	26.0075	25.7527	26.5383	26.7914	26.6454	signaling receptor binding	negative regulation of T cell receptor signaling pathway;positive regulation of interleukin-2 secretion;positive regulation of T cell proliferation	integral component of membrane;membrane	Adaptive Immune System;Butyrophilin (BTN) family interactions;Immune System	12	12	12	26	26	26	50.894	0	38.578	1594900000	83	11	11	8	6	10	6
P97864	Caspase-7;Caspase-7 subunit p20;Caspase-7 subunit p11	Casp7		+	6.41354	-1.50303	0	-8.30221	29.6021	28.9306	29.42	29.2874	29.6616	29.7647	29.0901	29.435	29.2128	27.6637	28.2586	27.9103	28.1194	28.1355	28.0835	27.1366	26.7497	28.0636	27.9484	28.5579	aspartic-type endopeptidase activity;cysteine-type endopeptidase activity;cysteine-type endopeptidase activity involved in apoptotic process;cysteine-type endopeptidase activity involved in execution phase of apoptosis;cysteine-type peptidase activity;hydrolase activity;peptidase activity;protein binding	aging;apoptotic process;cellular response to staurosporine;execution phase of apoptosis;heart development;neuron apoptotic process;protein processing;proteolysis;response to UV	cytoplasm;cytosol;intracellular membrane-bounded organelle;nucleus	Apoptosis;Apoptotic cleavage of cellular proteins;Apoptotic execution phase;Apoptotic factor-mediated response;Caspase-mediated cleavage of cytoskeletal proteins;Intrinsic Pathway for Apoptosis;Programmed Cell Death;SMAC binds to IAPs;SMAC-mediated apoptotic response;SMAC-mediated dissociation of IAP:caspase complexes	22	22	22	53.5	53.5	53.5	34.06	0	54.16	8090800000	208	18	19	15	15	19	12
O70589	Peripheral plasma membrane protein CASK	Cask		+	6.4242	-0.714104	0	-7.85305	27.6046	27.475	27.5819	27.4859	27.7422	27.9551	27.5213	27.4261	27.6827	26.9052	26.9949	27.3057	26.7853	26.7694	27.1391	26.7895	26.5631	26.5899	26.8032	27.1909	ATP binding;calmodulin binding;kinase activity;neurexin family protein binding;nucleotide binding;protein binding;protein kinase activity;protein serine/threonine kinase activity;transferase activity	calcium ion import;negative regulation of cell-matrix adhesion;negative regulation of cellular response to growth factor stimulus;negative regulation of keratinocyte proliferation;negative regulation of wound healing;phosphorylation;positive regulation of calcium ion import;positive regulation of transcription by RNA polymerase II;protein phosphorylation	basement membrane;basolateral plasma membrane;cell-cell junction;cytoplasm;cytosol;membrane;nuclear lamina;nuclear matrix;nucleolus;nucleus;plasma membrane;synapse;vesicle	Dopamine Neurotransmitter Release Cycle;Neurexins and neuroligins;Neuronal System;Neurotransmitter release cycle;Protein-protein interactions at synapses;Transmission across Chemical Synapses	17	17	17	21.4	21.4	21.4	105.11	0	68.858	2556800000	127	12	14	9	6	12	15
Q3TH73	Protein tweety homolog 2	Ttyh2		+	6.42712	-1.57336	0	-7.76955	24.7911	23.8308	24.3882	25.1283	24.4621	24.5168	24.7758	24.934	24.0777	22.2619	23.0881	23.5063	22.6283	23.2822	23.6046	23.2672	22.7591	23.1519	23.0775	22.0609	chloride channel activity;molecular_function	biological_process;chloride transmembrane transport;chloride transport;ion transport	chloride channel complex;integral component of membrane;membrane;plasma membrane	Ion channel transport;Stimuli-sensing channels;Transport of small molecules	4	4	4	10.9	10.9	10.9	59.007	0	8.243	197570000	18	3	3	1	1	3	1
P53702	Cytochrome c-type heme lyase	Hccs	+	+	6.42982	1.2296	0	9.60915	28.6542	28.1044	28.4562	28.6865	28.0269	29.0118	28.4676	28.5897	28.0299	29.6892	29.7035	29.5722	29.5548	29.8637	29.48	29.573	30.1273	29.805	29.6906	29.3883	holocytochrome-c synthase activity;lyase activity;metal ion binding;protein binding	cytochrome c-heme linkage	membrane;mitochondrial inner membrane;mitochondrion		18	18	18	63.6	63.6	63.6	30.977	0	172.77	10617000000	225	10	10	12	9	9	13
Q99JW5	Epithelial cell adhesion molecule	Epcam		+	6.46861	-0.734581	0	-7.83023	33.308	33.2688	33.3527	33.216	33.1343	33.4425	33.2137	33.2031	32.7975	32.3183	32.2944	32.5924	32.3558	32.524	32.2798	32.5807	32.6983	32.8226	32.7639	32.0563	cadherin binding involved in cell-cell adhesion;protein-containing complex binding	cell-cell adhesion via plasma-membrane adhesion molecules;negative regulation of apoptotic process;negative regulation of cell-cell adhesion mediated by cadherin;positive regulation of cell motility;positive regulation of cell proliferation;positive regulation of stem cell proliferation;positive regulation of transcription by RNA polymerase II;signal transduction involved in regulation of gene ex…	apical plasma membrane;basolateral plasma membrane;bicellular tight junction;cell junction;cell surface;integral component of membrane;integral component of plasma membrane;lateral plasma membrane;membrane;plasma membrane	Cell surface interactions at the vascular wall;Hemostasis	15	15	15	38.1	38.1	38.1	35.019	0	223.64	134000000000	424	15	15	12	11	14	12
Q91YN5	UDP-N-acetylhexosamine pyrophosphorylase;UDP-N-acetylgalactosamine pyrophosphorylase;UDP-N-acetylglucosamine pyrophosphorylase	Uap1		+	6.48626	-1.67003	0	-7.9956	28.4361	28.0685	28.2304	28.312	28.4347	27.0784	28.7057	28.2493	28.4367	26.348	27.1415	25.8312	26.4868	26.7618	26.5695	27.1701	26.2072	26.6962	26.9761	25.8267	identical protein binding;nucleotidyltransferase activity;transferase activity;UDP-N-acetylglucosamine diphosphorylase activity;uridylyltransferase activity	metabolic process;UDP-N-acetylglucosamine biosynthetic process	cytoplasm;cytosol;nucleoplasm;plasma membrane		13	12	12	31.4	28.9	28.9	58.608	0	57.971	3046600000	89	12	8	6	7	8	5
P21550	Beta-enolase	Eno3		+	6.49488	-1.4882	0	-7.87434	25.2059	24.2353	25.0492	25.1856	24.6937	24.2098	25.1035	25.1305	24.7499	22.965	23.7934	22.6921	23.3578	22.8188	23.2183	23.1288	24.0134	23.4162	23.45	24.0201	lyase activity;magnesium ion binding;metal ion binding;phosphopyruvate hydratase activity;protein heterodimerization activity;protein homodimerization activity	aging;glycolytic process;response to drug;skeletal muscle tissue regeneration	cytoplasm;cytosol;membrane;phosphopyruvate hydratase complex;plasma membrane	Gluconeogenesis;Glucose metabolism;Glycolysis;Metabolism;Metabolism of carbohydrates	10	7	6	23.5	18.2	13.1	47.024	0	13.028	371060000	19	8	8	2	4	8	4
Q8R2Y8	Peptidyl-tRNA hydrolase 2, mitochondrial	Ptrh2	+	+	6.50298	1.03921	0	8.56436	27.9252	27.7841	27.8676	27.5805	27.4205	28.0207	27.6271	27.9933	27.1351	28.7566	28.8604	28.8657	28.5796	28.3586	28.5696	28.9081	29.1102	28.6705	29.0437	28.4745	aminoacyl-tRNA hydrolase activity;hydrolase activity	negative regulation of anoikis;negative regulation of gene expression;positive regulation of anoikis	cytosol;mitochondrion	Deubiquitination;Metabolism of proteins;Post-translational protein modification;Ub-specific processing proteases	8	8	8	59.7	59.7	59.7	19.526	0	85.304	7456900000	88	7	6	7	7	7	7
A2ALU4	Protein Shroom2	Shroom2		+	6.50735	1.38801	0	7.89285	24.586	24.7884	24.6411	25.1332	24.7424	25.5514	25.2804	25.2692	24.5286	26.6108	26.1613	26.8919	26.1323	25.5716	26.8509	26.5367	26.6356	26.2353	25.7887	26.2673	actin binding;actin filament binding;beta-catenin binding;protein binding;protein domain specific binding	actin filament bundle assembly;apical protein localization;brain development;camera-type eye development;camera-type eye morphogenesis;cell migration;cell morphogenesis;cell-cell junction maintenance;cellular pigment accumulation;ear development;establishment of melanosome localization;eye pigment granule organization;lens morphogenesis in camera-type eye;melanosome organization;multicellular org…	apical junction complex;apical plasma membrane;bicellular tight junction;cell cortex;cell junction;cell-cell adherens junction;cell-cell junction;cortical actin cytoskeleton;cytoplasm;cytoskeleton;filamentous actin;membrane;microtubule;neuronal cell body;plasma membrane		19	19	19	21.8	21.8	21.8	164.7	0	52.661	1069100000	69	5	3	9	7	4	12
Q91WQ9	Calmodulin-like protein 4	Calml4		+	6.50867	-1.10093	0	-8.21179	29.3011	29.0766	28.8612	29.3024	28.9261	29.5806	29.6471	29.5039	28.8672	28.2197	28.4245	28.0615	28.1841	28.3504	28.3579	27.5436	27.6558	28.2525	28.2699	28.0952	calcium ion binding				14	14	14	72.5	72.5	72.5	17.67	0	64.882	10945000000	177	12	12	11	8	12	9
P62071	Ras-related protein R-Ras2	Rras2		+	6.52443	1.55935	0	9.58496	26.5177	26.9467	26.2502	26.0146	26.666	27.2789	26.0685	26.4257	26.1593	28.1703	28.1359	28.4376	28.1179	27.7222	28.317	27.74	27.5726	28.1792	28.1255	27.9238	GTP binding;GTPase activity;nucleotide binding;protein binding	cellular process;positive regulation of cell migration;Ras protein signal transduction;regulation of neuron death;signal transduction	intracellular;membrane;plasma membrane		15	15	13	59.8	59.8	59.8	23.399	0	89.109	3524800000	123	9	10	13	11	9	12
Q61024	Asparagine synthetase [glutamine-hydrolyzing]	Asns		+	6.52878	2.66703	0	8.45498	28.0246	28.7764	28.047	28.4257	28.22	26.1514	27.6964	27.8896	28.4145	30.8102	30.9816	30.8669	30.8572	30.8227	30.8268	30.0674	28.8983	31.0916	31.0537	30.6279	asparagine synthase (glutamine-hydrolyzing) activity;ATP binding;cofactor binding;ligase activity;nucleotide binding;protein homodimerization activity	asparagine biosynthetic process;cellular amino acid biosynthetic process;cellular amino acid metabolic process;cellular response to glucose starvation;cellular response to hormone stimulus;glutamine metabolic process;L-asparagine biosynthetic process;liver development;negative regulation of apoptotic process;positive regulation of mitotic cell cycle;response to amino acid;response to follicle-sti…	cytosol	Amino acid synthesis and interconversion (transamination);Metabolism;Metabolism of amino acids and derivatives	33	33	33	52.9	52.9	52.9	64.282	0	228.76	20831000000	293	13	15	23	23	13	24
Q9Z1K8	Y+L amino acid transporter 1	Slc7a7		+	6.53119	-1.2932	0	-8.07795	26.7936	26.2038	26.7832	26.5584	26.7137	26.8082	26.119	27.1611	26.1682	25.2125	25.4379	24.8922	25.6497	25.9061	24.8773	25.1209	24.9831	24.9965	25.5405	25.6474	antiporter activity;basic amino acid transmembrane transporter activity;L-amino acid transmembrane transporter activity;transmembrane transporter activity	amino acid transport;basic amino acid transmembrane transport;L-alpha-amino acid transmembrane transport;regulation of arginine metabolic process;transmembrane transport	basolateral plasma membrane;integral component of membrane;integral component of plasma membrane;membrane;plasma membrane	Amino acid transport across the plasma membrane;Basigin interactions;Cell surface interactions at the vascular wall;Hemostasis;SLC-mediated transmembrane transport;Transport of inorganic cations/anions and amino acids/oligopeptides;Transport of small molecules	5	5	5	12	12	12	55.677	0	48.072	1052200000	43	4	4	2	3	3	2
P58242	Acid sphingomyelinase-like phosphodiesterase 3b	Smpdl3b		+	6.53783	-2.20604	0	-7.92175	26.6384	26.4165	26.4744	25.8628	26.269	25.1756	26.9575	25.9708	25.7472	22.728	23.9229	24.4099	24.1232	22.6689	23.8116	24.317	25.0429	23.9333	24.2019	24.4221	hydrolase activity;hydrolase activity, acting on glycosyl bonds;metal ion binding;phosphoric diester hydrolase activity;protein binding;sphingomyelin phosphodiesterase activity	immune system process;inflammatory response;innate immune response;lipid catabolic process;lipid metabolic process;membrane lipid catabolic process;metabolic process;negative regulation of inflammatory response;negative regulation of innate immune response;negative regulation of toll-like receptor signaling pathway;sphingomyelin catabolic process	anchored component of membrane;extracellular region;extracellular space;membrane;plasma membrane		5	5	5	14	14	14	51.599	0	10.688	592410000	28	5	5	1	0	4	2
Q8CI95	Oxysterol-binding protein-related protein 11	Osbpl11		+	6.54145	1.28843	0	10.5736	25.9246	25.6698	25.5089	25.8813	25.8521	26.5436	25.5015	25.7429	25.4773	27.2898	27.1403	26.7052	26.8899	27.0769	27.0806	27.1705	27.1805	27.2223	27.1746	26.9221	lipid binding;molecular_function	fat cell differentiation;lipid transport;positive regulation of sequestering of triglyceride	endosome;Golgi apparatus;late endosome membrane;membrane;nucleoplasm		14	14	13	22.6	22.6	21.3	83.628	0	47.033	1904900000	94	8	5	12	10	6	9
Q8QZT1	Acetyl-CoA acetyltransferase, mitochondrial	Acat1	+	+	6.5448	-0.931918	0	-8.0308	31.9968	31.8534	31.7637	31.5686	31.8169	31.2888	31.8268	31.8416	31.6295	31.1927	30.6096	30.4497	31.1721	30.832	30.4245	31.1118	31.0404	30.751	30.8573	30.3575	acetyl-CoA C-acetyltransferase activity;carbon-carbon lyase activity;catalytic activity;coenzyme binding;ligase activity, forming carbon-carbon bonds;metal ion binding;protein homodimerization activity;transferase activity;transferase activity, transferring acyl groups;transferase activity, transferring acyl groups other than amino-acyl groups	acetyl-CoA biosynthetic process;acetyl-CoA catabolic process;adipose tissue development;brain development;coenzyme A biosynthetic process;coenzyme A metabolic process;fatty acid beta-oxidation;isoleucine catabolic process;ketone body catabolic process;liver development;metabolic process;metanephric proximal convoluted tubule development;propionyl-CoA biosynthetic process;protein homooligomerizati…	mitochondrial inner membrane;mitochondrial matrix;mitochondrion	Branched-chain amino acid catabolism;Ketone body metabolism;Metabolism;Metabolism of amino acids and derivatives;Metabolism of lipids;Synthesis of Ketone Bodies;Utilization of Ketone Bodies	19	19	19	50.7	50.7	50.7	44.816	0	228.28	47856000000	440	17	18	17	17	17	16
P03921	NADH-ubiquinone oxidoreductase chain 5	mt-Nd5		+	6.55025	-4.50619	0	-9.63646	28.2297	28.4181	29.4118	29.3596	28.5051	29.4992	28.9704	28.5885	28.2377	22.4213	23.8166	22.6733	23.6854	25.7926	25.8016	24.9079	26.103	25.9155	22.6951	23.4441	NADH dehydrogenase (ubiquinone) activity;NADH dehydrogenase activity;oxidoreductase activity	ATP synthesis coupled electron transport;oxidation-reduction process	integral component of membrane;membrane;mitochondrial inner membrane;mitochondrial respiratory chain complex I;mitochondrion;respiratory chain	Complex I biogenesis;Metabolism;Respiratory electron transport;Respiratory electron transport, ATP synthesis by chemiosmotic coupling, and heat production by uncoupling proteins.;The citric acid (TCA) cycle and respiratory electron transport	6	6	6	11.4	11.4	11.4	68.474	0	31.07	4654000000	52	5	5	0	0	4	1
P62814	V-type proton ATPase subunit B, brain isoform	Atp6v1b2		+	6.561	0.981725	0	8.49985	29.2272	29.0694	29.1413	29.1697	28.8547	29.4342	29.0161	29.0707	28.8865	30.0752	30.0068	30.1226	29.8733	30.1751	30.0443	30.4457	30.8214	29.8503	29.8599	29.5878	ATP binding;hydrolase activity	ATP hydrolysis coupled proton transport;ATP metabolic process;ion transport;proton transmembrane transport	cytoplasm;cytosol;endomembrane system;integral component of membrane;intracellular membrane-bounded organelle;melanosome;membrane;microvillus;myelin sheath;plasma membrane;proton-transporting V-type ATPase, V1 domain;ruffle	Immune System;Innate Immune System;Insulin receptor recycling;Ion channel transport;Iron uptake and transport;ROS, RNS production in phagocytes;Signal Transduction;Signaling by Insulin receptor;Signaling by Receptor Tyrosine Kinases;Transferrin endocytosis and recycling;Transport of small molecules	26	26	26	53	53	53	56.55	0	173.17	13360000000	200	17	13	16	18	19	13
Q6XQH0	Galactose-3-O-sulfotransferase 2	Gal3st2		+	6.57913	-2.33707	0	-8.0547	27.2557	27.25	27.398	27.2415	27.211	27.37	27.6891	27.8784	25.9857	23.7584	24.1049	24.9699	25.0273	25.18	24.4751	26.3702	26.0432	24.7104	24.9196	24.519	galactose 3-O-sulfotransferase activity;galactosylceramide sulfotransferase activity;sulfotransferase activity;transferase activity	glycolipid biosynthetic process;glycoprotein biosynthetic process;sulfation	Golgi apparatus;Golgi cisterna membrane;integral component of membrane;membrane		14	14	14	48.5	48.5	48.5	46.908	0	41.019	1746600000	63	13	13	4	3	9	3
Q8CAS9	Poly [ADP-ribose] polymerase 9	Parp9		+	6.61177	-1.29219	0	-8.42274	28.4875	27.7542	28.3911	28.3533	28.4726	28.569	28.4612	28.3585	28.1669	26.7301	26.4714	26.9232	27.3829	27.1702	26.968	27.1723	27.1304	26.2954	27.4681	27.7583	ADP-D-ribose binding;enzyme binding;enzyme inhibitor activity;histone binding;NAD+ ADP-ribosyltransferase activity;STAT family protein binding;transcriptional repressor activity, RNA polymerase II transcription factor binding;transferase activity;ubiquitin-like protein ligase binding	cellular response to DNA damage stimulus;defense response to virus;DNA repair;double-strand break repair;immune system process;innate immune response;negative regulation of catalytic activity;negative regulation of gene expression;negative regulation of transcription by RNA polymerase II;positive regulation of chromatin binding;positive regulation of defense response to virus by host;positive reg…	cytoplasm;cytosol;mitochondrion;nucleoplasm;nucleus;protein-containing complex;site of DNA damage	Metabolism;Metabolism of vitamins and cofactors;Metabolism of water-soluble vitamins and cofactors;Nicotinamide salvaging;Nicotinate metabolism	21	21	21	23.7	23.7	23.7	96.658	0	196.62	3480200000	124	15	15	6	6	15	10
B1AXP6	Mitochondrial import receptor subunit TOM5 homolog	Tomm5	+	+	6.62547	1.18536	0	8.46974	26.6564	27.3788	27.2373	27.0537	27.3877	27.4802	26.7596	26.879	27.5432	28.449	28.4843	28.3547	27.761	28.0219	28.6227	28.568	28.7708	28.2856	28.2855	28.1171	protein transporter activity	protein targeting to mitochondrion;protein transport	integral component of membrane;membrane;mitochondrial outer membrane;mitochondrial outer membrane translocase complex;mitochondrion	Mitophagy;Pink/Parkin Mediated Mitophagy	7	7	7	74.5	74.5	74.5	6.0372	0	31.656	6207600000	76	3	5	3	3	4	6
P59108	Copine-2	Cpne2		+	6.62574	-2.12645	0	-8.40693	25.5594	24.7365	25.167	25.8029	25.7355	24.6806	25.4275	25.4847	25.0475	22.7111	22.5763	22.4409	23.4268	22.4229	23.9313	22.6672	24.506	23.9596	23.0064	23.1891	molecular_function	cellular response to calcium ion	clathrin-coated endocytic vesicle;cytoplasm;membrane;nucleus;plasma membrane		7	6	6	17.2	15.5	15.5	61.035	0	17.511	238820000	30	5	3	1	1	4	1
P32020	Non-specific lipid-transfer protein	Scp2	+	+	6.6268	-1.49212	0	-8.74765	32.2812	31.3551	32.0556	31.9371	31.364	31.1678	32.0092	31.8956	31.259	30.2852	29.9237	29.8296	30.8758	30.5782	29.8024	30.0706	30.1214	30.362	30.4436	30.0241	catalytic activity;cholesterol binding;fatty-acyl-CoA binding;lipid binding;long-chain fatty acyl-CoA binding;oleic acid binding;phosphatidylinositol transporter activity;propanoyl-CoA C-acyltransferase activity;propionyl-CoA C2-trimethyltridecanoyltransferase activity;protein binding;signaling receptor binding;sterol binding;sterol transporter activity;transferase activity;transferase activity, …	acyl-CoA metabolic process;cholesterol transport;inositol trisphosphate biosynthetic process;lipid hydroperoxide transport;lipid transport;metabolic process;peroxisome organization;phospholipid transport;positive regulation of intracellular cholesterol transport;positive regulation of steroid metabolic process;progesterone biosynthetic process;protein localization to plasma membrane;steroid biosy…	cytoplasm;intracellular membrane-bounded organelle;mitochondrion;nucleoplasm;peroxisome;protein-containing complex	alpha-linolenic (omega3) and linoleic (omega6) acid metabolism;alpha-linolenic acid (ALA) metabolism;Beta-oxidation of pristanoyl-CoA;Bile acid and bile salt metabolism;Fatty acid metabolism;Metabolism;Metabolism of lipids;Metabolism of proteins;Metabolism of steroids;Peroxisomal lipid metabolism;Peroxisomal protein import;Synthesis of bile acids and bile salts;Synthesis of bile acids and bile sa…	21	21	21	36.4	36.4	36.4	59.125	0	222.76	41433000000	302	19	19	15	14	17	14
Q9DBX6	Cytochrome P450 2S1	Cyp2s1		+	6.65711	-1.41731	0	-8.10157	29.8291	29.248	30.038	30.0012	29.4968	30.2284	29.849	30.2562	29.7305	28.6093	28.1806	28.857	28.4686	28.5249	28.3589	28.6738	29.225	28.4549	27.8748	27.565	arachidonic acid epoxygenase activity;aromatase activity;heme binding;iron ion binding;metal ion binding;monooxygenase activity;oxidoreductase activity;oxidoreductase activity, acting on paired donors, with incorporation or reduction of molecular oxygen;oxidoreductase activity, acting on paired donors, with incorporation or reduction of molecular oxygen, reduced flavin or flavoprotein as one dono…	epoxygenase P450 pathway;oxidation-reduction process	endoplasmic reticulum;endoplasmic reticulum membrane;intracellular membrane-bounded organelle;membrane;organelle membrane	Biological oxidations;CYP2E1 reactions;Cytochrome P450 - arranged by substrate type;Metabolism;Miscellaneous substrates;Phase I - Functionalization of compounds;Xenobiotics	30	30	30	46.5	46.5	46.5	55.631	0	140.01	13013000000	253	24	24	19	13	22	17
Q8VDJ3	Vigilin	Hdlbp		+	6.66443	-0.808598	0	-8.10086	30.7822	30.8898	30.8361	30.7694	30.861	31.4426	30.9238	30.8342	31.0545	29.9375	30.0448	30.3151	30.0889	30.0469	30.48	30.1148	29.5937	30.1546	30.2261	30.3621	cadherin binding;nucleic acid binding;RNA binding	cholesterol metabolic process;lipid metabolic process;lipid transport;steroid metabolic process	cytoplasm;cytosol;high-density lipoprotein particle;nucleus	HDL clearance;Plasma lipoprotein assembly, remodeling, and clearance;Plasma lipoprotein clearance;Transport of small molecules	57	57	57	40.9	40.9	40.9	141.74	0	323.31	30317000000	663	46	47	39	36	46	37
Q99MZ6	Unconventional myosin-VIIb	Myo7b		+	6.66803	-1.20253	0	-8.41492	32.3785	32.0244	31.977	32.2823	32.0259	32.9222	32.5963	32.511	32.0136	30.9841	30.9706	31.0608	31.2882	31.4372	31.0736	30.7274	30.4725	31.3279	31.3743	31.3936	actin binding;actin filament binding;ATP binding;microtubule binding;microtubule motor activity;motor activity;nucleotide binding;protein binding	brush border assembly;cell differentiation;inner ear morphogenesis;locomotory behavior;microtubule-based movement;sensory perception of sound	apical cytoplasm;brush border;cell projection;cytoplasm;cytoskeleton;microvillus;myosin complex;stereocilium;stereocilium bundle		116	115	114	54.8	54.4	53.9	240.86	0	323.31	73213000000	1308	95	97	78	67	94	72
Q9D6J5	NADH dehydrogenase [ubiquinone] 1 beta subcomplex subunit 8, mitochondrial	Ndufb8	+	+	6.68104	-4.94872	0	-10.7579	30.3006	30.5413	30.1835	30.2932	30.7169	31.0424	30.2449	30.7638	29.7334	26.8796	27.7306	24.9741	24.12	25.2205	24.7481	27.7402	25.913	25.4775	23.4082	24.0214	molecular_function;NADH dehydrogenase (ubiquinone) activity;NADH dehydrogenase activity	mitochondrial electron transport, NADH to ubiquinone;mitochondrial respiratory chain complex I assembly;oxidation-reduction process	endoplasmic reticulum;integral component of membrane;membrane;mitochondrial inner membrane;mitochondrial respiratory chain complex I;mitochondrion;respiratory chain	Complex I biogenesis;Metabolism;Metabolism of proteins;Mitochondrial protein import;Respiratory electron transport;Respiratory electron transport, ATP synthesis by chemiosmotic coupling, and heat production by uncoupling proteins.;The citric acid (TCA) cycle and respiratory electron transport	9	9	9	66.7	66.7	66.7	21.876	0	73.694	9054300000	122	9	9	3	5	8	3
Q07813	Apoptosis regulator BAX	Bax	+	+	6.69033	1.63302	0	9.95643	25.6176	25.935	26.0217	25.8945	26.0235	25.8038	25.4937	25.8856	25.7718	27.5279	27.8871	27.6604	27.0003	27.0145	27.6026	27.9095	28.3961	27.3968	26.6783	26.9917	BH3 domain binding;channel activity;chaperone binding;Hsp70 protein binding;identical protein binding;lipid binding;protein binding;protein heterodimerization activity;protein homodimerization activity	activation of cysteine-type endopeptidase activity involved in apoptotic process;activation of cysteine-type endopeptidase activity involved in apoptotic process by cytochrome c;activation of cysteine-type endopeptidase activity involved in apoptotic signaling pathway;apoptotic mitochondrial changes;apoptotic process;apoptotic process involved in blood vessel morphogenesis;apoptotic process invol…	BAX complex;Bcl-2 family protein complex;cell periphery;cytoplasm;cytosol;endoplasmic reticulum;endoplasmic reticulum membrane;integral component of membrane;intracellular;membrane;mitochondrial membrane;mitochondrial outer membrane;mitochondrial permeability transition pore complex;mitochondrion;nuclear envelope;nucleus;pore complex	Activation, translocation and oligomerization of BAX;Apoptosis;Gene expression (Transcription);Generic Transcription Pathway;Intrinsic Pathway for Apoptosis;Programmed Cell Death;Release of apoptotic factors from the mitochondria;RNA Polymerase II Transcription;TP53 Regulates Transcription of Cell Cycle Genes;TP53 Regulates Transcription of Genes Involved in G2 Cell Cycle Arrest;Transcriptional R…	9	9	9	38	38	38	21.394	0	63.699	2235700000	77	5	7	7	3	7	7
Q3UW68	Calpain-13	Capn13		+	6.69877	-3.67098	0	-8.11841	25.8207	26.7357	26.534	27.6109	26.327	28.8492	26.932	26.944	27.6306	25.8277	24.97	22.3382	22.2272	22.74	22.5395	22.6637	23.8438	23.1836	23.2517	23.5035	calcium ion binding;calcium-dependent cysteine-type endopeptidase activity;cysteine-type peptidase activity;hydrolase activity;peptidase activity	proteolysis	cytoplasm;intracellular	Degradation of the extracellular matrix;Extracellular matrix organization	14	14	14	24.1	24.1	24.1	76.048	0	32.612	1152400000	57	9	9	4	3	7	1
Q99L45	Eukaryotic translation initiation factor 2 subunit 2	Eif2s2		+	6.69895	0.702536	0	8.5806	28.6969	29.0231	28.8	28.8533	29.091	28.8094	28.9251	28.9218	29.0446	29.4462	29.746	29.8725	29.6646	29.3528	30.0464	29.4438	29.265	29.6869	29.6388	29.5448	metal ion binding;protein binding;translation initiation factor activity	in utero embryonic development;male germ cell proliferation;male gonad development;translation;translational initiation	cytoplasm;eukaryotic translation initiation factor 2 complex	ABC-family proteins mediated transport;Activation of the mRNA upon binding of the cap-binding complex and eIFs, and subsequent binding to 43S;Cap-dependent Translation Initiation;Eukaryotic Translation Initiation;Formation of the ternary complex, and subsequently, the 43S complex;L13a-mediated translational silencing of Ceruloplasmin expression;Metabolism of proteins;Recycling of eIF2:GDP;Ribosom…	24	24	24	56.5	56.5	56.5	38.092	0	200.08	12433000000	280	18	18	17	18	15	18
Q8JZN7	Mitochondrial Rho GTPase 2	Rhot2	+	+	6.69915	0.985291	0	9.15295	27.9185	28.1236	28.2194	28.218	27.8539	28.7534	28.1629	27.9606	28	29.4582	28.8329	29.1	29.2185	29.0668	29.1342	29.0961	29.3232	29.1937	29.1518	28.7421	calcium ion binding;GTP binding;GTPase activity;hydrolase activity;metal ion binding;nucleotide binding	cellular homeostasis;mitochondrial outer membrane permeabilization;mitochondrion organization;mitochondrion transport along microtubule	cytosol;integral component of membrane;integral component of mitochondrial outer membrane;membrane;mitochondrial inner membrane;mitochondrial outer membrane;mitochondrion	Rho GTPase cycle;Signal Transduction;Signaling by Rho GTPases	16	15	15	31.5	31.5	31.5	69.07	0	209.2	7371400000	173	10	11	11	10	10	10
Q9QYF1	Retinol dehydrogenase 11	Rdh11	+	+	6.69985	-0.994607	0	-8.13278	29.7888	29.5691	29.931	29.5198	29.1693	29.9397	29.4279	29.6734	29.4416	28.7015	28.5151	28.5566	28.2415	28.5433	28.2091	28.7258	29.1119	28.8666	28.9534	28.3086	NADP-retinol dehydrogenase activity;oxidoreductase activity;retinol dehydrogenase activity	adaptation of rhodopsin mediated signaling;oxidation-reduction process;retinal metabolic process;retinol metabolic process	endoplasmic reticulum;endoplasmic reticulum membrane;integral component of membrane;intracellular;membrane;photoreceptor inner segment;photoreceptor outer segment membrane	G alpha (i) signalling events;GPCR downstream signalling;Metabolism;Metabolism of fat-soluble vitamins;Metabolism of vitamins and cofactors;RA biosynthesis pathway;Retinoid metabolism and transport;Signal Transduction;Signaling by GPCR;Signaling by Nuclear Receptors;Signaling by Retinoic Acid;The canonical retinoid cycle in rods (twilight vision);Visual phototransduction	12	12	12	46.2	46.2	46.2	35.147	0	113.36	12768000000	203	12	11	10	10	11	9
Q9CWX2	Complex I intermediate-associated protein 30, mitochondrial	Ndufaf1	+	+	6.70173	0.838563	0	8.49014	28.1018	28.0584	28.317	28.6016	28.0691	28.5975	28.0388	28.1325	28.0959	29.4006	29.444	28.9145	29.0073	28.964	29.2292	28.8212	28.9976	28.9094	28.8961	29.1004	molecular_function	biological_process	cytosol;mitochondrion		17	17	17	45.7	45.7	45.7	37.809	0	77.248	6308800000	174	11	11	13	13	12	12
Q9CQY6	Ubiquinol-cytochrome-c reductase complex assembly factor 2	Uqcc2	+	+	6.70868	2.5853	0	8.15847	22.9883	23.9989	21.5678	23.1028	22.8164	23.2491	23.2334	22.6098	22.4856	24.8655	26.1385	26.6263	26.5353	25.6572	24.8249	25.6269	25.5159	25.4415	24.7531	24.2947	molecular_function	mitochondrial respiratory chain complex III assembly;positive regulation of cellular protein catabolic process;positive regulation of mitochondrial translation;regulation of insulin secretion;regulation of oxidative phosphorylation;regulation of skeletal muscle cell differentiation	membrane;mitochondrial inner membrane;mitochondrial intermembrane space;mitochondrial matrix;mitochondrial nucleoid;mitochondrion;nuclear body		5	5	5	39.7	39.7	39.7	16.32	0	8.525	757830000	26	4	2	3	2	1	2
Q8BGS1	Band 4.1-like protein 5	Epb41l5		+	6.71868	0.822064	0	8.27072	26.4002	26.1635	26.2701	26.5308	25.9697	26.1169	26.1439	26.0309	26.1213	27.2002	27.1013	26.9364	26.909	26.5187	26.8636	27.2037	27.5679	26.889	27.0755	26.913	cytoskeletal protein binding;protein binding;protein domain specific binding;structural constituent of cytoskeleton	actin cytoskeleton organization;actomyosin structure organization;apical constriction;axial mesoderm development;axial mesoderm morphogenesis;cell morphogenesis involved in differentiation;cellular response to transforming growth factor beta stimulus;ectoderm development;embryonic foregut morphogenesis;endoderm development;epithelial cell morphogenesis;epithelial to mesenchymal transition;in uter…	adherens junction;cell junction;cell leading edge;cytoplasm;cytoskeleton;cytosol;focal adhesion;nucleus;plasma membrane;ruffle membrane	Neurexins and neuroligins;Neuronal System;Protein-protein interactions at synapses	10	9	9	19.2	17.8	17.8	81.635	0	45.976	1290600000	80	7	6	6	5	6	5
O88879	Apoptotic protease-activating factor 1	Apaf1		+	6.72007	-0.987818	0	-8.37158	27.2383	27	27.5586	27.612	27.6206	27.8919	27.5092	27.6373	27.2925	26.4713	26.3741	26.4715	26.3633	26.1001	26.5111	26.7464	27.1095	26.4382	26.3111	26.567	ADP binding;ATP binding;cysteine-type endopeptidase activator activity involved in apoptotic process;identical protein binding;nucleotide binding	activation of cysteine-type endopeptidase activity involved in apoptotic process;activation of cysteine-type endopeptidase activity involved in apoptotic process by cytochrome c;aging;apoptotic process;apoptotic signaling pathway;brain development;cardiac muscle cell apoptotic process;cell differentiation;cellular response to transforming growth factor beta stimulus;forebrain development;glial ce…	apoptosome;cytoplasm;cytosol;nucleus;protein-containing complex	Immune System;Innate Immune System;Neutrophil degranulation	19	19	19	17.8	17.8	17.8	141	0	75.794	2036800000	115	15	15	13	8	15	5
Q78JE5	F-box only protein 22	Fbxo22		+	6.7584	-1.42797	0	-8.51082	26.037	26.5314	26.1999	26.4029	26.2442	25.4672	26.7362	25.9834	26.576	25.1825	24.8691	24.7548	24.6621	24.9208	25.0245	24.5889	23.9072	25.0266	25.2139	24.8041	protein binding;ubiquitin-protein transferase activity	cellular response to starvation;nucleocytoplasmic transport;positive regulation of proteasomal ubiquitin-dependent protein catabolic process;positive regulation of ubiquitin-dependent protein catabolic process;protein polyubiquitination;regulation of myotube differentiation;regulation of skeletal muscle fiber development	cytoplasm;nucleus;Z disc	Adaptive Immune System;Antigen processing: Ubiquitination & Proteasome degradation;Class I MHC mediated antigen processing & presentation;Immune System;Metabolism of proteins;Neddylation;Post-translational protein modification	7	7	7	18.2	18.2	18.2	44.202	0	12.617	693500000	36	6	5	6	5	4	4
Q8R1X6	Spartin	Spg20		+	6.76855	1.28757	0	9.3624	25.9241	25.525	26.0686	25.9348	26.3491	26.4603	26.0513	25.3828	25.9673	27.2741	27.3645	27.2359	27.1935	27.3062	26.8336	26.8937	27.4887	27.457	27.6635	27.041	protein binding;ubiquitin protein ligase binding	abscission;adipose tissue development;cell division;lipid particle organization;negative regulation of BMP signaling pathway;negative regulation of collateral sprouting in absence of injury;neuromuscular process;regulation of mitochondrial membrane potential	cytoplasm;cytosol;lipid droplet;midbody;mitochondrial outer membrane;plasma membrane;synapse		7	7	7	16.7	16.7	16.7	72.654	0	37.793	1235800000	43	4	4	5	6	4	6
Q9D7Z6	Calcium-activated chloride channel regulator 1	Clca1		+	6.80825	-3.72974	0	-9.00391	29.9669	31.6554	30.1534	30.6596	31.6501	30.8907	30.4179	30.6812	31.2829	27.7055	25.7534	26.9751	28.7559	28.1428	25.8564	27.0681	27.061	27.4905	28.3173	24.8399	chloride channel activity;hydrolase activity;intracellular calcium activated chloride channel activity;metal ion binding;metallopeptidase activity;peptidase activity	calcium ion transport;cellular response to hypoxia;chloride transmembrane transport;chloride transport;ion transport;proteolysis	extracellular region;extracellular space;integral component of membrane;integral component of plasma membrane;microvillus;secretory granule;zymogen granule membrane	Ion channel transport;Stimuli-sensing channels;Transport of small molecules	33	33	33	40.6	40.6	40.6	100.07	0	133.29	13669000000	256	28	31	12	6	24	12
Q9JJG9	Nitric oxide-associated protein 1	Noa1	+	+	6.81324	1.16346	0	8.31568	25.2341	25.2348	25.7101	25.6194	25.2382	25.648	25.5273	25.0687	25.8035	26.8573	26.5783	27.078	26.6063	26.3706	27.3083	26.4372	26.5234	26.7117	26.2901	26.0285	GTP binding;GTPase activity;nucleotide binding	apoptotic process;mitochondrial translation;regulation of cell death;regulation of cellular respiration;ribosome biogenesis	extrinsic component of mitochondrial inner membrane;membrane;mitochondrial inner membrane;mitochondrion		12	12	12	26.8	26.8	26.8	77.378	0	62.242	2036500000	89	5	4	7	6	6	9
O35857	Mitochondrial import inner membrane translocase subunit TIM44	Timm44	+	+	6.82019	0.994166	0	9.89334	29.7692	29.5621	29.7146	29.414	29.3635	30.137	29.4496	29.5669	29.3018	30.728	30.7366	30.4682	30.5211	30.5988	30.5895	30.7285	30.7697	30.593	30.4805	30.1734	ATP binding;chaperone binding;nucleotide binding	protein import into mitochondrial matrix;protein transport	membrane;mitochondrial inner membrane;mitochondrial matrix;mitochondrion		30	30	30	50.9	50.9	50.9	51.091	0	92.559	22067000000	355	18	18	20	21	20	19
Q8K2P7	Sodium-coupled neutral amino acid transporter 1	Slc38a1		+	6.8205	2.62679	0	8.53451	23.6609	24.7326	24.28	23.5497	25.5919	23.58	24.1279	23.7501	24.781	26.6514	26.5639	26.5418	26.8592	25.8251	26.9793	27.7007	27.7498	26.1224	26.5278	27.8838	L-glutamine transmembrane transporter activity;symporter activity	amino acid transport;female pregnancy;glutamine transport;ion transport;sodium ion transport;transmembrane transport	axon;integral component of membrane;integral component of plasma membrane;membrane;plasma membrane	Amino acid transport across the plasma membrane;Astrocytic Glutamate-Glutamine Uptake And Metabolism;Neuronal System;Neurotransmitter uptake and metabolism In glial cells;SLC-mediated transmembrane transport;Transmission across Chemical Synapses;Transport of inorganic cations/anions and amino acids/oligopeptides;Transport of small molecules	7	7	7	10.7	10.7	10.7	53.795	0	5.6425	1141000000	38	2	2	5	6	3	4
Q60936	Atypical kinase ADCK3, mitochondrial	Adck3	+	+	6.82987	-2.087	0	-8.86461	24.3612	25.5175	25.525	25.5255	25.3944	26.0157	25.5983	25.3913	26.4487	24.2437	23.8931	23.1308	23.4176	23.3633	23.5355	23.6835	22.5609	23.656	23.6101	22.7878	ADP binding;ATP binding;kinase activity;nucleotide binding;protein kinase activity;transferase activity	phosphorylation;protein phosphorylation;ubiquinone biosynthetic process	integral component of membrane;membrane;mitochondrion		8	8	8	13.6	13.6	13.6	71.742	0	27.392	1321400000	33	4	6	2	2	5	2
Q99LY9	NADH dehydrogenase [ubiquinone] iron-sulfur protein 5;NADH dehydrogenase [ubiquinone] iron-sulfur protein 5, N-terminally processed	Ndufs5	+	+	6.83487	-5.33251	0	-11.4149	29.5574	30.1052	30.2308	29.7852	29.196	30.061	29.7531	29.3361	29.5856	25.6491	24.1378	24.2583	23.3859	21.2209	24.2681	25.8399	26.7514	25.4634	23.8551	23.5919	molecular_function	mitochondrial respiratory chain complex I assembly;oxidation-reduction process	membrane;mitochondrial inner membrane;mitochondrial intermembrane space;mitochondrial respiratory chain complex I;mitochondrion;respiratory chain	Complex I biogenesis;Metabolism;Respiratory electron transport;Respiratory electron transport, ATP synthesis by chemiosmotic coupling, and heat production by uncoupling proteins.;The citric acid (TCA) cycle and respiratory electron transport	11	11	11	67	67	67	12.648	0	90.696	6001800000	119	11	11	5	4	10	4
Q91X77;Q6XVG2	Cytochrome P450 2C50;Cytochrome P450 2C54	Cyp2c50;Cyp2c54		+	6.84141	-3.51888	0	-9.78698	27.3935	26.5218	27.4444	27.3941	26.5372	27.8609	27.1169	27.3465	26.9427	25.2365	22.1769	24.6161	22.6293	24.9398	24.5375	22.7806	22.7485	23.2957	24.3352	22.9006	arachidonic acid epoxygenase activity;aromatase activity;heme binding;iron ion binding;linoleic acid epoxygenase activity;metal ion binding;monooxygenase activity;oxidoreductase activity;oxidoreductase activity, acting on paired donors, with incorporation or reduction of molecular oxygen;steroid hydroxylase activity	arachidonic acid metabolic process;epoxygenase P450 pathway;linoleic acid metabolic process;oxidation-reduction process	endoplasmic reticulum;endoplasmic reticulum membrane;intracellular membrane-bounded organelle;membrane;organelle membrane	Arachidonic acid metabolism;Biological oxidations;Biosynthesis of DHA-derived SPMs;Biosynthesis of maresin-like SPMs;Biosynthesis of maresins;Biosynthesis of specialized proresolving mediators (SPMs);CYP2E1 reactions;Cytochrome P450 - arranged by substrate type;Fatty acid metabolism;Metabolism;Metabolism of lipids;Phase I - Functionalization of compounds;Synthesis of (16-20)-hydroxyeicosatetraeno…	8	4	1	14.7	5.5	1.6	55.764	0	2.4747	1214400000	22	7	5	2	2	6	2
Q99P30	Peroxisomal coenzyme A diphosphatase NUDT7	Nudt7		+	6.86096	2.30996	0	8.537	26.347	25.6207	25.2712	26.1542	26.5385	25.0568	26.7438	26.4548	26.4504	29.1923	28.3641	27.8069	28.5094	29.1276	27.3606	27.9694	27.8021	28.5932	29.0471	28.416	acetyl-CoA hydrolase activity;hydrolase activity;hydrolase activity, acting on acid anhydrides, in phosphorus-containing anhydrides;m7G(5')pppN diphosphatase activity;magnesium ion binding;manganese ion binding;metal ion binding;RNA binding;signaling receptor binding;snoRNA binding	acetyl-CoA catabolic process;brown fat cell differentiation;coenzyme A catabolic process;nucleoside diphosphate metabolic process	peroxisome	Fatty acid metabolism;Metabolism;Metabolism of lipids;Metabolism of proteins;Peroxisomal lipid metabolism;Peroxisomal protein import	9	9	9	53	53	53	26.856	0	68.845	5388200000	60	4	3	6	5	4	7
Q922B9	Sperm-specific antigen 2 homolog	Ssfa2		+	6.86118	2.29669	0	8.8346	24.4367	24.3126	24.1933	24.3991	24.5895	25.1814	24.0951	24.4571	22.8817	26.9321	26.042	27.1282	26.412	26.179	26.4485	26.6602	27.8252	26.1679	26.1012	26.4794	actin binding;actin filament binding;signaling receptor binding		cytoplasm;cytosol;nucleus;plasma membrane		21	21	21	22.1	22.1	22.1	136.95	0	70.699	1237400000	77	4	2	11	9	3	12
Q80WK2	Organic solute transporter subunit beta	Slc51b		+	6.8771	-2.58811	0	-9.51548	28.7219	27.6408	28.1822	28.612	28.1946	28.4684	27.7674	29.4239	27.1131	25.3434	25.0617	25.4299	26.3277	26.1051	25.6062	25.0684	25.3805	26.0793	26.4412	25.2838	bile acid transmembrane transporter activity;protein binding;protein heterodimerization activity;transmembrane transporter activity;transporter activity	bile acid and bile salt transport;bile acid secretion;organic substance transport;positive regulation of protein exit from endoplasmic reticulum;positive regulation of protein glycosylation;positive regulation of protein targeting to membrane;regulation of protein stability;transmembrane transport	basolateral plasma membrane;integral component of membrane;membrane;plasma membrane;protein-containing complex		6	6	6	42.2	42.2	42.2	14.683	0	42.498	2231400000	52	5	5	3	3	5	2
Q7TMS5	ATP-binding cassette sub-family G member 2	Abcg2		+	6.87976	-1.59236	0	-8.77527	27.4654	27.4668	27.3826	27.4982	27.7187	28.0005	27.0491	27.2087	27.1479	25.3423	25.1277	26.2287	26.3214	26.7412	25.3776	25.3655	25.7189	26.0305	26.1949	25.8481	ATP binding;ATPase activity;ATPase activity, coupled to transmembrane movement of substances;cholesterol transporter activity;identical protein binding;nucleotide binding;protein homodimerization activity;xenobiotic transmembrane transporting ATPase activity	cholesterol efflux;drug transmembrane transport;transmembrane transport;urate metabolic process;xenobiotic transport	apical plasma membrane;integral component of membrane;membrane;mitochondrial membrane;mitochondrion;nucleus;plasma membrane;receptor complex		8	8	8	15.7	15.7	15.7	72.977	0	29.358	2837300000	60	8	8	2	4	6	5
O55126	Protein NipSnap homolog 2	Gbas	+	+	6.90558	0.933278	0	8.42599	28.7782	29.1632	28.8928	28.782	28.7734	29.2984	28.609	28.612	28.7944	29.6255	29.889	29.9688	29.819	29.5751	29.8558	30.1582	30.1173	29.8715	29.4819	29.3191	molecular_function	ATP biosynthetic process;negative regulation of ATP citrate synthase activity;oxidative phosphorylation;positive regulation of high voltage-gated calcium channel activity	cytoplasm;membrane;mitochondrial outer membrane;mitochondrion		19	19	19	52.3	52.3	52.3	32.932	0	106.83	11889000000	202	13	14	14	15	13	15
P70290	55 kDa erythrocyte membrane protein	Mpp1		+	6.93462	-1.48964	0	-8.57481	31.0799	30.7501	30.7434	31.1038	30.8769	31.5971	31.1512	31.2881	30.6132	29.4224	29.8237	29.3866	29.9474	29.674	29.8615	28.7588	28.6058	29.6795	29.7014	30.0017	protein binding	regulation of neutrophil chemotaxis	cell projection;cortical cytoskeleton;cytosol;intracellular;membrane;nuclear speck;stereocilium		28	28	28	60.1	60.1	60.1	52.227	0	323.31	25524000000	360	26	27	15	11	23	17
Q8R127	Saccharopine dehydrogenase-like oxidoreductase	Sccpdh	+	+	6.95578	1.53526	0	8.64848	26.8173	26.2704	26.5276	26.1429	26.3136	26.5203	26.2238	26.7394	25.8185	27.5675	27.8598	27.6719	27.863	27.2221	27.6565	28.8944	28.617	27.8236	27.7042	28.1315	molecular_function;oxidoreductase activity	biological_process;oxidation-reduction process	lipid droplet;midbody;mitochondrion	Hemostasis;Platelet activation, signaling and aggregation;Platelet degranulation;Response to elevated platelet cytosolic Ca2+	9	9	9	18.4	18.4	18.4	47.129	0	31.62	2232000000	71	4	4	8	9	5	7
O70274	Protein tyrosine phosphatase type IVA 2	Ptp4a2		+	6.96436	-1.30748	0	-8.58539	28.4692	28.2938	28.0382	28.6019	28.1373	28.8959	28.3948	28.7472	28.4801	27.2369	26.872	26.6798	26.9574	27.1124	26.8655	26.9661	27.3342	27.4516	26.9514	28.1508	hydrolase activity;phosphatase activity;phosphoprotein phosphatase activity;protein tyrosine phosphatase activity	dephosphorylation;peptidyl-tyrosine dephosphorylation;protein dephosphorylation	cytoplasm;early endosome;endosome;membrane;nucleus;plasma membrane	Metabolism of proteins;Post-translational protein modification;RAB geranylgeranylation	8	8	5	48.5	48.5	30.5	19.127	0	14.988	2761900000	40	6	5	4	5	6	3
Q08857	Platelet glycoprotein 4	Cd36		+	6.99018	-2.99061	0	-8.54037	26.5412	27.1453	25.4186	25.7043	27.3005	26.9726	26.4148	25.8331	26.5901	23.5459	23.4666	24.0002	21.5494	23.1913	23.6878	24.7767	24.3791	22.2783	23.3122	23.7076	high-density lipoprotein particle binding;lipid binding;lipoprotein particle binding;lipoteichoic acid receptor activity;low-density lipoprotein particle binding;low-density lipoprotein particle receptor activity;oxidised low-density lipoprotein particle receptor activity;protein binding;Toll-like receptor binding	amyloid fibril formation;apoptotic cell clearance;cell adhesion;cell surface receptor signaling pathway;cellular response to amyloid-beta;cellular response to bacterial lipopeptide;cellular response to diacyl bacterial lipopeptide;cellular response to hydroperoxide;cellular response to lipopolysaccharide;cellular response to lipoteichoic acid;cellular response to low-density lipoprotein particle …	apical part of cell;apical plasma membrane;brush border membrane;cell surface;external side of plasma membrane;Golgi apparatus;integral component of membrane;intracellular;membrane;membrane raft;plasma membrane;receptor complex	Adaptive Immune System;Antigen processing-Cross presentation;Binding and Uptake of Ligands by Scavenger Receptors;Class I MHC mediated antigen processing & presentation;Cross-presentation of particulate exogenous antigens (phagosomes);Hemostasis;Immune System;Innate Immune System;Neutrophil degranulation;Platelet activation, signaling and aggregation;Platelet degranulation;Regulation of TLR by en…	7	7	7	14.8	14.8	14.8	52.697	0	17.12	978820000	29	6	7	0	1	5	1
Q9CRD0	OCIA domain-containing protein 1	Ociad1	+	+	6.99041	0.960789	0	8.54856	27.6735	27.5682	27.8528	27.7725	27.8343	27.7281	27.4392	28.032	27.2416	28.9311	28.7647	28.5373	28.5518	28.4621	28.3137	28.742	29.2054	28.6658	28.5952	28.3068	protein binding	regulation of stem cell differentiation	endosome;mitochondrion		10	10	10	44.9	44.9	44.9	27.61	0	82.563	6696000000	137	7	7	10	9	8	8
P26645	Myristoylated alanine-rich C-kinase substrate	Marcks		+	6.9924	1.44154	0	9.36286	27.7586	27.4694	28.2568	27.966	27.9953	28.3995	27.2038	27.66	27.9426	29.2136	29.7552	29.468	29.0913	29.5006	28.8756	29.1609	29.1521	29.6402	29.4972	28.8547	actin binding;actin filament binding;calmodulin binding;identical protein binding;protein kinase C binding	actin crosslink formation;actin filament bundle assembly;protein homooligomerization	actin filament bundle;cell cortex;centrosome;cytoplasm;cytoskeleton;germinal vesicle;membrane	Acetylcholine regulates insulin secretion;Integration of energy metabolism;Metabolism;Regulation of insulin secretion	10	10	10	43.7	43.7	43.7	29.661	0	156.05	6175500000	183	8	7	10	9	8	8
P00405	Cytochrome c oxidase subunit 2	mt-Co2		+	7.02514	-7.0252	0	-12.5714	31.2546	31.9954	31.212	31.5526	31.461	31.7158	31.1497	31.9726	31.6237	23.5758	23.3766	25.7976	23.8287	24.3128	25.146	28.3247	26.7464	23.4438	22.1168	23.0882	copper ion binding;cytochrome-c oxidase activity;metal ion binding;oxidoreductase activity	ATP synthesis coupled electron transport;electron transport chain;lactation;oxidation-reduction process;positive regulation of ATP biosynthetic process;positive regulation of hydrogen peroxide biosynthetic process;positive regulation of necrotic cell death;proton transmembrane transport;response to cold	integral component of membrane;membrane;mitochondrial inner membrane;mitochondrial respiratory chain complex IV;mitochondrion;respiratory chain;respiratory chain complex IV		7	7	7	41	41	41	25.976	0	25.784	30864000000	137	5	7	2	3	6	4
Q9CWR7	Metalloreductase STEAP1	Steap1		+	7.02979	2.19484	0	10.0572	22.0781	22.9758	23.6478	22.4206	23.6241	23.2766	22.4505	22.6517	22.6505	25.7006	24.9195	24.8561	24.8864	25.0947	25.4144	24.7918	24.3772	24.8761	25.5976	25.1322	cupric reductase activity;ferric-chelate reductase (NADPH) activity;metal ion binding;oxidoreductase activity;oxidoreductase activity, oxidizing metal ions, NAD or NADP as acceptor	copper ion import;ferric iron import across plasma membrane;ion transport;iron ion homeostasis;oxidation-reduction process	endosome;endosome membrane;integral component of membrane;integral component of plasma membrane;membrane;plasma membrane		4	4	4	10.3	10.3	10.3	39.292	0.0006566	0.46152	288820000	24	0	0	4	4	0	3
Q91VC9	Growth hormone-inducible transmembrane protein	Ghitm	+	+	7.04709	2.76195	0	12.8843	24.5875	25.4189	25.6141	25.5358	25.2515	26.8495	25.3357	25.6828	25.8167	27.9222	28.2372	28.5975	27.9502	28.7505	28.3373	28.2606	28.5064	28.5739	28.1749	28.2947		apoptotic process	integral component of membrane;membrane;mitochondrial inner membrane;mitochondrion		4	4	4	12.1	12.1	12.1	37.275	0	23.236	5116400000	88	4	4	4	4	2	4
P32261	Antithrombin-III	Serpinc1		+	7.05289	1.87279	0	9.69694	24.9998	24.318	25.0224	25.7109	24.8704	24.8839	24.148	25.2324	24.5219	27.4843	26.3145	26.6181	26.885	26.6048	26.6589	26.4532	26.3716	26.5875	26.7748	27.2685	heparin binding;identical protein binding;peptidase inhibitor activity;protease binding;serine-type endopeptidase inhibitor activity	acute inflammatory response to antigenic stimulus;blood coagulation;hemostasis;lactation;negative regulation of endopeptidase activity;negative regulation of peptidase activity;regulation of blood coagulation;regulation of blood coagulation, intrinsic pathway;response to nutrient	extracellular region;extracellular space	Common Pathway of Fibrin Clot Formation;Formation of Fibrin Clot (Clotting Cascade);Hemostasis;Intrinsic Pathway of Fibrin Clot Formation;Metabolism of proteins;Post-translational protein modification;Post-translational protein phosphorylation;Regulation of Insulin-like Growth Factor (IGF) transport and uptake by Insulin-like Growth Factor Binding Proteins (IGFBPs)	13	13	13	28.2	28.2	28.2	52.003	0	50.215	988230000	86	9	7	12	10	4	7
P17809	Solute carrier family 2, facilitated glucose transporter member 1	Slc2a1		+	7.07034	3.55229	0	8.89622	24.7967	22.985	23.4653	23.6934	22.5112	23.6785	22.7643	23.8834	23.3465	26.9887	26.4612	26.3818	27.0738	26.1346	27.3876	28.7585	29.2285	26.7501	26.2039	25.7475	dehydroascorbic acid transmembrane transporter activity;D-glucose transmembrane transporter activity;glucose transmembrane transporter activity;identical protein binding;protein binding;protein self-association;transmembrane transporter activity;transporter activity;xenobiotic transmembrane transporter activity	carbohydrate transport;cellular hyperosmotic response;cellular response to glucose starvation;cellular response to mechanical stimulus;cerebral cortex development;dehydroascorbic acid transport;female pregnancy;glucose transmembrane transport;protein-containing complex assembly;response to insulin;response to osmotic stress;response to Thyroglobulin triiodothyronine;transmembrane transport;xenobi…	apical plasma membrane;basolateral plasma membrane;caveola;cell-cell junction;cortical actin cytoskeleton;cytoplasm;cytosol;female pronucleus;integral component of membrane;integral component of plasma membrane;intercalated disc;intracellular;melanosome;membrane;membrane raft;midbody;plasma membrane;sarcolemma;vesicle;Z disc	Cellular hexose transport;Integration of energy metabolism;Lactose synthesis;Metabolism;Metabolism of carbohydrates;Metabolism of vitamins and cofactors;Metabolism of water-soluble vitamins and cofactors;Regulation of insulin secretion;SLC-mediated transmembrane transport;Transport of small molecules;Vitamin C (ascorbate) metabolism	9	9	9	15.4	15.4	15.4	53.984	0	42.02	1920600000	45	2	2	4	4	3	6
Q7TMF3	NADH dehydrogenase [ubiquinone] 1 alpha subcomplex subunit 12	Ndufa12	+	+	7.0704	-3.76009	0	-11.314	29.243	29.6464	29.2905	29.3182	29.1161	29.9432	29.1789	28.891	29.1392	26.2527	24.8466	25.3591	25.4408	24.2142	25.5798	26.6573	27.0014	25.4805	23.6134	26.5746	electron transfer activity;molecular_function;NADH dehydrogenase (ubiquinone) activity	mitochondrial ATP synthesis coupled electron transport;oxidation-reduction process;response to oxidative stress	cytosol;membrane;mitochondrial inner membrane;mitochondrial respiratory chain complex I;mitochondrion;respiratory chain	Complex I biogenesis;Metabolism;Respiratory electron transport;Respiratory electron transport, ATP synthesis by chemiosmotic coupling, and heat production by uncoupling proteins.;The citric acid (TCA) cycle and respiratory electron transport	14	14	14	77.9	77.9	77.9	17.086	0	98.187	5475600000	118	12	13	6	4	13	6
Q62388	Serine-protein kinase ATM	Atm		+	7.09737	-1.52038	0	-8.71626	24.1155	24.8791	24.8552	25.1267	24.8851	25.0069	24.9039	24.4774	25.4192	23.1818	22.8628	23.4171	22.6258	23.1814	23.527	23.662	23.4288	23.3562	23.2289	24.1773	1-phosphatidylinositol-3-kinase activity;ATP binding;DNA binding;DNA-dependent protein kinase activity;kinase activity;nucleotide binding;protein binding;protein dimerization activity;protein kinase activity;protein N-terminus binding;protein serine/threonine kinase activity;protein-containing complex binding;transferase activity	apoptotic process;brain development;cell cycle;cell cycle arrest;cellular response to DNA damage stimulus;cellular response to gamma radiation;cellular response to nitrosative stress;cellular response to X-ray;chromosome organization involved in meiotic cell cycle;determination of adult lifespan;DNA damage checkpoint;DNA damage induced protein phosphorylation;DNA repair;double-strand break repair…	chromosome, telomeric region;cytoplasm;cytoplasmic vesicle;DNA repair complex;nucleolus;nucleoplasm;nucleus;spindle	Autodegradation of the E3 ubiquitin ligase COP1;Cell Cycle;Cell Cycle Checkpoints;Cellular response to heat stress;Cellular responses to external stimuli;Cellular responses to stress;Cellular Senescence;DNA Damage/Telomere Stress Induced Senescence;DNA Double Strand Break Response;DNA Double-Strand Break Repair;DNA Repair;G1/S DNA Damage Checkpoints;G2/M Checkpoints;G2/M DNA damage checkpoint;Gen…	10	10	10	5	5	5	349.41	0	10.607	215730000	34	3	5	2	4	7	3
Q8K1N1	Calcium-independent phospholipase A2-gamma	Pnpla8	+	+	7.09745	1.42228	0	9.22633	25.2248	24.5256	25.0239	25.6001	24.5175	25.1029	25.3111	24.7385	25.111	26.2585	25.8079	26.5163	26.4122	26.4634	26.1991	26.6835	26.988	26.7986	26.3207	26.387	calcium-independent phospholipase A2 activity;hydrolase activity;lysophospholipase activity	arachidonic acid metabolic process;arachidonic acid secretion;cell death;fatty acid metabolic process;linoleic acid metabolic process;lipid catabolic process;lipid metabolic process;metabolic process;phosphatidylcholine catabolic process;phosphatidylethanolamine catabolic process;prostaglandin biosynthetic process	cytoplasm;endoplasmic reticulum;endoplasmic reticulum membrane;Golgi apparatus;Golgi membrane;integral component of membrane;intracellular;membrane;perinuclear region of cytoplasm;peroxisomal membrane;peroxisome	Acyl chain remodelling of PC;Acyl chain remodelling of PE;Glycerophospholipid biosynthesis;Metabolism;Metabolism of lipids;Phospholipid metabolism	11	11	11	21.1	21.1	21.1	87.38	0	47.587	922270000	57	5	4	6	6	7	6
O88811	Signal transducing adapter molecule 2	Stam2		+	7.11195	0.829943	0	9.62234	25.6115	25.3066	25.5887	25.7248	25.2423	25.6348	25.5633	25.8944	25.7883	26.4068	26.5676	26.4293	26.4136	26.3138	26.7653	26.1097	26.4517	26.4357	26.5029	26.2776	protein binding	intracellular protein transport;protein transport	cytoplasm;cytosol;early endosome membrane;endosome;intracellular membrane-bounded organelle;membrane;nucleoplasm	Cargo recognition for clathrin-mediated endocytosis;Clathrin-mediated endocytosis;Deubiquitination;EGFR downregulation;Endosomal Sorting Complex Required For Transport (ESCRT);Membrane Trafficking;Metabolism of proteins;Negative regulation of MET activity;Post-translational protein modification;Signal Transduction;Signaling by EGFR;Signaling by MET;Signaling by Receptor Tyrosine Kinases;Ub-specif…	10	10	8	25.2	25.2	21.6	57.454	0	78.922	1273500000	83	4	4	5	6	2	6
Q9D708		S100a16		+	7.15654	3.40521	0	8.73119	24.7432	22.6001	23.7455	22.2371	22.4996	23.3828	23.0605	22.8941	22.4067	25.9485	25.7849	26.6003	26.8774	25.9618	27.0581	27.8326	28.1068	26.2281	25.8697	24.8853	calcium ion binding;metal ion binding;protein homodimerization activity	response to calcium ion	cytoplasm;cytosol;extracellular space;nucleolus;nucleus;plasma membrane		3	3	3	20.2	20.2	20.2	14.324	0	11.563	1133400000	16	2	1	2	2	0	2
Q9D8U8	Sorting nexin-5	Snx5		+	7.17678	0.974279	0	8.79312	28.5941	28.5137	28.5057	28.5391	28.8309	29.0971	28.5698	28.2633	28.6028	29.3318	29.7963	29.8482	29.4457	29.3173	29.9445	29.5878	29.8678	29.6275	29.5637	29.1289	cadherin binding;D1 dopamine receptor binding;dynactin binding;lipid binding;phosphatidylinositol binding;phosphatidylinositol-3,5-bisphosphate binding;phosphatidylinositol-4-phosphate binding;phosphatidylinositol-5-phosphate binding	endocytosis;epidermal growth factor catabolic process;intracellular protein transport;negative regulation of blood pressure;pinocytosis;positive regulation of renal sodium excretion;protein transport;retrograde transport, endosome to Golgi;vesicle organization	brush border;cell projection;cytoplasm;cytoplasmic vesicle;cytoplasmic vesicle membrane;cytosol;early endosome;early endosome membrane;endosome;extrinsic component of cytoplasmic side of plasma membrane;extrinsic component of endosome membrane;extrinsic component of membrane;macropinocytic cup;membrane;phagocytic cup;plasma membrane;retromer complex;ruffle;tubular endosome	Clathrin derived vesicle budding;Golgi Associated Vesicle Biogenesis;Membrane Trafficking;trans-Golgi Network Vesicle Budding;Vesicle-mediated transport	24	24	23	70.3	70.3	70.3	46.797	0	112.52	9529100000	218	16	17	17	19	14	16
B9EJ86	Oxysterol-binding protein	Osbpl8		+	7.18003	2.10922	0	8.99782	23.8113	22.8871	24.1005	24.2727	22.8721	23.2905	23.6582	23.3193	24.0828	25.4335	24.9672	25.9444	25.7226	25.3546	25.5937	26.3165	26.679	25.9108	25.7607	24.9895	cholesterol binding;lipid binding;phosphatidylinositol-4-phosphate binding;phosphatidylserine binding;phospholipid transporter activity;protein binding	activation of protein kinase B activity;fat cell differentiation;lipid transport;negative regulation of cell migration;negative regulation of sequestering of triglyceride;phospholipid transport;positive regulation of glucose import in response to insulin stimulus;positive regulation of insulin receptor signaling pathway;positive regulation of protein kinase B signaling;protein localization to nuc…	cortical endoplasmic reticulum;endoplasmic reticulum;endoplasmic reticulum membrane;integral component of membrane;membrane;nuclear membrane;nucleus	Acyl chain remodelling of PS;Glycerophospholipid biosynthesis;Metabolism;Metabolism of lipids;Phospholipid metabolism	11	11	9	18.3	18.3	16.8	101.27	0	47.379	427500000	50	3	2	4	3	3	6
Q62312	TGF-beta receptor type-2	Tgfbr2		+	7.20369	2.9743	0	10.0243	23.0043	23.1872	21.8841	21.0425	23.0098	22.1542	22.4983	21.4449	22.3937	24.8752	25.5399	25.2588	25.1451	24.5902	25.2742	26.2501	26.1982	25.0694	24.5899	25.1273	ATP binding;glycosaminoglycan binding;kinase activity;metal ion binding;nucleotide binding;protein binding;protein kinase activity;protein serine/threonine kinase activity;signal transducer, downstream of receptor, with serine/threonine kinase activity;signaling receptor activity;SMAD binding;transferase activity;transforming growth factor beta binding;transforming growth factor beta receptor act…	activation of protein kinase activity;aging;animal organ morphogenesis;animal organ regeneration;apoptotic process;atrioventricular valve morphogenesis;brain development;branching involved in blood vessel morphogenesis;bronchus development;bronchus morphogenesis;cardiac left ventricle morphogenesis;cartilage development;cell differentiation;cell proliferation involved in endocardial cushion morph…	caveola;cell surface;cytoplasm;cytosol;external side of plasma membrane;integral component of membrane;integral component of plasma membrane;membrane;membrane raft;plasma membrane;receptor complex	Downregulation of TGF-beta receptor signaling;Signal Transduction;Signaling by TGF-beta family members;Signaling by TGF-beta Receptor Complex;TGF-beta receptor signaling activates SMADs;TGF-beta receptor signaling in EMT (epithelial to mesenchymal transition)	8	8	8	15.5	15.5	15.5	67.121	0	16.986	312550000	21	1	0	3	4	1	5
Q9WV85	Nucleoside diphosphate kinase 3	Nme3	+	+	7.21504	-1.66488	0	-9.70926	27.4628	27.0664	26.8635	26.8243	26.6309	26.7054	26.9068	26.8641	27.1274	25.3121	26.1319	25.2975	25.2404	25.0335	25.223	25.4637	26.0809	24.4585	24.9822	24.7924	ATP binding;kinase activity;metal ion binding;nucleoside diphosphate kinase activity;nucleotide binding;transferase activity	CTP biosynthetic process;GTP biosynthetic process;nucleoside diphosphate phosphorylation;nucleotide metabolic process;phosphorylation;regulation of apoptotic process;UTP biosynthetic process	mitochondrion	Interconversion of nucleotide di- and triphosphates;Metabolism;Metabolism of nucleotides	8	8	8	41.4	41.4	41.4	19.099	0	82.103	1747000000	49	8	8	5	3	8	3
Q62448	Eukaryotic translation initiation factor 4 gamma 2	Eif4g2		+	7.221	1.14056	0	8.83827	28.2289	28.2821	28.381	28.4438	28.388	28.9887	28.3403	28.0606	28.6611	29.7758	29.7606	29.7666	29.553	29.5797	30.012	28.9107	29.1246	29.5042	29.6212	29.551	cadherin binding;protein binding;RNA binding;translation factor activity, RNA binding;translation initiation factor activity	cellular macromolecule biosynthetic process;negative regulation of autophagy;positive regulation of cell growth;regulation of translation;regulation of translational initiation;translation;translational initiation	cell-cell adherens junction;cytoplasm;cytosol;eukaryotic translation initiation factor 4F complex		42	42	42	45.5	45.5	45.5	102.1	0	177.2	11929000000	343	23	22	29	24	22	27
Q7TNG8	Probable D-lactate dehydrogenase, mitochondrial	Ldhd	+	+	7.23905	4.66681	0	10.498	24.1533	24.0906	22.4847	24.3026	23.8467	23.7364	23.993	24.2611	23.73	28.5533	28.1109	28.0292	29.5951	27.2534	27.7341	30.8968	30.8818	27.6346	27.4551	27.4778	catalytic activity;D-lactate dehydrogenase (cytochrome) activity;D-lactate dehydrogenase activity;flavin adenine dinucleotide binding;oxidoreductase activity;oxidoreductase activity, acting on CH-OH group of donors;protein binding	ATP biosynthetic process;oxidation-reduction process	mitochondrial inner membrane;mitochondrion	Metabolism of proteins;Mitochondrial protein import	16	16	16	34.5	34.5	34.5	51.847	0	103.65	4911800000	116	4	4	14	11	3	9
O35488	Very long-chain acyl-CoA synthetase	Slc27a2		+	7.24995	-3.34117	0	-11.8311	28.8634	28.9938	29.1042	29.1827	28.7915	29.5257	29.1596	29.4578	28.8662	26.0518	26.0421	25.5869	23.5148	26.3686	25.62	25.4931	25.2516	26.4327	26.0791	26.9616	ATP binding;catalytic activity;decanoate-CoA ligase activity;enzyme binding;fatty acid transmembrane transporter activity;ligase activity;long-chain fatty acid-CoA ligase activity;nucleotide binding;phytanate-CoA ligase activity;pristanate-CoA ligase activity;signaling receptor binding;very long-chain fatty acid-CoA ligase activity	bile acid biosynthetic process;fatty acid alpha-oxidation;fatty acid beta-oxidation;fatty acid metabolic process;fatty acid transport;lipid metabolic process;long-chain fatty acid import;long-chain fatty acid metabolic process;metabolic process;methyl-branched fatty acid metabolic process;very long-chain fatty acid catabolic process;very long-chain fatty acid metabolic process	endoplasmic reticulum;endoplasmic reticulum lumen;endoplasmic reticulum membrane;integral component of endoplasmic reticulum membrane;integral component of membrane;integral component of peroxisomal membrane;membrane;mitochondrion;peroxisomal membrane;peroxisome	Alpha-oxidation of phytanate;Bile acid and bile salt metabolism;Fatty acid metabolism;Immune System;Innate Immune System;Metabolism;Metabolism of lipids;Metabolism of proteins;Metabolism of steroids;Neutrophil degranulation;Peroxisomal lipid metabolism;Peroxisomal protein import;Synthesis of bile acids and bile salts;Synthesis of bile acids and bile salts via 24-hydroxycholesterol;Synthesis of bi…	25	25	25	46.1	46.1	46.1	70.422	0	168.95	5142700000	161	22	21	7	6	17	7
Q8BK30	NADH dehydrogenase [ubiquinone] flavoprotein 3, mitochondrial	Ndufv3	+	+	7.2759	-3.37778	0	-10.4305	26.4854	26.5255	26.5445	26.5885	27.0758	27.6943	26.9355	26.4392	26.5186	21.7905	23.9874	23.6263	23.0559	22.6778	22.9123	25.7392	23.5365	23.3069	23.1133	23.4184		mitochondrial ATP synthesis coupled electron transport;oxidation-reduction process	membrane;mitochondrial inner membrane;mitochondrial respiratory chain complex I;mitochondrion;nucleoplasm;respiratory chain	Complex I biogenesis;Metabolism;Respiratory electron transport;Respiratory electron transport, ATP synthesis by chemiosmotic coupling, and heat production by uncoupling proteins.;The citric acid (TCA) cycle and respiratory electron transport	4	4	4	43.3	43.3	43.3	11.813	0	34.884	891540000	24	3	3	1	0	3	0
Q07113	Cation-independent mannose-6-phosphate receptor	Igf2r		+	7.285	1.44198	0	9.74308	29.293	28.7661	29.1463	29.1831	28.8483	29.3797	28.8116	29.051	28.9276	30.3598	30.2442	30.4215	30.5021	30.1328	30.4186	31.2065	31.407	30.3414	30.0863	30.2387	enzyme binding;G-protein alpha-subunit binding;G-protein coupled receptor activity;identical protein binding;insulin-like growth factor binding;insulin-like growth factor II binding;mannose binding;phosphoprotein binding;protein binding;retinoic acid binding;signaling receptor activity	animal organ regeneration;G-protein coupled receptor signaling pathway;liver development;lysosomal transport;positive regulation of apoptotic process;post-embryonic development;regulation of apoptotic process;response to retinoic acid;spermatogenesis	cell surface;clathrin coat;early endosome;endocytic vesicle;endosome;extracellular space;Golgi apparatus;integral component of membrane;late endosome;lysosomal membrane;lysosome;membrane;nuclear envelope lumen;nucleus;perinuclear region of cytoplasm;plasma membrane;trans-Golgi network;trans-Golgi network transport vesicle	Cargo recognition for clathrin-mediated endocytosis;Clathrin derived vesicle budding;Clathrin-mediated endocytosis;Golgi Associated Vesicle Biogenesis;Immune System;Innate Immune System;Intra-Golgi and retrograde Golgi-to-ER traffic;Membrane Trafficking;Neutrophil degranulation;Retrograde transport at the Trans-Golgi-Network;trans-Golgi Network Vesicle Budding;Vesicle-mediated transport	56	56	56	25.7	25.7	25.7	273.81	0	323.31	16690000000	492	36	35	44	43	34	37
Q8VCI0	Phospholipase B-like 1;Phospholipase B-like 1 chain A;Phospholipase B-like 1 chain B;Phospholipase B-like 1 chain C	Plbd1		+	7.28771	-1.71948	0	-9.16643	28.9851	28.6227	28.6873	29.011	28.2771	27.8663	29.1064	29.0976	28.5184	26.8247	26.9512	27.0605	27.6509	27.3921	26.1944	27.1875	27.1418	27.1091	26.6085	26.5083	hydrolase activity;molecular_function	biological_process;lipid catabolic process;lipid metabolic process	extracellular space;lysosome		14	14	14	24.2	24.2	24.2	62.998	0	80.642	6000700000	159	14	14	11	9	12	11
Q60760	Growth factor receptor-bound protein 10	Grb10		+	7.29145	4.3129	0	14.4486	22.0544	22.5325	23.2644	23.8463	24.3663	23.0301	23.1358	21.8284	23.7947	27.6599	27.8657	27.8338	27.3606	26.9515	27.7036	27.1935	27.0289	27.0745	27.2907	27.522	identical protein binding;insulin receptor binding;phosphotyrosine residue binding;protein binding;SH3/SH2 adaptor activity	insulin-like growth factor receptor signaling pathway;negative regulation of glucose import;negative regulation of glycogen biosynthetic process;negative regulation of insulin receptor signaling pathway;negative regulation of phosphorylation;negative regulation of Wnt signaling pathway;positive regulation of vascular endothelial growth factor receptor signaling pathway;signal transduction	cytoplasm;cytosol;protein-containing complex	Axon guidance;Developmental Biology;Insulin receptor signalling cascade;IRS activation;RET signaling;Signal attenuation;Signal Transduction;Signaling by Insulin receptor;Signaling by Receptor Tyrosine Kinases;Signaling by SCF-KIT	16	16	14	27.7	27.7	26.2	70.584	0	68.518	1689700000	92	1	1	16	12	0	12
Q8VHG0	Dimethylaniline monooxygenase [N-oxide-forming] 4	Fmo4		+	7.29915	-1.76823	0	-10.1225	29.7477	29.0715	29.272	29.6422	29.0473	30.044	29.6299	29.8419	28.7508	27.7823	27.3993	27.6708	27.7173	28.1324	27.1337	27.4487	27.3627	27.92	28.2013	27.7278	flavin adenine dinucleotide binding;monooxygenase activity;N,N-dimethylaniline monooxygenase activity;NADP binding;oxidoreductase activity;trimethylamine monooxygenase activity	drug catabolic process;oxidation-reduction process	cellular_component;endoplasmic reticulum;endoplasmic reticulum membrane;integral component of membrane;intracellular membrane-bounded organelle;membrane;organelle membrane	Biological oxidations;FMO oxidises nucleophiles;Metabolism;Phase I - Functionalization of compounds	24	24	24	40.9	40.9	40.9	63.791	0	61.342	7464600000	200	20	19	17	11	20	13
Q9CZN7	Serine hydroxymethyltransferase	Shmt2	+	+	7.31352	2.15494	0	13.7323	30.114	30.0172	30.1926	30.0409	29.7737	28.7497	29.7578	30.0001	30.0359	32.2599	32.0401	31.6759	32.2516	32.0117	32.0133	32.2103	31.8584	32.07	31.9389	31.763	amino acid binding;catalytic activity;chromatin binding;glycine hydroxymethyltransferase activity;identical protein binding;L-allo-threonine aldolase activity;pyridoxal phosphate binding;transferase activity	glycine biosynthetic process;glycine biosynthetic process from serine;glycine metabolic process;L-serine biosynthetic process;L-serine metabolic process;one-carbon metabolic process;positive regulation of cell proliferation;protein homotetramerization;protein K63-linked deubiquitination;protein tetramerization;regulation of aerobic respiration;regulation of mitochondrial translation;regulation of…	BRISC complex;cytoplasm;membrane;microtubule cytoskeleton;mitochondrial inner membrane;mitochondrial intermembrane space;mitochondrial matrix;mitochondrial nucleoid;mitochondrion;nucleus	Metabolism;Metabolism of folate and pterines;Metabolism of vitamins and cofactors;Metabolism of water-soluble vitamins and cofactors	39	39	39	74.6	74.6	74.6	55.758	0	248.56	61132000000	508	25	25	29	28	26	30
Q6P9J9	Anoctamin-6	Ano6		+	7.3196	-1.28895	0	-8.99859	29.9488	30.0258	29.8942	30.243	29.974	30.7737	30.4532	30.3275	29.9047	28.9792	28.6539	29.1555	28.5457	29.1126	28.8684	28.3726	28.4008	29.091	29.1886	29.3415	calcium activated cation channel activity;chloride channel activity;intracellular calcium activated chloride channel activity;phospholipid scramblase activity;protein dimerization activity;protein homodimerization activity;voltage-gated chloride channel activity;voltage-gated ion channel activity	activation of blood coagulation via clotting cascade;bleb assembly;blood coagulation;bone mineralization involved in bone maturation;calcium activated galactosylceramide scrambling;calcium activated phosphatidylcholine scrambling;calcium activated phosphatidylserine scrambling;calcium activated phospholipid scrambling;calcium ion transmembrane transport;cation transport;chloride transmembrane tra…	chloride channel complex;cytosol;integral component of membrane;intracellular;membrane;plasma membrane	Immune System;Innate Immune System;Ion channel transport;Neutrophil degranulation;Stimuli-sensing channels;Transport of small molecules	22	22	22	27.1	27.1	27.1	106.25	0	228.9	13290000000	320	17	17	15	12	19	15
P00375	Dihydrofolate reductase	Dhfr		+	7.32444	-1.91667	0	-9.03481	27.1703	27.5917	27.1969	27.64	28.0564	26.7108	27.7293	27.4379	27.6756	25.5045	25.4536	25.4541	25.0908	26.1013	25.5013	25.142	24.4556	26.02	25.878	26.4596	dihydrofolate reductase activity;dihydrofolic acid binding;drug binding;folic acid binding;methotrexate binding;mRNA binding;NADP binding;NADPH binding;oxidoreductase activity;RNA binding;sequence-specific mRNA binding;translation repressor activity, mRNA regulatory element binding	axon regeneration;dihydrofolate metabolic process;folic acid metabolic process;negative regulation of translation;one-carbon metabolic process;oxidation-reduction process;positive regulation of nitric-oxide synthase activity;regulation of removal of superoxide radicals;response to methotrexate;response to nicotine;tetrahydrobiopterin biosynthetic process;tetrahydrofolate biosynthetic process;tetr…	cytoplasm;cytosol;mitochondrion	Metabolism;Metabolism of folate and pterines;Metabolism of vitamins and cofactors;Metabolism of water-soluble vitamins and cofactors	10	10	10	42.2	42.2	42.2	21.606	0	12.79	1633800000	48	7	8	3	3	6	4
O88451	Retinol dehydrogenase 7	Rdh7		+	7.32565	-3.33706	0	-9.86654	29.0129	30.2204	29.309	29.3136	29.593	30.384	30.3671	29.8044	29.6202	25.9839	24.4321	26.2436	27.0161	27.556	24.9176	26.9257	27.2947	26.241	26.9123	26.8661	catalytic activity;oxidoreductase activity;retinol dehydrogenase activity	oxidation-reduction process;retinol metabolic process	endoplasmic reticulum;intracellular membrane-bounded organelle	G alpha (i) signalling events;GPCR downstream signalling;RA biosynthesis pathway;Signal Transduction;Signaling by GPCR;Signaling by Nuclear Receptors;Signaling by Retinoic Acid;The canonical retinoid cycle in rods (twilight vision);Visual phototransduction	13	13	8	33.5	33.5	19.3	35.66	0	26.245	8531700000	100	9	13	6	2	11	5
P63254	Cysteine-rich protein 1	Crip1		+	7.32738	-1.91585	0	-9.67193	31.8803	31.3191	31.4371	31.1247	31.4619	31.8448	31.957	31.8836	31.3879	28.9597	29.0747	29.7598	30.1002	30.3417	29.1688	29.0429	29.471	29.8742	30.0249	30.581	AT DNA binding;DNA binding, bending;metal ion binding;peptide binding;zinc ion binding	cellular response to antibiotic;cellular response to UV-B;immune response;intrinsic apoptotic signaling pathway in response to DNA damage;prostate gland stromal morphogenesis;regulation of gene expression;response to organic substance;response to zinc ion	cytoplasm		8	8	8	80.5	80.5	80.5	8.5497	0	54.673	46843000000	168	8	8	8	6	8	6
P42227	Signal transducer and activator of transcription 3	Stat3		+	7.34288	-0.780484	0	-8.98793	28.7071	28.347	28.6583	28.7228	28.8256	28.842	28.6473	28.9328	28.5906	27.5019	27.757	28.0116	28.0957	27.8873	28.3358	28.079	27.7472	27.8619	27.9324	27.8724	chromatin DNA binding;DNA binding;DNA binding transcription factor activity;identical protein binding;nuclear receptor activity;protein binding;protein dimerization activity;protein homodimerization activity;protein kinase binding;protein phosphatase binding;RNA polymerase II proximal promoter sequence-specific DNA binding;RNA polymerase II repressing transcription factor binding;RNA polymerase I…	acute-phase response;aging;astrocyte differentiation;cell proliferation;cellular response to cytokine stimulus;cellular response to hormone stimulus;cellular response to leptin stimulus;cellular response to organic cyclic compound;cytokine-mediated signaling pathway;eating behavior;energy homeostasis;eye photoreceptor cell differentiation;glucose homeostasis;growth hormone receptor signaling path…	cytoplasm;cytosol;mitochondrial inner membrane;mitochondrion;nuclear chromatin;nucleoplasm;nucleus;plasma membrane;RNA polymerase II transcription factor complex	Cytokine Signaling in Immune system;Downstream signal transduction;Immune System;Interleukin-1 family signaling;Interleukin-10 signaling;Interleukin-12 family signaling;Interleukin-15 signaling;Interleukin-2 family signaling;Interleukin-20 family signaling;Interleukin-21 signaling;Interleukin-23 signaling;Interleukin-27 signaling;Interleukin-35 Signalling;Interleukin-37 signaling;Interleukin-4 an…	20	20	20	33.2	33.2	33.2	88.053	0	216.64	6093400000	193	15	15	12	11	14	13
Q9D051	Pyruvate dehydrogenase E1 component subunit beta, mitochondrial	Pdhb	+	+	7.34942	1.05789	0	9.14157	29.6538	29.4091	29.5879	29.8062	29.0677	29.5348	29.5959	29.448	29.3869	30.8998	30.7086	30.4072	30.8458	30.7755	30.3407	30.1671	29.971	30.8368	30.7044	30.4678	catalytic activity;oxidoreductase activity;pyruvate dehydrogenase (acetyl-transferring) activity;pyruvate dehydrogenase (NAD+) activity;pyruvate dehydrogenase activity	acetyl-CoA biosynthetic process from pyruvate;carbohydrate metabolic process;glucose metabolic process;metabolic process;mitochondrial acetyl-CoA biosynthetic process from pyruvate;oxidation-reduction process;tricarboxylic acid cycle	mitochondrial matrix;mitochondrion;nucleoplasm;pyruvate dehydrogenase complex	Glyoxylate metabolism and glycine degradation;Metabolism;Metabolism of amino acids and derivatives;Pyruvate metabolism;Pyruvate metabolism and Citric Acid (TCA) cycle;Regulation of pyruvate dehydrogenase (PDH) complex;Signal Transduction;Signaling by Nuclear Receptors;Signaling by Retinoic Acid;The citric acid (TCA) cycle and respiratory electron transport	14	14	14	61.3	61.3	61.3	38.937	0	175.62	30302000000	263	10	10	12	9	12	12
Q99KB8	Hydroxyacylglutathione hydrolase, mitochondrial	Hagh	+	+	7.35062	-1.94433	0	-9.01275	29.2475	28.7415	29.0796	29.0514	29.0582	27.9665	29.4186	29.4335	28.8379	26.9839	27.0717	27.1753	27.611	27.7749	26.5194	26.4384	26.1173	27.3912	27.4426	26.8844	hydrolase activity;hydroxyacylglutathione hydrolase activity;metal ion binding	glutathione biosynthetic process;methylglyoxal catabolic process to D-lactate via S-lactoyl-glutathione	cytoplasm;mitochondrial matrix;mitochondrion		9	9	9	33	33	33	34.084	0	97.3	4896400000	139	9	8	7	7	9	7
P35486	Pyruvate dehydrogenase E1 component subunit alpha, somatic form, mitochondrial	Pdha1	+	+	7.36822	0.981879	0	9.03122	30.5206	30.408	30.8095	30.9256	30.3305	30.8854	30.7543	30.649	30.5465	31.8184	31.8615	31.548	31.9071	31.9511	31.5187	31.1232	31.2524	31.8585	31.5743	31.5124	oxidoreductase activity;oxidoreductase activity, acting on the aldehyde or oxo group of donors, disulfide as acceptor;pyruvate dehydrogenase (acetyl-transferring) activity;pyruvate dehydrogenase (NAD+) activity;pyruvate dehydrogenase activity	acetyl-CoA biosynthetic process from pyruvate;carbohydrate metabolic process;glucose metabolic process;metabolic process;mitochondrial acetyl-CoA biosynthetic process from pyruvate;oxidation-reduction process;tricarboxylic acid cycle	intracellular membrane-bounded organelle;mitochondrial matrix;mitochondrion;myelin sheath;nucleolus;pyruvate dehydrogenase complex	Glyoxylate metabolism and glycine degradation;Metabolism;Metabolism of amino acids and derivatives;Pyruvate metabolism;Pyruvate metabolism and Citric Acid (TCA) cycle;Regulation of pyruvate dehydrogenase (PDH) complex;Signal Transduction;Signaling by Nuclear Receptors;Signaling by Retinoic Acid;The citric acid (TCA) cycle and respiratory electron transport	32	32	32	60.3	60.3	60.3	43.231	0	207.78	48813000000	469	25	24	27	24	25	24
P14483	H-2 class II histocompatibility antigen, A beta chain	H2-Ab1		+	7.38832	-3.63286	0	-9.42837	31.823	29.3528	31.5712	31.5752	31.0871	29.9204	30.4454	30.8136	29.8344	25.6624	26.3836	27.3577	27.7874	26.9984	25.6909	27.8709	28.0157	27.1044	27.5604	27.4572	peptide antigen binding;protein antigen binding;protein binding;toxic substance binding;transcription factor binding;ubiquitin protein ligase binding	antigen processing and presentation;antigen processing and presentation of exogenous peptide antigen via MHC class II;antigen processing and presentation of peptide antigen;antigen processing and presentation of peptide or polysaccharide antigen via MHC class II;B cell affinity maturation;cellular response to interferon-gamma;humoral immune response mediated by circulating immunoglobulin;immune r…	early endosome;external side of plasma membrane;Golgi apparatus;integral component of membrane;intracellular;membrane;MHC class II protein complex;multivesicular body;plasma membrane	Adaptive Immune System;Costimulation by the CD28 family;Downstream TCR signaling;Generation of second messenger molecules;Immune System;MHC class II antigen presentation;PD-1 signaling;Phosphorylation of CD3 and TCR zeta chains;TCR signaling;Translocation of ZAP-70 to Immunological synapse	18	18	13	52.5	52.5	37.7	30.128	0	309.77	17357000000	137	16	13	4	7	16	7
P29758	Ornithine aminotransferase, mitochondrial	Oat	+	+	7.39036	-1.33613	0	-9.93619	34.6462	34.3088	34.5882	34.4247	34.1923	33.5679	34.5047	34.2508	34.4939	33.3165	32.8114	32.8211	33.1821	33.3964	32.8777	32.6929	32.8059	33.0154	33.3284	32.6939	catalytic activity;identical protein binding;ornithine-oxo-acid transaminase activity;pyridoxal phosphate binding;transaminase activity;transferase activity	L-proline biosynthetic process;protein hexamerization	cytoplasm;mitochondrial matrix;mitochondrion;nucleoplasm	Amino acid synthesis and interconversion (transamination);Metabolism;Metabolism of amino acids and derivatives	34	34	34	76.5	76.5	76.5	48.354	0	323.31	283000000000	1173	32	32	26	22	30	25
P48193	Protein 4.1	Epb41		+	7.39191	0.76514	0	9.79223	26.9135	27.051	27.127	27.2585	27.47	27.0265	27.0351	26.9117	26.9116	27.9461	27.5835	27.8324	27.814	27.7834	28.1167	27.7516	27.6466	27.9329	27.8356	28.0354	1-phosphatidylinositol binding;actin binding;calmodulin binding;cytoskeletal protein binding;phosphoprotein binding;protein C-terminus binding;protein N-terminus binding;spectrin binding;structural constituent of cytoskeleton;structural molecule activity	actin cytoskeleton organization;actomyosin structure organization;cell cycle;cell division;cortical actin cytoskeleton organization;positive regulation of protein binding;positive regulation of protein localization to cell cortex;protein-containing complex assembly;regulation of cell shape	actin cytoskeleton;cell cortex;cell cortex region;cell junction;cortical cytoskeleton;cytoplasm;cytoplasmic side of plasma membrane;cytoskeleton;cytosol;membrane;nucleus;plasma membrane;postsynaptic density;protein-containing complex	Neurexins and neuroligins;Neuronal System;Protein-protein interactions at synapses	22	18	18	26.7	23.1	23.1	95.91	0	70.473	2411100000	106	11	12	19	19	13	13
Q8K2Q5	Coiled-coil-helix-coiled-coil-helix domain-containing protein 7	Chchd7	+	+	7.40686	-3.71971	0	-10.5472	27.1612	27.7373	26.9428	27.2596	27.3179	28.1388	26.5019	27.1242	27.3882	22.8373	23.3268	23.3963	22.1204	23.3796	25.836	23.1337	24.2694	22.7794	23.2531	24.8945	molecular_function	biological_process	mitochondrial intermembrane space;mitochondrion		5	5	5	58.8	58.8	58.8	10.101	0	32.515	1164300000	38	4	4	0	1	5	1
Q9D662	Protein transport protein Sec23B	Sec23b		+	7.41719	-1.45234	0	-9.70321	29.2913	29.6834	29.3382	29.4836	29.4332	28.4745	29.3822	29.2795	29.6301	27.9857	28.2634	27.3313	27.9648	27.6779	27.674	28.4514	27.7622	27.8261	28.0509	27.6985	metal ion binding;protein binding;zinc ion binding	COPII-coated vesicle budding;ER to Golgi vesicle-mediated transport;intracellular protein transport;protein transport;vesicle-mediated transport	COPII vesicle coat;cytoplasm;cytoplasmic vesicle;cytosol;endomembrane system;endoplasmic reticulum;endoplasmic reticulum membrane;ER to Golgi transport vesicle membrane;Golgi membrane;membrane;perinuclear region of cytoplasm		26	21	21	35.3	30.5	30.5	86.436	0	189.98	7573600000	187	19	19	15	11	19	14
O70570	Polymeric immunoglobulin receptor;Secretory component	Pigr		+	7.41806	-6.23129	0	-11.4336	30.603	29.4478	30.915	29.968	29.9275	29.9698	29.5292	29.973	28.8976	22.8501	23.7372	21.6567	24.6624	22.1509	22.8031	26.7446	26.5653	23.21	23.6675	22.468	polymeric immunoglobulin receptor activity	detection of chemical stimulus involved in sensory perception of bitter taste;epidermal growth factor receptor signaling pathway;Fc receptor signaling pathway;immunoglobulin transcytosis in epithelial cells mediated by polymeric immunoglobulin receptor;receptor clustering	extracellular region;extracellular space;integral component of membrane;membrane;plasma membrane;receptor complex	Immune System;Innate Immune System;Neutrophil degranulation	26	26	26	30.1	30.1	30.1	84.998	0	166.81	6925100000	188	24	22	2	5	25	2
Q9R0L6	Pericentriolar material 1 protein	Pcm1		+	7.44467	1.38144	0	9.24201	25.2802	25.1474	25.5875	25.4227	25.0256	25.8246	25.6275	24.7952	25.4593	26.8643	26.4099	26.4135	26.4688	26.5629	27.0557	26.8382	27.3138	26.2339	26.7814	27.1277	protein binding	cell projection organization;centrosome cycle;cilium assembly;cytoplasmic microtubule organization;interkinetic nuclear migration;intraciliary transport involved in cilium assembly;microtubule anchoring;microtubule anchoring at centrosome;negative regulation of neurogenesis;neuron migration;neuronal stem cell population maintenance;non-motile cilium assembly;positive regulation of intracellular p…	apical part of cell;cell projection;centriolar satellite;centriole;centrosome;ciliary basal body;ciliary transition zone;cytoplasm;cytoskeleton;cytosol;microtubule organizing center;nuclear membrane;pericentriolar material;protein-containing complex	Anchoring of the basal body to the plasma membrane;AURKA Activation by TPX2;Cell Cycle;Cell Cycle, Mitotic;Centrosome maturation;Cilium Assembly;G2/M Transition;Loss of Nlp from mitotic centrosomes;Loss of proteins required for interphase microtubule organization??????from the centrosome;M Phase;Mitotic G2-G2/M phases;Mitotic Prometaphase;Organelle biogenesis and maintenance;Recruitment of mitoti…	22	22	22	14.1	14.1	14.1	228.84	0	26.153	899860000	78	5	8	10	10	8	13
Q9CQZ5	NADH dehydrogenase [ubiquinone] 1 alpha subcomplex subunit 6	Ndufa6	+	+	7.45252	-1.85462	0	-9.22778	30.1752	30.2132	30.5611	29.8671	29.6893	31.073	29.7584	30.0637	30.0638	28.2502	28.1736	28.4515	28.2504	28.3393	28.7281	28.6586	29.0016	28.5314	27.5137	27.491	molecular_function	oxidation-reduction process;response to oxidative stress	membrane;mitochondrial inner membrane;mitochondrial membrane;mitochondrial respiratory chain complex I;mitochondrion;respiratory chain	Complex I biogenesis;Metabolism;Respiratory electron transport;Respiratory electron transport, ATP synthesis by chemiosmotic coupling, and heat production by uncoupling proteins.;The citric acid (TCA) cycle and respiratory electron transport	11	11	11	71	71	71	15.283	0	61.32	13670000000	208	9	10	6	8	11	7
Q3U7R1	Extended synaptotagmin-1	Esyt1		+	7.45865	1.54607	0	9.95908	27.5884	27.9317	27.6573	27.5701	27.4525	27.5793	27.0614	27.7319	27.5118	29.1886	28.7657	29.2428	29.0019	28.8096	29.0032	29.8827	29.9664	28.994	28.7647	28.6012	identical protein binding;lipid binding;metal ion binding;protein binding	endoplasmic reticulum-plasma membrane tethering;lipid transport	endoplasmic reticulum;endoplasmic reticulum membrane;integral component of endoplasmic reticulum membrane;integral component of membrane;intrinsic component of endoplasmic reticulum membrane;membrane;organelle membrane contact site;plasma membrane	Glycosphingolipid metabolism;Metabolism;Metabolism of lipids;Sphingolipid metabolism	27	27	27	27.7	27.7	27.7	121.55	0	188.56	6649200000	248	12	18	20	17	14	22
Q6PB66	Leucine-rich PPR motif-containing protein, mitochondrial	Lrpprc	+	+	7.47104	0.798019	0	9.16698	32.1102	31.889	32.2715	32.0655	31.7162	32.223	31.9355	31.9953	32.0694	33.1184	33.0971	32.9616	32.8299	32.7989	33.0519	32.5403	32.4774	32.8469	32.7705	32.6223	actin filament binding;beta-tubulin binding;DNA binding;endonuclease activity;protein binding;RNA binding;single-stranded DNA binding;ubiquitin protein ligase binding	mRNA transport;negative regulation of mitochondrial RNA catabolic process;nucleic acid phosphodiester bond hydrolysis;regulation of mitochondrial translation;regulation of transcription, DNA-templated;RNA modification;transcription, DNA-templated	condensed nuclear chromosome;cytoplasm;cytoskeleton;membrane;microtubule;mitochondrial nucleoid;mitochondrion;nuclear inner membrane;nuclear outer membrane;nucleoplasm;nucleus;perinuclear region of cytoplasm		90	90	90	66.3	66.3	66.3	156.61	0	323.31	118000000000	1131	69	72	68	68	67	68
P45377	Aldose reductase-related protein 2	Akr1b8		+	7.47182	3.94183	0	9.61661	27.7213	27.6982	27.4464	26.9085	28.2024	25.0406	27.4998	27.8455	27.9205	31.3939	31.9336	31.4293	32.0364	31.4963	31.6432	30.1831	29.1641	32.0609	31.468	31.564	alditol:NADP+ 1-oxidoreductase activity;geranylgeranyl reductase activity;indanol dehydrogenase activity;oxidoreductase activity;retinal dehydrogenase activity	daunorubicin metabolic process;doxorubicin metabolic process;farnesol catabolic process;oxidation-reduction process	cytoplasm	Estrogen biosynthesis;G alpha (i) signalling events;GPCR downstream signalling;Metabolism;Metabolism of fat-soluble vitamins;Metabolism of lipids;Metabolism of steroid hormones;Metabolism of steroids;Metabolism of vitamins and cofactors;Retinoid metabolism and transport;Signal Transduction;Signaling by GPCR;Visual phototransduction	17	17	14	57.6	57.6	55.1	36.12	0	127.45	22927000000	175	12	9	13	12	10	13
Q8C0L6	Peroxisomal N(1)-acetyl-spermine/spermidine oxidase	Paox		+	7.48202	1.69883	0	10.7082	26.2549	26.0114	26.8582	27.0872	26.452	25.7984	26.1837	26.3214	26.3953	28.0292	27.8461	27.5481	28.535	28.4197	27.9271	27.8294	27.9681	28.2104	28.2915	28.1921	N(1),N(12)-diacetylspermine:oxygen oxidoreductase (3-acetamidopropanal-forming) activity;N1-acetylspermidine:oxygen oxidoreductase (3-acetamidopropanal-forming) activity;N1-acetylspermine:oxygen oxidoreductase (3-acetamidopropanal-forming) activity;oxidoreductase activity;polyamine oxidase activity;signaling receptor binding;spermidine:oxygen oxidoreductase (3-aminopropanal-forming) activity;sper…	oxidation-reduction process;polyamine catabolic process;positive regulation of spermidine biosynthetic process;putrescine biosynthetic process;putrescine catabolic process;spermidine catabolic process;spermine catabolic process;spermine metabolic process	cytoplasm;peroxisomal matrix;peroxisome	Amine Oxidase reactions;Biological oxidations;Interconversion of polyamines;Metabolism;Metabolism of amino acids and derivatives;Metabolism of polyamines;Metabolism of proteins;PAOs oxidise polyamines to amines;Peroxisomal protein import;Phase I - Functionalization of compounds	17	17	17	35.5	35.5	35.5	55.446	0	87.014	3167400000	91	9	9	12	14	7	10
Q61771	Kinesin-like protein KIF3B;Kinesin-like protein KIF3B, N-terminally processed	Kif3b		+	7.48323	2.08395	0	9.31003	24.8602	24.6136	24.2282	24.2699	25.3011	25.3017	24.5563	24.769	24.3363	27.0336	26.873	26.8569	27.0641	26.9308	27.1677	25.6496	25.5829	27.1493	27.3234	26.9142	ATP binding;ATPase activity;microtubule binding;microtubule motor activity;nucleotide binding;protein binding;Rho GTPase binding	cytoskeleton-dependent intracellular transport;microtubule-based movement;mitotic spindle assembly;organelle transport along microtubule;positive regulation of cytokinesis	axon;cell projection;centrosome;cilium;cytoplasm;cytoskeleton;cytosol;intraciliary transport particle;kinesin complex;kinesin II complex;microtubule;microtubule cytoskeleton;midbody;neuronal cell body;neuronal ribonucleoprotein granule;spindle	Adaptive Immune System;Cilium Assembly;COPI-dependent Golgi-to-ER retrograde traffic;Factors involved in megakaryocyte development and platelet production;Golgi-to-ER retrograde transport;Hemostasis;Immune System;Intraflagellar transport;Intra-Golgi and retrograde Golgi-to-ER traffic;Kinesins;Membrane Trafficking;MHC class II antigen presentation;Organelle biogenesis and maintenance;Vesicle-media…	15	15	13	24.8	24.8	21.6	85.287	0	56.658	873320000	62	4	5	10	8	3	8
Q8BNW9	Kelch repeat and BTB domain-containing protein 11	Kbtbd11		+	7.50031	-2.92974	0	-9.97586	26.2998	25.6802	26.2961	26.8954	26.239	26.9976	27.0121	26.6245	26.8584	23.1566	22.7577	24.4015	22.8344	22.1612	23.1743	24.5673	23.8876	24.0003	24.6769	24.1476	ubiquitin-protein transferase activity	protein ubiquitination	Cul3-RING ubiquitin ligase complex		7	7	7	17.7	17.7	17.7	67.945	0	45.982	913900000	46	6	6	1	0	4	2
Q8BPM0	Disheveled-associated activator of morphogenesis 1	Daam1		+	7.52926	1.9477	0	9.42546	25.3898	24.4257	24.5423	24.7417	24.581	24.5347	25.1783	25.4962	24.2138	26.7828	26.2455	26.6869	27.1692	27.3492	26.556	25.9034	26.2896	27.2761	27.1309	26.717	actin binding;identical protein binding;protein binding;Rho GTPase binding	actin cytoskeleton organization;cellular component organization;Wnt signaling pathway	cell projection;ciliary basal body;cytoplasm;cytoskeleton;cytosol;motile cilium;plasma membrane;stress fiber	Beta-catenin independent WNT signaling;PCP/CE pathway;RHO GTPase Effectors;RHO GTPases Activate Formins;Signal Transduction;Signaling by Rho GTPases;Signaling by WNT	22	22	19	24.6	24.6	22.3	123.37	0	50.027	1176000000	90	3	3	12	12	6	8
Q9D826	Peroxisomal sarcosine oxidase	Pipox		+	7.53193	-3.74277	0	-9.47092	27.8971	27.7969	27.5015	28.114	28.5233	26.0016	27.7712	29.2483	27.5165	24.82	23.1392	23.4805	22.7082	24.8923	24.7773	23.563	23.2441	24.2945	24.4929	25.4257	L-pipecolate oxidase activity;oxidoreductase activity;sarcosine oxidase activity;signaling receptor binding	L-lysine catabolic process to acetyl-CoA via L-pipecolate;oxidation-reduction process;tetrahydrofolate metabolic process	peroxisome	Histidine, lysine, phenylalanine, tyrosine, proline and tryptophan catabolism;Lysine catabolism;Metabolism;Metabolism of amino acids and derivatives;Metabolism of proteins;Peroxisomal protein import	13	13	13	44.9	44.9	44.9	43.846	0	40.173	2452500000	64	12	10	3	2	9	3
Q8BIP0	Aspartate--tRNA ligase, mitochondrial	Dars2	+	+	7.53897	-4.65035	0	-12.3903	28.3994	27.9318	28.2915	28.2304	27.9027	27.2127	27.9574	28.2944	28.1291	23.1098	25.9947	22.798	24.0657	23.2775	24.9692	23.3732	22.3993	22.4209	22.4553	22.4096	aminoacyl-tRNA ligase activity;aspartate-tRNA ligase activity;aspartate-tRNA(Asn) ligase activity;ATP binding;ligase activity;nucleic acid binding;nucleotide binding;protein homodimerization activity	mitochondrial asparaginyl-tRNA aminoacylation;translation;tRNA aminoacylation;tRNA aminoacylation for protein translation	cytoplasm;mitochondrial matrix;mitochondrion;nucleus		19	19	19	38.1	38.1	38.1	74.101	0	77.981	2012500000	91	14	13	1	2	17	1
Q8R1F6	Protein HID1	Hid1		+	7.54733	1.97668	0	11.6393	24.3337	25.8067	24.8056	25.5043	24.8852	25.1232	24.9935	25.0593	25.5015	26.9636	27.3121	27.1131	26.9435	26.96	27.6283	27.413	26.8636	27.226	26.9092	26.6492	molecular_function	intracellular protein transport;response to brefeldin A	cytoplasm;cytoplasmic microtubule;cytosol;extrinsic component of Golgi membrane;Golgi apparatus;Golgi medial cisterna;Golgi membrane;Golgi trans cisterna;membrane		12	12	12	20.8	20.8	20.8	88.778	0	40.425	1248300000	65	2	4	11	8	3	5
Q9CXR1	Dehydrogenase/reductase SDR family member 7	Dhrs7		+	7.54784	1.10419	0	9.29636	27.9352	27.7614	28.2352	28.1097	27.9872	28.1335	27.7264	27.5218	27.8241	29.287	29.3885	29.0613	29.1428	28.9189	29.092	29.1375	29.1087	29.0901	28.7075	28.2764	oxidoreductase activity	biological_process;oxidation-reduction process			13	13	13	39.6	39.6	39.6	38.167	0	78.811	7863300000	137	10	9	10	8	6	11
Q64459	Cytochrome P450 3A11	Cyp3a11		+	7.55717	-5.20125	0	-10.4273	30.2724	30.6323	29.0338	29.9282	29.286	30.5993	30.9596	30.1783	29.1105	26.3907	24.449	22.6925	24.5302	26.7735	22.9509	24.4998	23.1175	26.4684	25.7481	25.1662	aromatase activity;estrogen 16-alpha-hydroxylase activity;heme binding;iron ion binding;metal ion binding;monooxygenase activity;oxidoreductase activity;oxidoreductase activity, acting on paired donors, with incorporation or reduction of molecular oxygen;oxidoreductase activity, acting on paired donors, with incorporation or reduction of molecular oxygen, reduced flavin or flavoprotein as one don…	oxidation-reduction process;regulation of gene expression	cellular_component;endoplasmic reticulum;endoplasmic reticulum membrane;intracellular membrane-bounded organelle;membrane;organelle membrane	Aflatoxin activation and detoxification;Biological oxidations;Biosynthesis of DHA-derived SPMs;Biosynthesis of maresin-like SPMs;Biosynthesis of maresins;Biosynthesis of specialized proresolving mediators (SPMs);Cytochrome P450 - arranged by substrate type;Fatty acid metabolism;Metabolism;Metabolism of lipids;Miscellaneous substrates;Phase I - Functionalization of compounds;Xenobiotics	21	21	21	45.2	45.2	45.2	57.854	0	100.8	11787000000	136	17	17	7	5	14	3
Q8VC49	Interferon alpha-inducible protein 27-like protein 2B	Ifi27l2b		+	7.58908	-1.52647	0	-9.50797	28.3031	27.6522	27.8307	27.8446	28.3188	28.0746	27.9421	27.9392	27.1582	25.9845	25.9196	26.8625	26.5006	26.5044	26.4437	26.4	26.1985	26.7201	26.7708	25.7592	molecular_function	biological_process	cellular_component;integral component of membrane;membrane		5	5	5	29	29	29	27.772	0	37.501	3347700000	40	4	5	3	3	4	2
Q9JHS4	ATP-dependent Clp protease ATP-binding subunit clpX-like, mitochondrial	Clpx	+	+	7.63516	0.852822	0	11.0617	26.6449	26.2461	26.863	26.5205	26.7108	26.8602	26.6359	26.5138	26.7492	27.5385	27.6214	27.461	27.5859	27.3961	27.7119	27.4469	27.5401	27.5373	27.3634	27.1996	ATP binding;ATPase activity;ATP-dependent peptidase activity;metal ion binding;nucleotide binding;peptidase activator activity;protein binding;unfolded protein binding	ATP metabolic process;positive regulation of peptidase activity;protein catabolic process;protein folding;proteolysis;proteolysis involved in cellular protein catabolic process	cytosol;endopeptidase Clp complex;mitochondrial endopeptidase Clp complex;mitochondrial inner membrane;mitochondrial matrix;mitochondrial nucleoid;mitochondrion;nucleoplasm		18	18	18	27.9	27.9	27.9	69.228	0	53.984	3316500000	122	11	10	12	12	9	7
Q9Z2V4	Phosphoenolpyruvate carboxykinase, cytosolic [GTP]	Pck1		+	7.64892	-4.92731	0	-9.63546	28.929	29.5087	27.8247	29.0885	28.6747	27.1424	29.8439	29.8534	29.0304	24.2575	25.8863	24.3294	22.9577	22.9682	21.4751	23.8402	22.5277	25.8321	24.8921	24.4836	carboxylic acid binding;carboxy-lyase activity;GDP binding;GTP binding;lyase activity;magnesium ion binding;manganese ion binding;metal ion binding;nucleotide binding;phosphoenolpyruvate carboxykinase (GTP) activity;phosphoenolpyruvate carboxykinase activity;purine nucleotide binding	aging;cellular response to cAMP;cellular response to fructose stimulus;cellular response to glucagon stimulus;cellular response to hypoxia;cellular response to insulin stimulus;cellular response to interleukin-1;cellular response to potassium ion starvation;cellular response to retinoic acid;cellular response to tumor necrosis factor;gluconeogenesis;glucose homeostasis;glucose metabolic process;g…	cytoplasm;cytosol	Gluconeogenesis;Glucose metabolism;Metabolism;Metabolism of carbohydrates	19	18	18	34.4	34.4	34.4	69.354	0	128.62	4664700000	104	15	16	4	4	15	2
O89023	Tripeptidyl-peptidase 1	Tpp1		+	7.65239	1.4593	0	9.64878	27.8825	28.3867	27.7695	28.0956	27.8591	28.3798	27.884	28.1081	27.6098	29.6808	29.0905	29.2512	29.4652	29.3351	29.1813	29.7889	30.2457	29.0858	28.9679	29.9292	endopeptidase activity;hydrolase activity;metal ion binding;peptidase activity;protein binding;serine-type endopeptidase activity;serine-type peptidase activity;tripeptidyl-peptidase activity	bone resorption;central nervous system development;epithelial cell differentiation;lysosome organization;nervous system development;neuromuscular process controlling balance;peptide catabolic process;proteolysis	lysosome;melanosome;mitochondrion		4	4	4	10	10	10	61.341	0	30.909	6076800000	91	4	4	4	4	4	4
Q9CQN1	Heat shock protein 75 kDa, mitochondrial	Trap1	+	+	7.67877	0.833065	0	9.75348	31.3925	31.0675	31.4067	31.16	31.0115	31.1858	31.0905	31.113	31.3412	32.3168	32.4996	32.0354	32.0721	31.8346	32.1996	31.9519	31.8557	31.8165	31.9997	31.7436	ATP binding;nucleotide binding;protein kinase binding;RNA binding;unfolded protein binding	negative regulation of cellular respiration;negative regulation of intrinsic apoptotic signaling pathway in response to hydrogen peroxide;protein folding;response to stress;translational attenuation	membrane;mitochondrial inner membrane;mitochondrial intermembrane space;mitochondrial matrix;mitochondrion;nucleoplasm		48	48	48	59.5	59.5	59.5	80.208	0	323.31	54759000000	702	38	39	37	41	37	39
Q922K7	Probable 28S rRNA (cytosine-C(5))-methyltransferase	Nop2		+	7.67978	1.23258	0	11.1596	27.2158	27.3314	27.8569	27.553	27.6841	27.4656	27.2558	27.1277	27.8827	28.9648	28.794	28.7266	28.5275	28.4356	28.9917	28.8902	28.877	28.6658	28.5359	28.494	methyltransferase activity;RNA binding;rRNA (cytosine-C5-)-methyltransferase activity;S-adenosylmethionine-dependent methyltransferase activity;transferase activity	maturation of LSU-rRNA;methylation;positive regulation of cell proliferation;regulation of signal transduction by p53 class mediator;ribosomal large subunit assembly;ribosome biogenesis;rRNA base methylation;rRNA processing	nucleolus;nucleus		24	24	24	33	33	33	86.751	0	112.51	4835300000	181	12	18	20	19	17	22
Q9R0X4;Q32MW3	Acyl-coenzyme A thioesterase 9, mitochondrial;Acyl-coenzyme A thioesterase 10, mitochondrial	Acot9;Acot10		+	7.68475	1.30984	0	10.3922	27.8074	27.4006	27.5927	27.581	27.6091	27.9404	27.6887	27.9575	27.5272	28.8296	28.8743	29.0588	29.2077	28.7713	29.0728	29.4186	29.727	28.8405	28.5645	28.5043	acetyl-CoA hydrolase activity;acyl-CoA hydrolase activity;carboxylic ester hydrolase activity;hydrolase activity;protein binding	acyl-CoA metabolic process	mitochondrion	Fatty acid metabolism;Metabolism;Metabolism of lipids;Mitochondrial Fatty Acid Beta-Oxidation	23	23	23	52.8	52.8	52.8	50.56	0	208.97	10013000000	194	16	13	12	12	14	14
Q8VCT4	Carboxylesterase 1D	Ces1d		+	7.68653	-4.08675	0	-10.7478	28.8832	28.5203	28.0829	28.7213	28.3983	29.0068	29.9593	28.7719	28.4395	25.0604	22.1024	24.8242	24.8053	25.9324	24.8548	24.9372	25.1027	25.8323	23.1178	24.7671	carboxylic ester hydrolase activity;fatty-acyl-ethyl-ester synthase activity;hydrolase activity;sterol esterase activity;triglyceride lipase activity	acyl-CoA metabolic process;acylglycerol catabolic process;cholesterol biosynthetic process;epithelial cell differentiation;lipid catabolic process;lipid metabolic process;medium-chain fatty acid metabolic process;response to toxic substance;short-chain fatty acid catabolic process;very-low-density lipoprotein particle assembly	cytoplasm;cytosol;endoplasmic reticulum;endoplasmic reticulum lumen;lipid droplet	Biological oxidations;Metabolism;Phase I - Functionalization of compounds	16	15	12	35.6	34.3	27.6	61.787	0	56.235	4102200000	78	11	11	3	1	11	4
P18155	Bifunctional methylenetetrahydrofolate dehydrogenase/cyclohydrolase, mitochondrial;NAD-dependent methylenetetrahydrofolate dehydrogenase;Methenyltetrahydrofolate cyclohydrolase	Mthfd2	+	+	7.68881	5.68434	0	18.1366	22.9895	24.724	25.0841	23.9161	24.689	22.5797	24.1897	23.3449	24.9943	30.0198	29.9221	29.4856	29.8777	29.7618	29.7358	29.2351	29.9631	29.4139	29.7836	29.9541	catalytic activity;hydrolase activity;magnesium ion binding;methenyltetrahydrofolate cyclohydrolase activity;methylenetetrahydrofolate dehydrogenase (NAD+) activity;methylenetetrahydrofolate dehydrogenase (NADP+) activity;oxidoreductase activity;phosphate ion binding	metabolic process;one-carbon metabolic process;oxidation-reduction process;tetrahydrofolate metabolic process	cytosol;mitochondrion	Metabolism;Metabolism of folate and pterines;Metabolism of vitamins and cofactors;Metabolism of water-soluble vitamins and cofactors	22	22	21	62.3	62.3	60.3	37.863	0	172.11	9375200000	149	2	5	19	14	6	13
Q921N7	Transmembrane protein 70, mitochondrial	Tmem70	+	+	7.71377	1.39721	0	10.1463	24.8728	25.265	25.7412	25.8919	25.4008	25.1812	25.333	25.5926	25.7211	26.7387	26.7752	26.9185	26.3286	27.0505	27.2853	26.7153	26.7261	27.3089	26.7735	26.6369	molecular_function	mitochondrial proton-transporting ATP synthase complex assembly	integral component of membrane;integral component of mitochondrial membrane;membrane;mitochondrial inner membrane;mitochondrion;nucleoplasm		2	2	2	7.9	7.9	7.9	28.274	0	4.2358	2137600000	39	2	2	2	2	2	2
P51174	Long-chain specific acyl-CoA dehydrogenase, mitochondrial	Acadl	+	+	7.73689	1.94836	0	10.9037	30.6306	30.7942	30.4513	30.3971	30.7047	30.0765	30.7229	30.8409	30.7702	32.5412	32.3337	31.7222	33.3941	32.5756	31.787	33.1546	33.1214	32.5718	32.4588	32.3574	acyl-CoA dehydrogenase activity;flavin adenine dinucleotide binding;long-chain-acyl-CoA dehydrogenase activity;oxidoreductase activity;oxidoreductase activity, acting on the CH-CH group of donors;palmitoyl-CoA oxidase activity	carnitine catabolic process;carnitine metabolic process, CoA-linked;cellular lipid catabolic process;fatty acid beta-oxidation using acyl-CoA dehydrogenase;fatty acid catabolic process;fatty acid metabolic process;lipid metabolic process;long-chain fatty acid catabolic process;negative regulation of fatty acid biosynthetic process;negative regulation of fatty acid oxidation;oxidation-reduction pr…	mitochondrial matrix;mitochondrion		23	23	23	51.6	51.6	51.6	47.907	0	163.56	97213000000	459	20	19	20	18	15	18
P29452	Caspase-1;Caspase-1 subunit p20;Caspase-1 subunit p10	Casp1		+	7.7432	-1.75191	0	-10.4684	29.9335	30.0794	29.9798	29.7607	30.1804	29.326	30.0186	29.832	30.0482	28.189	28.2793	28.1544	28.4676	28.5487	28.2311	27.5302	26.9968	28.2574	28.4308	28.6153	CARD domain binding;cysteine-type endopeptidase activity;cysteine-type endopeptidase activity involved in apoptotic process;cysteine-type endopeptidase activity involved in execution phase of apoptosis;cysteine-type peptidase activity;endopeptidase activity;hydrolase activity;identical protein binding;kinase binding;peptidase activity;protein binding	apoptotic process;cellular response to interferon-gamma;cellular response to lipopolysaccharide;cellular response to mechanical stimulus;cellular response to organic substance;execution phase of apoptosis;interleukin-1 beta production;membrane hyperpolarization;mitochondrial depolarization;positive regulation of cysteine-type endopeptidase activity involved in apoptotic process;positive regulatio…	AIM2 inflammasome complex;cytoplasm;cytosol;extracellular region;IPAF inflammasome complex;mitochondrion;NLRP1 inflammasome complex;NLRP3 inflammasome complex;protease inhibitor complex;protein-containing complex	Cytokine Signaling in Immune system;Immune System;Innate Immune System;Interleukin-1 family signaling;Interleukin-1 processing;NOD1/2 Signaling Pathway;Nucleotide-binding domain, leucine rich repeat containing receptor (NLR) signaling pathways;Signaling by Interleukins	25	25	25	53.5	53.5	53.5	45.64	0	142.43	11807000000	261	21	19	13	13	22	17
Q64434	Protein-tyrosine kinase 6	Ptk6		+	7.75398	-3.03258	0	-9.80975	26.7077	26.4047	26.3381	26.0214	27.0833	24.7373	26.1084	26.652	25.6761	22.8902	24.0077	24.2966	22.0202	23.4499	23.1297	23.0931	23.6752	22.8104	23.1774	22.2046	ATP binding;identical protein binding;kinase activity;non-membrane spanning protein tyrosine kinase activity;nucleotide binding;protein kinase activity;protein tyrosine kinase activity;signaling receptor binding;transferase activity	cell migration;cellular response to retinoic acid;innate immune response;intestinal epithelial cell differentiation;negative regulation of growth;negative regulation of protein tyrosine kinase activity;peptidyl-tyrosine autophosphorylation;phosphorylation;positive regulation of neuron projection development;protein autophosphorylation;protein phosphorylation;regulation of cell proliferation;trans…	cell projection;cytoplasm;cytosol;extrinsic component of cytoplasmic side of plasma membrane;membrane;nuclear body;nucleoplasm;nucleus;plasma membrane;ruffle	Cell Cycle;Cell Cycle, Mitotic;Cyclin A:Cdk2-associated events at S phase entry;Cyclin D associated events in G1;Cyclin E associated events during G1/S transition;ERBB2 Activates PTK6 Signaling;G1 Phase;G1/S Transition;Mitotic G1-G1/S phases;PTK6 Activates STAT3;PTK6 Down-Regulation;PTK6 promotes HIF1A stabilization;PTK6 Regulates Cell Cycle;PTK6 Regulates Proteins Involved in RNA Processing;PTK6…	9	8	8	27.3	25.5	25.5	51.972	0	19.953	412570000	25	8	7	0	1	7	2
Q60649	Caseinolytic peptidase B protein homolog	Clpb	+	+	7.75443	1.36615	0	10.7403	27.3317	27.388	27.3375	27.4753	27.1472	27.6749	27.3402	27.6501	27.1834	29.107	29.219	28.7307	28.6338	28.7828	29.0077	28.419	27.8602	28.9227	28.8545	28.8023	ATP binding;ATPase activity;hydrolase activity;nucleotide binding	cellular response to heat	mitochondrion		29	29	29	41.1	41.1	41.1	76.003	0	136.42	5169500000	201	11	10	20	18	14	19
P47738	Aldehyde dehydrogenase, mitochondrial	Aldh2	+	+	7.81151	1.11234	0	10.2141	31.4043	31.3473	31.1801	31.1823	31.1688	30.8336	31.1784	31.3588	31.0369	32.6246	32.3535	32.0284	32.6371	32.502	31.9088	32.053	31.8836	32.4779	32.6807	32.1524	aldehyde dehydrogenase (NAD) activity;NAD binding;oxidoreductase activity;oxidoreductase activity, acting on the aldehyde or oxo group of donors, NAD or NADP as acceptor;protein binding	ethanol catabolic process;metabolic process;oxidation-reduction process	mitochondrial matrix;mitochondrion	Biological oxidations;Ethanol oxidation;Metabolism;Metabolism of serotonin;Neuronal System;Neurotransmitter clearance;Phase I - Functionalization of compounds;Serotonin clearance from the synaptic cleft;Transmission across Chemical Synapses	36	34	33	57.4	55.7	55.7	56.537	0	323.31	86165000000	555	30	29	30	25	30	28
Q9CRT8	Exportin-T	Xpot		+	7.86439	1.76356	0	9.85876	25.0266	25.609	24.9428	24.7949	24.8882	24.9195	25.0841	24.6821	25.5843	26.9324	26.5046	27.1366	26.7969	26.6003	27.4098	26.5105	25.8075	26.7516	27.1965	27.4021	Ran GTPase binding;RNA binding;tRNA binding	intracellular protein transport;tRNA export from nucleus;tRNA re-export from nucleus	cytoplasm;cytosol;nuclear matrix;nuclear pore;nucleoplasm;nucleus		17	17	17	22.1	22.1	22.1	109.73	0	57.332	1710400000	80	4	5	9	10	3	10
Q3UW53	Protein Niban	Fam129a		+	7.8954	6.4655	0	12.2709	24.6889	24.7252	23.6103	22.0766	25.1171	24.3193	22.7113	22.3266	26.0408	30.3283	30.6659	31.0785	30.5552	30.6962	31.1493	29.0096	28.4159	31.0433	30.7874	30.9217	molecular_function	negative regulation of protein phosphorylation;positive regulation of protein phosphorylation;positive regulation of translation;regulation of translation;response to endoplasmic reticulum stress	cytoplasm;cytosol;membrane;plasma membrane		43	43	43	42.5	42.5	42.5	102.65	0	229.86	13311000000	303	8	6	30	31	5	30
Q8CIW6	Solute carrier family 26 member 6	Slc26a6		+	7.89707	-2.29365	0	-9.81671	28.3748	28.0331	28.6802	29.0679	28.8496	29.6078	28.6144	28.673	28.4915	26.7617	26.1964	26.1729	26.1579	27.5131	25.8361	25.9261	25.6298	27.1448	26.9951	26.2488	anion transmembrane transporter activity;anion:anion antiporter activity;antiporter activity;bicarbonate transmembrane transporter activity;chloride channel activity;chloride transmembrane transporter activity;efflux transmembrane transporter activity;formate efflux transmembrane transporter activity;formate transmembrane transporter activity;oxalate transmembrane transporter activity;PDZ domain …	angiotensin-activated signaling pathway;anion transmembrane transport;anion transport;bicarbonate transport;cellular response to cAMP;cellular response to fructose stimulus;cellular response to interferon-gamma;chloride transmembrane transport;chloride transport;epithelial fluid transport;formate transport;intestinal absorption;intracellular pH elevation;ion transport;mannitol transport;oxalate t…	apical plasma membrane;basolateral plasma membrane;brush border membrane;chloride channel complex;cytoplasmic vesicle;cytoplasmic vesicle membrane;endoplasmic reticulum;integral component of membrane;integral component of plasma membrane;intracellular;intracellular membrane-bounded organelle;membrane;plasma membrane;sperm midpiece;vesicle;vesicle membrane		10	10	10	20.4	20.4	20.4	82.833	0	143.57	5603100000	69	9	10	4	4	7	4
Q9CR61	NADH dehydrogenase [ubiquinone] 1 beta subcomplex subunit 7	Ndufb7	+	+	7.9214	-4.28568	0	-14.3594	28.0732	27.9154	27.9763	27.7042	27.6665	28.3084	28.0581	27.7879	27.6013	23.8619	23.6723	22.7548	22.8572	23.8816	22.7265	25.1791	25.0459	22.4997	22.8672	24.4006	molecular_function;NADH dehydrogenase (ubiquinone) activity;NADH dehydrogenase activity	mitochondrial respiratory chain complex I assembly;oxidation-reduction process	membrane;mitochondrial inner membrane;mitochondrial intermembrane space;mitochondrial respiratory chain complex I;mitochondrion;respiratory chain	Complex I biogenesis;Metabolism;Respiratory electron transport;Respiratory electron transport, ATP synthesis by chemiosmotic coupling, and heat production by uncoupling proteins.;The citric acid (TCA) cycle and respiratory electron transport	7	7	7	61.3	61.3	61.3	16.331	0	63.176	3579600000	90	6	6	2	1	6	1
Q9QXW9	Large neutral amino acids transporter small subunit 2	Slc7a8		+	7.93852	-4.64377	0	-13.6159	28.6362	28.6632	28.7482	29.2713	28.8433	29.231	29.5177	28.7714	28.8224	24.5258	24.1181	23.7539	23.2232	25.9525	24.2769	23.3179	22.4848	25.5817	25.4436	24.6348	amine transmembrane transporter activity;amino acid transmembrane transporter activity;antiporter activity;L-amino acid transmembrane transporter activity;neutral amino acid transmembrane transporter activity;organic cation transmembrane transporter activity;toxin transmembrane transporter activity;transmembrane transporter activity	amine transport;amino acid transmembrane transport;amino acid transport;L-alpha-amino acid transmembrane transport;L-amino acid transport;neutral amino acid transport;organic cation transport;toxin transport;transmembrane transport	basolateral plasma membrane;cytoplasm;integral component of membrane;integral component of plasma membrane;membrane;plasma membrane	Amino acid transport across the plasma membrane;Basigin interactions;Cell surface interactions at the vascular wall;Hemostasis;SLC-mediated transmembrane transport;Transport of inorganic cations/anions and amino acids/oligopeptides;Transport of small molecules	9	9	9	17.9	17.9	17.9	57.872	0	40.764	3669700000	77	9	8	3	3	5	1
Q99KE1	NAD-dependent malic enzyme, mitochondrial	Me2	+	+	7.94915	-2.2765	0	-12.3172	31.996	31.7891	31.656	31.6962	31.4541	31.3291	31.8226	31.8729	31.509	30.1312	29.1204	29.0359	29.404	30.2005	28.98	28.5896	28.6772	29.9266	29.6873	29.6921	catalytic activity;malate dehydrogenase (decarboxylating) (NAD+) activity;malate dehydrogenase (decarboxylating) (NADP+) activity;malic enzyme activity;metal ion binding;NAD binding;oxaloacetate decarboxylase activity;oxidoreductase activity	malate metabolic process;metabolic process;oxidation-reduction process;pyruvate metabolic process;regulation of NADP metabolic process	mitochondrial matrix;mitochondrion	Citric acid cycle (TCA cycle);Metabolism;Pyruvate metabolism and Citric Acid (TCA) cycle;The citric acid (TCA) cycle and respiratory electron transport	33	33	32	62.6	62.6	62.6	65.798	0	257.05	44678000000	321	30	30	22	14	29	10
Q6IRU2	Tropomyosin alpha-4 chain	Tpm4		+	7.9502	1.19371	0	11.3191	28.4129	28.5507	28.1147	27.8657	28.4971	28.4194	28.2733	28.2691	28.7609	29.2724	29.4317	29.6415	29.9103	29.4921	29.5337	29.7742	29.5936	29.51	29.6127	29.2253	actin binding;actin filament binding;identical protein binding;metal ion binding;protein heterodimerization activity;protein homodimerization activity;structural constituent of muscle	actin filament organization;muscle contraction	actin cytoskeleton;cortical cytoskeleton;cytoplasm;cytoskeleton;filamentous actin;muscle thin filament tropomyosin;podosome;stress fiber	Muscle contraction;Smooth Muscle Contraction;Striated Muscle Contraction	22	16	16	66.5	54.8	54.8	28.467	0	97.589	8600300000	197	17	17	17	16	16	17
Q8VCW8	Acyl-CoA synthetase family member 2, mitochondrial	Acsf2	+	+	7.95889	1.43337	0	9.96107	29.0259	28.4233	28.7113	28.8367	29.0779	29.4877	29.1496	29.1146	28.7778	29.9771	30.1123	30.0139	30.91	30.7622	30.0115	30.552	30.4258	30.7467	30.506	30.2667	ATP binding;catalytic activity;ligase activity;molecular_function;nucleotide binding	biological_process;fatty acid metabolic process;lipid metabolic process;metabolic process	mitochondrion	Fatty acid metabolism;Metabolism;Metabolism of lipids;Mitochondrial Fatty Acid Beta-Oxidation	18	18	18	32.8	32.8	32.8	67.95	0	102.41	18829000000	230	13	12	13	12	14	13
Q8CIM7	Cytochrome P450 2D26	Cyp2d26		+	7.97396	-2.63935	0	-9.92338	31.1193	30.7614	30.3974	30.8846	31.1956	32.0548	31.7147	31.5176	31.0114	28.3163	27.4676	28.3291	28.9885	29.3528	27.3346	29.0243	28.9864	28.9793	29.0653	28.1478	aromatase activity;heme binding;iron ion binding;metal ion binding;monooxygenase activity;oxidoreductase activity;oxidoreductase activity, acting on paired donors, with incorporation or reduction of molecular oxygen;oxidoreductase activity, acting on paired donors, with incorporation or reduction of molecular oxygen, reduced flavin or flavoprotein as one donor, and incorporation of one atom of ox…	arachidonic acid metabolic process;oxidation-reduction process	endoplasmic reticulum;endoplasmic reticulum membrane;intracellular membrane-bounded organelle;membrane;organelle membrane		30	30	26	52.6	52.6	48.2	56.975	0	296.1	25048000000	344	27	27	17	10	22	14
Q9DCJ5	NADH dehydrogenase [ubiquinone] 1 alpha subcomplex subunit 8	Ndufa8	+	+	8.0399	-1.71124	0	-10.071	30.4949	30.6861	30.6041	30.4426	30.2726	31.3791	30.2902	30.3414	30.1762	29.253	28.4011	28.7634	28.6079	28.3316	29.1671	29.2331	29.2584	28.4631	28.3261	29.1005	protein-containing complex binding	mitochondrial electron transport, NADH to ubiquinone;mitochondrial respiratory chain complex I assembly;oxidation-reduction process	membrane;mitochondrial inner membrane;mitochondrial intermembrane space;mitochondrial respiratory chain complex I;mitochondrion;respiratory chain	Complex I biogenesis;Metabolism;Respiratory electron transport;Respiratory electron transport, ATP synthesis by chemiosmotic coupling, and heat production by uncoupling proteins.;The citric acid (TCA) cycle and respiratory electron transport	12	12	12	73.8	73.8	73.8	19.992	0	71.693	21094000000	142	11	12	7	8	10	6
P14069	Protein S100-A6	S100a6		+	8.05271	3.08387	0	10.006	26.5244	26.5272	25.8021	25.8124	26.5057	24.7127	26.3555	26.7094	26.255	29.4703	29.819	29.4595	30.2921	28.3515	28.1998	30.3558	29.0158	28.3698	29.3492	28.7117	calcium ion binding;calcium-dependent protein binding;ion transmembrane transporter activity;metal ion binding;protein binding;protein homodimerization activity;S100 protein binding;tropomyosin binding;zinc ion binding	ion transmembrane transport	cytoplasm;cytosol;extracellular region;extrinsic component of cytoplasmic side of plasma membrane;membrane;nuclear envelope;nucleus;perinuclear region of cytoplasm;plasma membrane;ruffle		5	5	5	46.1	46.1	46.1	10.051	0	7.8146	4625100000	46	4	4	4	3	2	3
Q64444	Carbonic anhydrase 4	Ca4		+	8.0829	-3.05918	0	-10.2289	25.4858	25.6648	26.0975	26.3716	27.0448	26.1841	25.4019	25.5736	26.3813	22.1552	23.064	23.503	22.9439	22.4375	24.58	22.2679	23.9139	22.9594	21.9497	22.8256	carbonate dehydratase activity;lyase activity;metal ion binding;protein binding;zinc ion binding	bicarbonate transport;carbon dioxide transport;one-carbon metabolic process;regulation of pH	anchored component of external side of plasma membrane;anchored component of membrane;anchored component of plasma membrane;apical plasma membrane;brush border membrane;cell surface;endoplasmic reticulum-Golgi intermediate compartment;extracellular exosome;Golgi apparatus;membrane;perinuclear region of cytoplasm;plasma membrane;rough endoplasmic reticulum;secretory granule membrane;trans-Golgi ne…	Erythrocytes take up carbon dioxide and release oxygen;Erythrocytes take up oxygen and release carbon dioxide;Metabolism;O2/CO2 exchange in erythrocytes;Reversible hydration of carbon dioxide;Transport of small molecules	4	4	4	17	17	17	34.351	0	5.7007	614950000	17	4	4	0	0	4	0
B2RX12	Canalicular multispecific organic anion transporter 2	Abcc3		+	8.09549	1.30401	0	14.0304	28.6777	28.2989	28.7387	28.2428	28.6061	28.6261	28.4544	28.5873	27.9792	29.7014	29.7234	29.7851	29.8256	29.5369	29.8613	30.0177	29.8677	29.8476	29.556	29.7686	ATP binding;ATPase activity;ATPase activity, coupled to transmembrane movement of substances;nucleotide binding;organic anion transmembrane transporter activity;transmembrane transporter activity;xenobiotic transmembrane transporting ATPase activity	canalicular bile acid transport;drug transmembrane transport;transmembrane transport;xenobiotic transport	basolateral plasma membrane;integral component of membrane;integral component of plasma membrane;membrane		32	32	29	22.5	22.5	20.5	169.12	0	163.18	10351000000	280	20	15	23	20	16	22
P28825	Meprin A subunit alpha	Mep1a		+	8.10054	-4.46107	0	-11.903	27.8543	27.9237	26.9965	28.0962	26.8533	28.1619	27.4822	28.1988	27.6085	23.4141	22.8717	23.7372	25.9939	22.426	22.6613	22.2828	24.332	22.7999	22.4364	22.5205	hydrolase activity;metal ion binding;metalloendopeptidase activity;metallopeptidase activity;peptidase activity;zinc ion binding	proteolysis	integral component of membrane;membrane;meprin A complex		12	12	12	23	23	23	84.23	0	74.405	2225800000	48	9	10	0	0	7	0
Q9DC69	NADH dehydrogenase [ubiquinone] 1 alpha subcomplex subunit 9, mitochondrial	Ndufa9	+	+	8.11118	-1.34585	0	-10.2389	30.6583	30.7634	30.7497	30.5974	30.8689	31.3861	30.484	30.9448	30.452	29.6477	29.9383	29.19	29.0153	29.1806	29.558	29.7284	29.0504	29.2381	29.4926	29.5953	NADH dehydrogenase activity;protein-containing complex binding	circadian rhythm;mitochondrial respiratory chain complex I assembly;oxidation-reduction process;response to glucose;ubiquinone-6 biosynthetic process	mitochondrial inner membrane;mitochondrial matrix;mitochondrial membrane;mitochondrial respiratory chain complex I;mitochondrion;nucleoplasm;respiratory chain	Complex I biogenesis;Metabolism;Respiratory electron transport;Respiratory electron transport, ATP synthesis by chemiosmotic coupling, and heat production by uncoupling proteins.;The citric acid (TCA) cycle and respiratory electron transport	25	25	25	57.3	57.3	57.3	42.525	0	151.95	22680000000	302	23	22	16	14	23	16
P11725	Ornithine carbamoyltransferase, mitochondrial	Otc	+	+	8.11542	-2.7665	0	-10.4682	31.664	31.6621	31.7083	31.6897	31.5376	30.383	31.8604	31.8891	31.5758	29.4624	28.4052	28.4522	28.5179	30.0465	28.1683	27.8451	28.04	29.2499	29.6563	28.7992	amino acid binding;carboxyl- or carbamoyltransferase activity;ornithine carbamoyltransferase activity;phosphate ion binding;phospholipid binding;transferase activity	ammonia homeostasis;anion homeostasis;arginine biosynthetic process;arginine biosynthetic process via ornithine;cellular amino acid biosynthetic process;cellular amino acid metabolic process;citrulline biosynthetic process;liver development;midgut development;ornithine catabolic process;ornithine metabolic process;protein homotrimerization;response to biotin;response to drug;response to insulin;r…	cytoplasm;mitochondrial inner membrane;mitochondrial matrix;mitochondrion	Metabolism;Metabolism of amino acids and derivatives;Metabolism of polyamines;Metabolism of proteins;Mitochondrial protein import;Urea cycle	18	18	18	62.7	62.7	62.7	39.764	0	71.612	41330000000	241	16	16	12	8	16	9
Q80XL6	Acyl-CoA dehydrogenase family member 11	Acad11	+	+	8.13024	-1.7292	0	-10.5713	30.446	29.7743	30.4118	30.3091	30.2968	31.1137	30.693	30.4242	30.0892	28.8465	28.2697	28.5733	28.7881	28.6713	27.9565	29.0885	29.1367	28.9216	28.3957	28.6797	acyl-CoA dehydrogenase activity;flavin adenine dinucleotide binding;long-chain-acyl-CoA dehydrogenase activity;medium-chain-acyl-CoA dehydrogenase activity;oxidoreductase activity;oxidoreductase activity, acting on the CH-CH group of donors;very-long-chain-acyl-CoA dehydrogenase activity	fatty acid beta-oxidation using acyl-CoA dehydrogenase;oxidation-reduction process	mitochondrial membrane;mitochondrion;nucleus;peroxisome		39	39	39	43	43	43	87.365	0	126.89	14023000000	319	30	31	22	21	29	17
Q3UQ44	Ras GTPase-activating-like protein IQGAP2	Iqgap2		+	8.13956	-1.56948	0	-10.1495	31.5099	30.9999	31.0573	31.3541	31.341	31.9463	31.5831	31.6247	31.0411	29.2546	29.3332	29.5244	30.136	30.1978	29.532	29.8697	29.621	30.0744	30.1021	30.3161	actin filament binding;Arp2/3 complex binding;calmodulin binding;phosphatidylinositol-3,4,5-trisphosphate binding;Rac GTPase binding;Rho GTPase binding	Arp2/3 complex-mediated actin nucleation;regulation of GTPase activity;signal transduction;thrombin-activated receptor signaling pathway	cell surface;cytoplasm;filamentous actin;filopodium;lamellipodium;microtubule;microvillus	Immune System;Innate Immune System;Neutrophil degranulation;RHO GTPase Effectors;RHO GTPases activate IQGAPs;Signal Transduction;Signaling by Rho GTPases	72	69	69	46.9	45.3	45.3	180.53	0	323.31	32864000000	581	62	58	42	34	57	37
Q8CFJ7	Solute carrier family 25 member 45	Slc25a45	+	+	8.15043	-3.79242	0	-10.8408	28.8167	28.8141	29.0795	29.1815	28.7698	30.3951	29.9144	29.2654	28.8896	25.5255	25.4877	26.0833	25.6821	25.9109	23.8161	24.4413	23.9746	25.7063	26.2863	26.9677	L-ornithine transmembrane transporter activity;transmembrane transporter activity	mitochondrial transport;transmembrane transport	integral component of membrane;membrane;mitochondrial inner membrane;mitochondrion		12	12	12	41	41	41	31.689	0	46.569	5558100000	94	9	10	5	2	11	5
Q8K2Q9	Shootin-1	Kiaa1598		+	8.16506	1.28511	0	10.179	28.213	28.6837	28.4918	28.6614	28.4449	28.9952	28.6545	28.2099	28.6625	30.001	30.1059	29.8428	29.49	29.3219	30.3837	29.6475	29.5273	30.0822	29.8946	29.9709	actin filament binding;cadherin binding;kinesin binding;protein binding	actin filament bundle retrograde transport;axonogenesis;Cdc42 protein signal transduction;cytoplasmic actin-based contraction involved in cell motility;endoplasmic reticulum polarization;membrane depolarization;multicellular organism development;netrin-activated signaling pathway;neuron projection morphogenesis;positive regulation of axon extension;positive regulation of neuron migration;Ras prot…	axon;axonal growth cone;cell leading edge;cell projection;cytoplasm;cytoskeleton;filopodium;growth cone;lamellipodium;microtubule;microtubule associated complex;microtubule cytoskeleton;perikaryon;perinuclear region of cytoplasm		32	32	32	48.7	48.7	48.7	71.342	0	231.37	10495000000	325	18	20	30	27	20	22
P61922	4-aminobutyrate aminotransferase, mitochondrial	Abat	+	+	8.16945	-2.8012	0	-10.308	28.6757	28.5651	28.3554	28.1208	27.9715	27.1472	28.57	28.7946	28.3044	26.1976	24.5454	24.969	26.0604	25.9816	24.8776	26.3522	25.2467	25.6498	26.0361	24.3318	(S)-3-amino-2-methylpropionate transaminase activity;4-aminobutyrate transaminase activity;4-aminobutyrate:2-oxoglutarate transaminase activity;catalytic activity;iron-sulfur cluster binding;metal ion binding;protein homodimerization activity;pyridoxal phosphate binding;succinate-semialdehyde dehydrogenase binding;transaminase activity;transferase activity	aging;behavioral response to cocaine;cerebellum development;copulation;exploration behavior;gamma-aminobutyric acid biosynthetic process;gamma-aminobutyric acid metabolic process;locomotory behavior;negative regulation of blood pressure;negative regulation of dopamine secretion;negative regulation of gamma-aminobutyric acid secretion;negative regulation of platelet aggregation;neurotransmitter ca…	4-aminobutyrate transaminase complex;mitochondrial matrix;mitochondrion;neuron projection	Degradation of GABA;GABA synthesis, release, reuptake and degradation;Neuronal System;Neurotransmitter release cycle;Transmission across Chemical Synapses	24	24	24	48.2	48.2	48.2	56.451	0	229.93	4005900000	121	18	18	6	5	14	4
Q8C3K6	Sodium/glucose cotransporter 1	Slc5a1		+	8.18475	-2.97441	0	-10.5127	29.5982	30.6015	29.5906	30.3422	30.07	31.1094	29.8655	29.9559	29.9176	26.9002	26.8127	27.5482	27.1855	28.2159	26.642	26.1103	25.8097	27.6463	27.8041	27.891	glucose transmembrane transporter activity;glucose:sodium symporter activity;symporter activity;transmembrane transporter activity	carbohydrate transport;glucose transmembrane transport;intestinal absorption;intestinal D-glucose absorption;ion transport;metanephros development;sodium ion transport;transmembrane transport	apical plasma membrane;brush border;integral component of membrane;integral component of plasma membrane;membrane		11	11	11	18.5	18.5	18.5	73.448	0	75.242	13764000000	132	8	8	5	5	9	8
Q3UZ39	Leucine-rich repeat flightless-interacting protein 1	Lrrfip1		+	8.26294	1.48583	0	10.4144	26.637	26.373	26.4432	26.1264	26.7768	26.053	26.5818	26.2033	26.9483	28.1255	28.0786	27.7923	28.5282	27.9729	28.206	27.4758	27.3889	28.0833	28.0712	27.6846	cadherin binding;DNA binding;protein binding;protein homodimerization activity;RNA polymerase II proximal promoter sequence-specific DNA binding;transcriptional repressor activity, RNA polymerase II proximal promoter sequence-specific DNA binding	negative regulation of transcription by RNA polymerase II;positive regulation of NF-kappaB transcription factor activity;regulation of transcription, DNA-templated;transcription, DNA-templated	cytoplasm;cytosol;nucleus;plasma membrane		18	18	18	33.5	33.5	33.5	79.248	0	133.14	3041700000	118	10	10	15	13	8	9
Q99L13	3-hydroxyisobutyrate dehydrogenase, mitochondrial	Hibadh	+	+	8.27546	1.78588	0	11.1466	28.0318	28.1812	27.6598	27.7982	28.2601	26.9935	27.7179	27.9994	27.9373	29.6637	29.5338	29.2656	30.267	29.7086	29.0539	29.8611	29.3911	29.8749	29.7841	29.5044	3-hydroxyisobutyrate dehydrogenase activity;NAD binding;oxidoreductase activity;phosphogluconate dehydrogenase (decarboxylating) activity	branched-chain amino acid catabolic process;oxidation-reduction process;valine catabolic process	mitochondrion	Branched-chain amino acid catabolism;Metabolism;Metabolism of amino acids and derivatives	7	7	7	31.3	31.3	31.3	35.44	0	60.87	7283500000	130	6	6	6	5	5	5
Q9CPP6	NADH dehydrogenase [ubiquinone] 1 alpha subcomplex subunit 5	Ndufa5	+	+	8.28581	-2.00067	0	-10.3666	28.8415	29.2723	29.2228	29.096	29.5592	29.9931	28.8308	29.0111	28.7928	27.1006	27.4343	27.0829	26.7036	26.925	27.3647	28.2008	27.6492	26.9045	27.1019	26.5047	NADH dehydrogenase (ubiquinone) activity;oxidoreductase activity, acting on NAD(P)H	mitochondrial respiratory chain complex I assembly;oxidation-reduction process;respiratory electron transport chain	membrane;mitochondrial inner membrane;mitochondrial respiratory chain complex I;mitochondrion;respiratory chain;respiratory chain complex I	Complex I biogenesis;Metabolism;Respiratory electron transport;Respiratory electron transport, ATP synthesis by chemiosmotic coupling, and heat production by uncoupling proteins.;The citric acid (TCA) cycle and respiratory electron transport	12	12	12	73.3	73.3	73.3	13.36	0	58.962	6312800000	107	9	8	7	8	9	5
Q8R0K2	E3 ubiquitin-protein ligase TRIM31	Trim31		+	8.2952	-1.40616	0	-12.928	28.2638	27.9596	28.2526	28.1917	28.2289	28.2917	28.3082	28.3214	28.0069	26.5785	27.0074	26.7759	26.9543	26.7007	27.005	26.3111	26.2362	26.7424	27.2109	27.2404	metal ion binding;transferase activity;zinc ion binding	innate immune response;negative regulation of viral entry into host cell;negative regulation of viral transcription;positive regulation of DNA binding transcription factor activity;protein ubiquitination;regulation of viral release from host cell	cellular_component;cytoplasm;intracellular;mitochondrion		18	18	18	34.7	34.7	34.7	57.127	0	111.34	3572000000	117	17	17	11	11	15	12
P43024	Cytochrome c oxidase subunit 6A1, mitochondrial	Cox6a1	+	+	8.29834	-3.67793	0	-14.4463	31.2458	31.2119	31.665	31.3511	30.9866	31.3808	31.0885	30.8334	31.3009	27.5597	26.6029	27.5844	27.6091	27.5045	27.8809	28.4459	29.2214	27.3577	26.9193	26.3798	cytochrome-c oxidase activity;enzyme regulator activity	aerobic respiration;mitochondrial electron transport, cytochrome c to oxygen;proton transmembrane transport;regulation of catalytic activity	membrane;mitochondrial inner membrane;mitochondrial respiratory chain complex IV;mitochondrion;myelin sheath		5	5	5	44.1	44.1	44.1	12.352	0	65.22	32980000000	116	5	5	3	2	5	2
Q91VS7	Microsomal glutathione S-transferase 1	Mgst1	+	+	8.30637	-1.33749	0	-10.4619	28.8981	29.7314	29.1303	29.0524	29.2116	29.1962	29.2978	29.4597	29.3111	27.7715	27.3263	27.8906	27.6587	28.3652	27.597	27.7566	28.1883	28.3488	28.1298	28.052	glutathione peroxidase activity;glutathione transferase activity;transferase activity	cellular oxidant detoxification;cellular response to lipid hydroperoxide;glutathione metabolic process;oxidation-reduction process;protein homotrimerization	endoplasmic reticulum;endoplasmic reticulum membrane;integral component of membrane;intracellular membrane-bounded organelle;membrane;mitochondrial inner membrane;mitochondrial outer membrane;mitochondrion	Aflatoxin activation and detoxification;Biological oxidations;Glutathione conjugation;Immune System;Innate Immune System;Metabolism;Neutrophil degranulation;Phase II - Conjugation of compounds	7	7	7	36.8	36.8	36.8	17.551	0	60.317	11000000000	69	6	7	4	5	6	6
P25911	Tyrosine-protein kinase Lyn	Lyn		+	8.32141	-1.59889	0	-10.4319	26.1798	26.4134	26.3817	26.3912	26.3158	25.5304	25.8552	26.428	25.9532	23.8445	24.6656	24.3545	25.1277	24.2338	24.8006	24.5872	24.8325	24.1781	24.7699	24.7885	ATP binding;enzyme binding;ephrin receptor binding;erythropoietin receptor binding;gamma-tubulin binding;glycosphingolipid binding;integrin binding;ion channel binding;kinase activity;non-membrane spanning protein tyrosine kinase activity;nucleotide binding;phosphorylation-dependent protein binding;protein binding;protein kinase activity;protein tyrosine kinase activity;protein-containing complex…	adaptive immune response;B cell homeostasis;B cell receptor signaling pathway;cellular response to DNA damage stimulus;cellular response to extracellular stimulus;cellular response to heat;cellular response to retinoic acid;central nervous system development;chemotaxis;cytokine secretion;dendritic cell differentiation;erythrocyte differentiation;Fc receptor mediated inhibitory signaling pathway;F…	cell-cell adherens junction;cytoplasm;cytosol;extrinsic component of cytoplasmic side of plasma membrane;Golgi apparatus;integrin alpha2-beta1 complex;intracellular membrane-bounded organelle;mast cell granule;membrane;membrane raft;mitochondrial crista;mitochondrial intermembrane space;mitochondrial membrane;nucleus;perinuclear region of cytoplasm;plasma membrane;postsynaptic density	Adaptive Immune System;Axon guidance;CD209 (DC-SIGN) signaling;CD22 mediated BCR regulation;CD28 co-stimulation;Cell Cycle;Cell Cycle, Mitotic;Cell surface interactions at the vascular wall;Costimulation by the CD28 family;CTLA4 inhibitory signaling;C-type lectin receptors (CLRs);Cyclin D associated events in G1;Cytokine Signaling in Immune system;Developmental Biology;EPHA-mediated growth cone c…	13	13	13	31.1	31.1	31.1	58.812	0	11.58	830420000	41	9	10	4	4	9	4
P13020	Gelsolin	Gsn		+	8.3257	1.22563	0	10.934	27.9931	28.4619	27.9205	28.2451	27.6523	27.696	27.8475	27.8923	27.8828	28.939	29.2579	29.3916	29.6868	28.9385	28.9762	28.8925	29.3089	29.2624	29.2377	29.0912	actin binding;actin filament binding;calcium ion binding;metal ion binding;myosin II binding;protein binding	actin filament capping;actin filament polymerization;actin filament reorganization;actin filament severing;actin nucleation;actin polymerization or depolymerization;aging;amyloid fibril formation;apoptotic process;barbed-end actin filament capping;cell projection organization;cellular response to cadmium ion;cellular response to interferon-gamma;cilium assembly;hepatocyte apoptotic process;negati…	actin cap;actin cytoskeleton;cortical actin cytoskeleton;cytoplasm;cytoskeleton;cytosol;extracellular region;extracellular space;focal adhesion;lamellipodium;myelin sheath;nucleus;perinuclear region of cytoplasm;phagocytic vesicle;plasma membrane;podosome;protein-containing complex;ruffle;sarcoplasm	Apoptosis;Apoptotic cleavage of cellular proteins;Apoptotic execution phase;Caspase-mediated cleavage of cytoskeletal proteins;Immune System;Innate Immune System;Neutrophil degranulation;Programmed Cell Death	30	30	30	40.1	40.1	40.1	85.941	0	191.27	9460300000	239	15	16	19	19	19	19
Q61410	cGMP-dependent protein kinase 2	Prkg2		+	8.37948	-1.9431	0	-11.6404	27.8173	27.6187	27.5691	27.8407	28.0969	28.5538	28.1693	27.8625	27.1509	26.0674	25.2917	26.2696	25.7723	26.1584	25.8207	25.5207	25.6146	26.3414	26.1133	26.0415	ATP binding;calcium channel regulator activity;catalytic activity;cGMP binding;cGMP-dependent protein kinase activity;identical protein binding;kinase activity;nucleotide binding;protein binding;protein kinase activity;protein serine/threonine kinase activity;transferase activity	cellular hypotonic response;cGMP-mediated signaling;circadian regulation of gene expression;circadian rhythm;dendrite development;forebrain development;metabolic process;negative regulation of cell volume;negative regulation of platelet aggregation;negative regulation of smooth muscle contraction;negative regulation of vascular associated smooth muscle cell migration;negative regulation of vascul…	apical plasma membrane;cytoplasm;Golgi apparatus;membrane;plasma membrane	Adaptive Immune System;cGMP effects;Hemostasis;Immune System;Nitric oxide stimulates guanylate cyclase;Platelet homeostasis;Rap1 signalling	20	20	20	29	29	29	87.084	0	54.536	2088200000	120	13	13	10	6	13	9
P17710	Hexokinase-1	Hk1	+	+	8.40257	4.82864	0	17.2105	26.3756	26.392	24.835	25.718	25.5239	27.0556	24.8243	24.9831	25.8605	31.0684	30.7867	30.7022	30.9212	30.5003	30.8321	29.8252	30.3534	30.5189	30.2578	30.3764	ATP binding;catalytic activity;fructokinase activity;glucokinase activity;glucose binding;hexokinase activity;kinase activity;mannokinase activity;nucleotide binding;peptidoglycan binding;phosphotransferase activity, alcohol group as acceptor;protein binding;transferase activity	canonical glycolysis;carbohydrate metabolic process;carbohydrate phosphorylation;cellular glucose homeostasis;establishment of protein localization to mitochondrion;glucose 6-phosphate metabolic process;glycolytic process;hexose metabolic process;maintenance of protein location in mitochondrion;metabolic process;phosphorylation;positive regulation of cytokine secretion involved in immune response…	cilium;cytosol;membrane;membrane raft;mitochondrial outer membrane;mitochondrion;sperm principal piece	Glucose metabolism;Glycolysis;Metabolism;Metabolism of carbohydrates	53	48	45	49.2	45.3	42.9	108.3	0	174.62	18171000000	317	19	20	40	36	14	38
Q9CXZ1	NADH dehydrogenase [ubiquinone] iron-sulfur protein 4, mitochondrial	Ndufs4	+	+	8.4116	-4.47182	0	-12.0129	28.5222	28.7132	29.2496	28.6682	28.1219	29.4082	28.5447	28.4191	27.6455	24.5838	23.4153	24.7396	21.7682	24.7101	24.5741	25.7033	24.9289	24.2774	23.1823	23.3957	NADH dehydrogenase (ubiquinone) activity;oxidoreductase activity, acting on NAD(P)H	brain development;cAMP-mediated signaling;cellular respiration;electron transport chain;mitochondrial respiratory chain complex I assembly;oxidation-reduction process;positive regulation of fibroblast proliferation;reactive oxygen species metabolic process;regulation of protein phosphorylation;response to cAMP	membrane;mitochondrial inner membrane;mitochondrial respiratory chain complex I;mitochondrion;respiratory chain		6	6	6	34.3	34.3	34.3	19.784	0	18.043	3392900000	43	6	5	2	2	5	2
P12791	Cytochrome P450 2B10	Cyp2b10		+	8.41795	-8.7171	0	-13.6205	32.3846	30.4045	31.5989	31.8644	31.8069	32.7423	32.405	31.9953	31.0137	24.295	23.3073	20.7191	20.6966	25.3083	19.7414	24.1593	21.8777	24.7917	24.4648	24.5699	arachidonic acid epoxygenase activity;aromatase activity;heme binding;iron ion binding;metal ion binding;monooxygenase activity;oxidoreductase activity;oxidoreductase activity, acting on paired donors, with incorporation or reduction of molecular oxygen;oxidoreductase activity, acting on paired donors, with incorporation or reduction of molecular oxygen, reduced flavin or flavoprotein as one dono…	cellular ketone metabolic process;drug metabolic process;epoxygenase P450 pathway;exogenous drug catabolic process;oxidation-reduction process;steroid metabolic process;xenobiotic metabolic process	endoplasmic reticulum;endoplasmic reticulum membrane;intracellular membrane-bounded organelle;membrane;organelle membrane		21	21	9	32.2	32.2	22.4	56.743	0	259.82	38860000000	230	20	15	7	2	18	4
Q9JLB4	Cubilin	Cubn		+	8.44187	-5.23014	0	-11.4686	27.8679	28.0574	27.8389	29.5983	27.4105	29.1418	30.3161	29.8946	29.6355	23.5589	24.9866	25.0939	22.8146	23.5518	23.0432	23.7006	24.8265	23.0689	22.3538	22.9553	calcium ion binding;cobalamin binding;drug binding;metal ion binding;protein binding;protein homodimerization activity;signaling receptor activity	cholesterol metabolic process;lipid metabolic process;lipoprotein transport;protein transport;receptor-mediated endocytosis;signal transduction;steroid metabolic process	apical part of cell;apical plasma membrane;brush border;brush border membrane;clathrin-coated pit;cytoplasm;endocytic vesicle;endoplasmic reticulum;endosome;extracellular exosome;Golgi apparatus;lysosomal membrane;lysosome;membrane;plasma membrane	Cobalamin (Cbl, vitamin B12) transport and metabolism;HDL clearance;Metabolism;Metabolism of lipids;Metabolism of steroids;Metabolism of vitamins and cofactors;Metabolism of water-soluble vitamins and cofactors;Plasma lipoprotein assembly, remodeling, and clearance;Plasma lipoprotein clearance;Transport of small molecules;Vitamin D (calciferol) metabolism	46	46	46	16.8	16.8	16.8	399.09	0	231.72	5039400000	183	32	32	4	5	30	3
Q9D6J6	NADH dehydrogenase [ubiquinone] flavoprotein 2, mitochondrial	Ndufv2	+	+	8.44882	-2.21547	0	-11.8669	28.6207	28.4293	28.8926	28.8212	28.2071	29.0158	28.2958	28.4425	28.5345	26.3123	25.0277	26.7798	26.0796	26.8409	26.2545	26.5237	26.5936	26.8905	26.0147	26.7407	2 iron, 2 sulfur cluster binding;iron-sulfur cluster binding;metal ion binding;NADH dehydrogenase (ubiquinone) activity;NADH dehydrogenase activity;oxidoreductase activity	cardiac muscle tissue development;mitochondrial electron transport, NADH to ubiquinone;nervous system development;oxidation-reduction process	membrane;mitochondrial inner membrane;mitochondrial respiratory chain complex I;mitochondrion;myelin sheath;plasma membrane respiratory chain complex I;respiratory chain	Complex I biogenesis;Metabolism;Respiratory electron transport;Respiratory electron transport, ATP synthesis by chemiosmotic coupling, and heat production by uncoupling proteins.;The citric acid (TCA) cycle and respiratory electron transport	10	10	10	41.9	41.9	41.9	27.285	0	45.711	5167800000	57	8	8	3	4	8	2
Q9QUJ7	Long-chain-fatty-acid--CoA ligase 4	Acsl4	+	+	8.45604	2.83497	0	11.1659	25.8915	25.8339	24.9285	25.4943	24.2626	25.5034	25.1941	25.8683	26.0975	28.6545	29.1388	28.6711	27.578	27.9786	28.9132	28.3036	27.5899	28.528	28.1759	27.6326	arachidonate-CoA ligase activity;ATP binding;catalytic activity;decanoate-CoA ligase activity;ligase activity;long-chain fatty acid-CoA ligase activity;nucleotide binding;very long-chain fatty acid-CoA ligase activity	dendritic spine development;embryonic process involved in female pregnancy;fatty acid metabolic process;fatty acid transport;lipid biosynthetic process;lipid metabolic process;long-chain fatty acid metabolic process;metabolic process;negative regulation of prostaglandin secretion;neuron differentiation;positive regulation of cell growth;regulation of fatty acid metabolic process;response to inter…	cytoplasm;endoplasmic reticulum;endoplasmic reticulum membrane;ER-mitochondrion membrane contact site;integral component of membrane;intracellular membrane-bounded organelle;lipid droplet;membrane;mitochondrial membrane;mitochondrial outer membrane;mitochondrion;neuronal cell body;organelle membrane;peroxisomal membrane;peroxisome	Fatty acid metabolism;Fatty acyl-CoA biosynthesis;Metabolism;Metabolism of lipids;Synthesis of very long-chain fatty acyl-CoAs	21	19	19	37.8	35.4	35.4	79.076	0	68.971	3051900000	104	3	4	17	16	5	13
Q91VE0	Long-chain fatty acid transport protein 4	Slc27a4		+	8.49781	-2.03095	0	-11.358	31.5421	30.6756	31.4082	31.3861	31.2942	31.9339	31.6227	31.7061	30.7778	29.5663	29.0407	29.3479	29.0854	29.9706	28.9263	28.8673	29.1714	29.8204	29.7393	29.2145	catalytic activity;ligase activity;long-chain fatty acid-CoA ligase activity;nucleotide binding;very long-chain fatty acid-CoA ligase activity	fatty acid metabolic process;fatty acid transport;lipid metabolic process;lipid transport;long-chain fatty acid import;long-chain fatty acid metabolic process;long-chain fatty acid transport;medium-chain fatty acid transport;metabolic process;response to nutrient;skin development;very long-chain fatty acid catabolic process;very long-chain fatty acid metabolic process	brush border membrane;endoplasmic reticulum;endoplasmic reticulum membrane;integral component of membrane;membrane;microvillus;plasma membrane	SLC-mediated transmembrane transport;Transport of fatty acids;Transport of small molecules;Transport of vitamins, nucleosides, and related molecules	49	49	49	60.7	60.7	60.7	72.318	0	184.55	30159000000	429	35	34	26	22	35	21
P56657	Cytochrome P450 2C40	Cyp2c40		+	8.51025	-3.41029	0	-11.6852	27.9889	27.7633	27.0413	27.8181	27.6042	28.5653	28.0123	27.6211	27.1972	24.8447	24.8201	24.1388	24.0389	25.4663	23.1939	23.9429	22.7698	24.2339	25.0768	25.0416	arachidonic acid epoxygenase activity;aromatase activity;heme binding;iron ion binding;metal ion binding;monooxygenase activity;oxidoreductase activity;oxidoreductase activity, acting on paired donors, with incorporation or reduction of molecular oxygen;steroid hydroxylase activity	epoxygenase P450 pathway;oxidation-reduction process	endoplasmic reticulum;endoplasmic reticulum membrane;intracellular membrane-bounded organelle;membrane;organelle membrane		14	12	12	25.3	24.8	24.8	55.763	0	91.515	2709200000	83	12	12	9	6	12	4
Q924N4	Solute carrier family 12 member 6	Slc12a6		+	8.61585	-1.80283	0	-10.9021	25.8715	25.7345	26.1754	26.3794	25.9911	26.3882	26.5066	26.7121	26.049	23.9342	23.928	24.8145	24.2042	24.7749	24.4009	24.2802	25.232	24.6476	24.0829	24.0789	cation:chloride symporter activity;potassium ion transmembrane transporter activity;potassium:chloride symporter activity;protein binding;protein kinase binding;symporter activity;transporter activity	cellular hypotonic response;cellular hypotonic salinity response;chemical synaptic transmission;chloride transmembrane transport;ion transport;potassium ion import;potassium ion transport;transmembrane transport	apical plasma membrane;axon;basolateral plasma membrane;integral component of membrane;integral component of plasma membrane;membrane;plasma membrane	Cation-coupled Chloride cotransporters;SLC-mediated transmembrane transport;Transport of inorganic cations/anions and amino acids/oligopeptides;Transport of small molecules	13	12	8	11.3	10.7	7.7	127.53	0	64.795	581490000	62	8	7	5	5	10	6
Q8BW75	Amine oxidase [flavin-containing] B	Maob	+	+	8.64616	-2.08377	0	-11.454	32.1991	32.4759	32.287	32.4195	32.4419	33.2535	32.6514	32.6461	32.6477	30.5803	30.4185	31.1586	29.9235	31.0488	30.4225	29.8874	29.649	30.7037	31.0162	30.4082	flavin adenine dinucleotide binding;oxidoreductase activity;primary amine oxidase activity;protein homodimerization activity	negative regulation of serotonin secretion;neurotransmitter catabolic process;oxidation-reduction process;positive regulation of dopamine metabolic process;response to aluminum ion;response to corticosterone;response to drug;response to ethanol;response to lipopolysaccharide;response to selenium ion;response to steroid hormone;response to toxic substance	integral component of membrane;membrane;mitochondrial inner membrane;mitochondrial outer membrane;mitochondrion	Amine Oxidase reactions;Biogenic amines are oxidatively deaminated to aldehydes by MAOA and MAOB;Biological oxidations;Metabolism;Phase I - Functionalization of compounds	30	30	30	57.7	57.7	57.7	58.557	0	174.49	60053000000	394	26	27	17	14	28	16
Q80YW5	B box and SPRY domain-containing protein	Bspry		+	8.64726	1.56087	0	12.8233	24.486	24.8727	24.7179	24.3623	24.4783	24.8798	23.8955	24.4823	24.6472	26.1004	26.1206	26.4426	26.2512	25.9109	26.3323	25.6327	26.2754	25.9161	26.0459	26.0351	metal ion binding;vitamin D binding;zinc ion binding	calcium ion transport;cellular response to leukemia inhibitory factor;ion transport	cytoplasm;intracellular;membrane		13	13	13	27.1	27.1	27.1	52.75	0	24.615	696090000	55	5	5	8	6	2	9
Q8BJ48	N-acetylglucosamine-1-phosphodiester alpha-N-acetylglucosaminidase	Nagpa		+	8.68089	1.09382	0	12.1426	25.8503	25.5937	25.6418	26.0138	25.5021	26.0966	25.593	25.6113	25.5563	26.6684	26.9008	26.649	26.7818	26.6444	26.7233	27.0303	27.1765	26.9601	26.7547	26.637	hydrolase activity;N-acetylglucosamine-1-phosphodiester alpha-N-acetylglucosaminidase activity	protein glycosylation;secretion of lysosomal enzymes	Golgi apparatus;Golgi cisterna membrane;integral component of membrane;integral component of plasma membrane;membrane		11	11	11	30.8	30.8	30.8	56.043	0	91.77	1374700000	58	4	3	6	5	4	10
Q9D7N9	Adipocyte plasma membrane-associated protein	Apmap		+	8.68228	1.03464	0	11.0952	29.5914	29.2581	29.8261	29.7144	29.3	29.7253	29.3705	29.5662	29.5162	30.8221	30.5578	30.3957	30.4953	30.4467	30.7057	30.4518	31.0977	30.5147	30.4427	30.4008	arylesterase activity;hydrolase activity, acting on ester bonds;strictosidine synthase activity	biosynthetic process	cell surface;endoplasmic reticulum;integral component of membrane;membrane		20	20	20	51.3	51.3	51.3	46.434	0	142.46	21442000000	268	12	11	15	14	14	14
Q9WTR6	Cystine/glutamate transporter	Slc7a11		+	8.75357	2.91305	0	11.792	23.6402	22.4913	22.1726	23.2822	22.6139	21.8019	22.9941	22.6364	22.3019	26.3364	25.812	25.4551	25.2318	25.2187	25.8048	25.4869	25.0803	24.8634	25.4217	26.5858	cystine:glutamate antiporter activity;transmembrane transporter activity	amino acid transport;brain development;lens fiber cell differentiation;L-glutamate transmembrane transport;platelet aggregation;response to nicotine;response to oxidative stress;response to toxic substance;transmembrane transport	cell surface;cytoskeleton;integral component of membrane;integral component of plasma membrane;intracellular membrane-bounded organelle;membrane;plasma membrane;rough endoplasmic reticulum	Amino acid transport across the plasma membrane;Basigin interactions;Cell surface interactions at the vascular wall;Hemostasis;SLC-mediated transmembrane transport;Transport of inorganic cations/anions and amino acids/oligopeptides;Transport of small molecules	5	5	5	12.5	12.5	12.5	55.455	0	13.834	432990000	25	0	0	3	3	0	5
Q8VHQ9	Acyl-coenzyme A thioesterase 11	Acot11		+	8.75496	1.12219	0	11.125	28.0158	28.085	27.9247	27.988	28.0925	28.5077	28.3057	27.8883	28.102	29.3598	29.2882	28.9847	29.7454	28.7822	29.4565	29.0104	29.2401	29.1907	29.2522	29.1457	acyl-CoA hydrolase activity;carboxylic ester hydrolase activity;hydrolase activity;lipid binding	acyl-CoA metabolic process;fatty acid metabolic process;intracellular signal transduction;response to cold;response to temperature stimulus	cytoplasm;cytosol	Fatty acid metabolism;Metabolism;Metabolism of lipids;Mitochondrial Fatty Acid Beta-Oxidation	22	22	22	38.4	38.4	38.4	67.354	0	150.23	8198900000	193	15	15	20	18	11	14
P54310	Hormone-sensitive lipase	Lipe		+	8.83843	-2.63657	0	-11.7887	29.1546	28.8552	28.8978	29.018	28.8547	30.0206	29.2268	29.2619	28.8168	26.2816	25.118	26.9627	25.9951	27.0456	26.2988	25.9991	26.9035	26.9908	26.6979	27.0571	hormone-sensitive lipase activity;hydrolase activity;lipase activity;protein binding;protein kinase binding;rRNA primary transcript binding;serine hydrolase activity;triglyceride lipase activity	cholesterol metabolic process;diacylglycerol catabolic process;lipid catabolic process;lipid metabolic process;long-chain fatty acid catabolic process;metabolic process;steroid metabolic process;termination of RNA polymerase I transcription;transcription initiation from RNA polymerase I promoter;triglyceride catabolic process	caveola;cytoplasm;cytosol;lipid droplet;membrane;mitochondrion;nucleus;plasma membrane		23	23	23	32.4	32.4	32.4	83.347	0	113.71	4668100000	186	21	22	9	6	21	10
Q9CQC7	NADH dehydrogenase [ubiquinone] 1 beta subcomplex subunit 4	Ndufb4	+	+	8.88319	-3.63054	0	-16.1274	29.6049	29.4101	29.8804	29.7008	29.3917	29.8608	29.7913	29.2799	29.5582	25.8186	24.1404	26.4406	26.2317	26.0424	25.9478	26.4138	26.9418	26.2717	25.6859	25.825	molecular_function;NADH dehydrogenase (ubiquinone) activity	mitochondrial respiratory chain complex I assembly;oxidation-reduction process;response to oxidative stress	integral component of membrane;membrane;mitochondrial inner membrane;mitochondrial respiratory chain complex I;mitochondrion;nuclear membrane;respiratory chain	Complex I biogenesis;Metabolism;Respiratory electron transport;Respiratory electron transport, ATP synthesis by chemiosmotic coupling, and heat production by uncoupling proteins.;The citric acid (TCA) cycle and respiratory electron transport	12	12	12	61.2	61.2	61.2	15.081	0	63.018	10322000000	107	11	12	4	2	12	5
Q8BX70	Vacuolar protein sorting-associated protein 13C	Vps13c		+	8.90981	1.3557	0	11.3918	25.9139	26.4064	25.9634	26.5949	26.4378	26.4398	25.9983	26.1183	26.2692	27.4322	27.9271	27.5516	27.2458	27.2197	27.7668	27.9705	28.0213	27.4285	27.4403	27.5271	molecular_function	mitochondrion organization;negative regulation of parkin-mediated stimulation of mitophagy in response to mitochondrial depolarization	cytosol;membrane;mitochondrial outer membrane;mitochondrion		38	38	38	13.8	13.8	13.8	420.08	0	115.41	1987900000	162	9	16	20	19	9	25
Q8CGK3	Lon protease homolog, mitochondrial	Lonp1	+	+	8.91079	2.55878	0	17.0387	30.465	30.2985	30.422	30.2834	30.2005	30.5399	30.1304	30.2914	30.3339	33.3296	33.4421	33.1917	33.0039	32.9489	33.2245	32.0096	32.0303	32.9245	32.9737	32.6919	ADP binding;ATP binding;ATPase activity;ATP-dependent peptidase activity;DNA binding;DNA polymerase binding;G-quadruplex DNA binding;hydrolase activity;mitochondrial promoter sequence-specific DNA binding;nucleotide binding;peptidase activity;protein binding;sequence-specific DNA binding;serine-type endopeptidase activity;serine-type peptidase activity;single-stranded DNA binding;single-stranded …	aging;cellular protein-containing complex assembly;cellular response to oxidative stress;mitochondrion organization;oxidation-dependent protein catabolic process;protein catabolic process;protein homooligomerization;protein quality control for misfolded or incompletely synthesized proteins;proteolysis;proteolysis involved in cellular protein catabolic process;response to aluminum ion;response to …	cytosol;mitochondrial matrix;mitochondrial nucleoid;mitochondrion;nucleoplasm;nucleus		58	58	58	56.9	56.9	56.9	105.84	0	323.31	89645000000	737	31	29	45	37	31	48
P26150;P26149	3 beta-hydroxysteroid dehydrogenase/Delta 5-->4-isomerase type 3;3-beta-hydroxy-Delta(5)-steroid dehydrogenase;Steroid Delta-isomerase;3 beta-hydroxysteroid dehydrogenase/Delta 5-->4-isomerase type 2;3-beta-hydroxy-Delta(5)-steroid dehydrogenase;Steroid Delta-isomerase	Hsd3b3;Hsd3b2		+	8.94969	-3.36722	0	-11.9816	25.9842	26.3672	25.7961	26.1699	25.5718	26.7352	27.0044	26.6718	26.0058	22.8918	23.7756	23.0509	22.0175	23.0886	23.7766	23.0954	23.9388	22.274	21.6203	22.2501	3-beta-hydroxy-delta5-steroid dehydrogenase activity;catalytic activity;cholesterol dehydrogenase activity;isomerase activity;oxidoreductase activity;oxidoreductase activity, acting on the CH-OH group of donors, NAD or NADP as acceptor;steroid delta-isomerase activity	metabolic process;oxidation-reduction process;steroid biosynthetic process	endoplasmic reticulum;endoplasmic reticulum membrane;integral component of membrane;membrane;mitochondrial inner membrane;mitochondrial intermembrane space;mitochondrial membrane;mitochondrion	Androgen biosynthesis;Glucocorticoid biosynthesis;Metabolism;Metabolism of lipids;Metabolism of steroid hormones;Metabolism of steroids;Mineralocorticoid biosynthesis	7	7	7	34.6	34.6	34.6	42.031	0	42.804	667340000	31	4	6	2	1	4	1
Q9DC70	NADH dehydrogenase [ubiquinone] iron-sulfur protein 7, mitochondrial	Ndufs7	+	+	8.99406	-1.88503	0	-12.1233	29.8963	29.6748	30.0632	29.7648	29.941	30.8903	29.8288	29.9212	29.9757	28.4453	27.9841	28.1711	27.5069	28.0624	27.9713	28.5926	28.4207	28.2486	27.6134	28.1946	4 iron, 4 sulfur cluster binding;iron-sulfur cluster binding;metal ion binding;NADH dehydrogenase (ubiquinone) activity;NADH dehydrogenase activity;oxidoreductase activity;quinone binding	mitochondrial respiratory chain complex I assembly;oxidation-reduction process	mitochondrial inner membrane;mitochondrial respiratory chain complex I;mitochondrion;neuron projection;neuronal cell body;respiratory chain;synaptic membrane	Complex I biogenesis;Metabolism;Respiratory electron transport;Respiratory electron transport, ATP synthesis by chemiosmotic coupling, and heat production by uncoupling proteins.;The citric acid (TCA) cycle and respiratory electron transport	11	11	11	48.7	48.7	48.7	24.683	0	89.789	10858000000	128	8	9	6	6	9	6
Q8K354	Carbonyl reductase [NADPH] 3	Cbr3	+	+	9.01638	6.06663	0	11.9327	23.051	22.5992	21.1079	24.5173	22.6655	22.5816	22.6057	23.2893	22.8329	29.4632	29.4845	29.2683	29.3095	29.3439	29.173	26.5243	25.8132	29.938	29.2486	30.0279	3-keto sterol reductase activity;carbonyl reductase (NADPH) activity;NADPH binding;oxidoreductase activity	cognition;oxidation-reduction process;phylloquinone catabolic process	cytoplasm;cytosol;nucleoplasm	Biological oxidations;Metabolism;Phase I - Functionalization of compounds	22	21	21	59.9	57	57	30.953	0	108.61	5586400000	128	2	4	18	16	4	17
Q9Z329	Inositol 1,4,5-trisphosphate receptor type 2	Itpr2		+	9.09296	2.2985	0	13.0192	27.1442	27.0292	26.5371	27.1306	26.3745	27.8747	26.9885	26.9616	27.1363	29.8009	29.343	29.3778	29.7821	28.6393	29.0753	29.3862	29.5498	29.3987	29.2883	28.8578	calcium channel activity;calcium ion binding;calcium-release channel activity;inositol 1,4,5 trisphosphate binding;inositol 1,4,5-trisphosphate-sensitive calcium-release channel activity;ion channel activity;phosphatidylinositol binding;protein binding;scaffold protein binding	calcium ion transmembrane transport;calcium ion transport;cellular response to cAMP;cellular response to ethanol;inositol phosphate-mediated signaling;ion transport;release of sequestered calcium ion into cytosol;response to hypoxia;transmembrane transport	cell cortex;cytoplasm;endoplasmic reticulum;endoplasmic reticulum membrane;integral component of membrane;membrane;nucleus;plasma membrane;receptor complex;sarcoplasmic reticulum;sarcoplasmic reticulum membrane	Adaptive Immune System;Antigen activates B Cell Receptor (BCR) leading to generation of second messengers;Cardiac conduction;Effects of PIP2 hydrolysis;Elevation of cytosolic Ca2+ levels;G alpha (q) signalling events;Glucagon-like Peptide-1 (GLP1) regulates insulin secretion;GPCR downstream signalling;Hemostasis;Immune System;Integration of energy metabolism;Ion homeostasis;Metabolism;Muscle cont…	58	49	45	25.1	22.7	21.3	307.47	0	254.52	6210200000	257	17	17	42	38	17	40
Q8K3J1	NADH dehydrogenase [ubiquinone] iron-sulfur protein 8, mitochondrial	Ndufs8	+	+	9.10819	-2.14675	0	-13.836	29.9969	30.3879	30.2877	29.9414	30.0943	31.0454	29.827	30.0911	29.7977	28.1808	28.2051	27.8389	27.7234	27.8061	27.9163	28.6059	28.3867	27.9922	27.738	27.7884	4 iron, 4 sulfur cluster binding;iron-sulfur cluster binding;metal ion binding;NADH dehydrogenase (ubiquinone) activity;NADH dehydrogenase activity;oxidoreductase activity;oxidoreductase activity, acting on NAD(P)H	mitochondrial respiratory chain complex I assembly;oxidation-reduction process;response to oxidative stress	membrane;mitochondrial respiratory chain complex I;mitochondrion;respiratory chain	Complex I biogenesis;Metabolism;Respiratory electron transport;Respiratory electron transport, ATP synthesis by chemiosmotic coupling, and heat production by uncoupling proteins.;The citric acid (TCA) cycle and respiratory electron transport	15	15	15	44.8	44.8	44.8	24.038	0	100.08	15796000000	164	15	15	12	8	14	9
Q9WV92	Band 4.1-like protein 3;Band 4.1-like protein 3, N-terminally processed	Epb41l3		+	9.13267	-2.05627	0	-16.6345	31.5134	31.3332	31.3011	31.4915	31.4508	31.5092	31.6807	31.6261	31.4153	29.2807	28.7723	29.4342	29.6582	29.976	29.3715	28.9872	28.9926	29.5922	29.799	29.7988	actin binding;cytoskeletal protein binding;structural constituent of cytoskeleton;structural molecule activity	actomyosin structure organization;apoptotic process;cortical actin cytoskeleton organization;cortical cytoskeleton organization;cytoskeletal anchoring at plasma membrane;cytoskeleton organization;myelin maintenance;neuron projection morphogenesis;paranodal junction assembly;protein localization to juxtaparanode region of axon;protein localization to paranode region of axon;protein localization to…	axolemma;cell junction;cell-cell junction;cytoplasm;cytoskeleton;juxtaparanode region of axon;membrane;paranode region of axon;plasma membrane;postsynaptic density	Neurexins and neuroligins;Neuronal System;Protein-protein interactions at synapses	46	46	38	46.1	46.1	40.8	103.34	0	323.31	29669000000	541	41	41	27	22	37	26
P43883	Perilipin-2	Plin2		+	9.17487	6.51381	0	11.8317	23.9345	21.9896	22.0485	24.3862	22.4851	23.2053	22.279	20.9509	22.2527	30.3147	30.3113	29.456	28.4453	27.6016	29.8795	29.5638	31.4893	28.4228	28.3482	26.5805	protein binding	lipid storage;long-chain fatty acid transport;response to drug;response to organic cyclic compound	cytoplasm;cytosol;lipid droplet;membrane;nucleus;plasma membrane		25	25	25	66.8	66.8	66.8	46.646	0	253.43	8908900000	154	4	4	21	20	5	19
Q9CQ54	NADH dehydrogenase [ubiquinone] 1 subunit C2	Ndufc2	+	+	9.17852	-2.261	0	-13.6138	29.8685	30.126	30.1926	30.0798	30.1957	30.5583	30.0474	30.019	29.694	27.5606	27.3313	28.4277	28.0081	27.5791	27.8607	28.105	28.6624	28.0025	27.5439	27.0024	NADH dehydrogenase (ubiquinone) activity	mitochondrial electron transport, NADH to ubiquinone;mitochondrial respiratory chain complex I assembly;negative regulation of necrotic cell death;negative regulation of NIK/NF-kappaB signaling;negative regulation of reactive oxygen species biosynthetic process;oxidation-reduction process;positive regulation of ATP biosynthetic process;positive regulation of mitochondrial membrane potential;regul…	cytoplasm;integral component of membrane;membrane;mitochondrial inner membrane;mitochondrial respiratory chain complex I;mitochondrion;respiratory chain	Complex I biogenesis;Immune System;Innate Immune System;Metabolism;Neutrophil degranulation;Respiratory electron transport;Respiratory electron transport, ATP synthesis by chemiosmotic coupling, and heat production by uncoupling proteins.;The citric acid (TCA) cycle and respiratory electron transport	8	8	8	50	50	50	14.164	0	23.401	14702000000	116	8	8	6	6	8	6
Q9QYB5	Gamma-adducin	Add3		+	9.19972	-1.51309	0	-12.6703	28.853	28.8932	28.1406	28.776	28.8752	29.0892	28.7574	28.9938	28.9936	27.337	27.3966	27.4304	26.7822	27.4228	27.5957	27.4453	27.5705	27.1784	27.2669	26.9407	actin binding;calmodulin binding;structural molecule activity		brush border;cell cortex;cell-cell junction;condensed nuclear chromosome;cytoplasm;cytoskeleton;membrane;nucleoplasm;plasma membrane;postsynaptic density	Miscellaneous transport and binding events;Transport of small molecules	19	19	19	32.4	32.4	32.4	78.776	0	120.05	4688700000	152	12	13	11	7	15	9
Q9DB73	NADH-cytochrome b5 reductase 1	Cyb5r1	+	+	9.20206	2.45606	0	12.0851	26.8965	26.9104	27.3306	26.8116	25.7987	27.1428	26.4563	26.756	26.96	29.7291	29.6999	29.3028	28.4788	29.016	29.3309	28.5358	29.1337	29.2415	29.2001	29.9805	cytochrome-b5 reductase activity, acting on NAD(P)H;oxidoreductase activity	lipid metabolic process;oxidation-reduction process;positive regulation of protein targeting to mitochondrion;steroid biosynthetic process;steroid metabolic process;sterol biosynthetic process	integral component of membrane;membrane;mitochondrion	Erythrocytes take up carbon dioxide and release oxygen;Hemostasis;O2/CO2 exchange in erythrocytes;Platelet activation, signaling and aggregation;Platelet degranulation;Response to elevated platelet cytosolic Ca2+;Transport of small molecules	11	11	11	42.3	42.3	42.3	34.134	0	100.01	4757500000	102	4	4	10	6	3	8
P00416	Cytochrome c oxidase subunit 3	mt-Co3		+	9.21939	-3.15077	0	-13.0162	25.5617	26.0125	26.138	26.4062	26.5457	26.7362	25.8325	26.5291	26.123	23.4586	23.3667	22.2463	22.5437	23.5673	22.798	22.452	23.6579	21.9303	23.6467	23.9776	cytochrome-c oxidase activity;heme-copper terminal oxidase activity	aerobic electron transport chain;proton transmembrane transport;respiratory chain complex IV assembly;respiratory electron transport chain	integral component of membrane;membrane;mitochondrial inner membrane;mitochondrion;respiratory chain complex IV		2	2	2	6.9	6.9	6.9	29.922	0	10.116	841900000	14	2	2	1	0	2	0
Q9JLT2	Trehalase	Treh		+	9.25695	-4.27213	0	-13.1434	27.2535	27.2138	27.5213	27.4558	28.0721	27.1617	28.6924	27.4188	27.2637	23.6723	22.0872	22.8938	22.4737	24.5298	22.6092	23.8813	24.9926	23.6018	22.498	22.9431	alpha,alpha-trehalase activity;catalytic activity;hydrolase activity;hydrolase activity, acting on glycosyl bonds	animal organ morphogenesis;metabolic process;trehalose metabolic process	anchored component of membrane;brush border;membrane;plasma membrane		14	14	14	30.4	30.4	30.4	65.4	0	26.876	2207800000	57	10	12	2	1	10	2
Q5ND52	rRNA methyltransferase 3, mitochondrial	Rnmtl1	+	+	9.26454	1.99801	0	12.9576	25.3112	25.9774	25.5163	25.6887	24.8234	25.3456	24.9925	25.1037	25.5447	27.5899	27.5343	27.5511	27.207	26.7869	27.989	27.295	27.1524	27.3198	27.5237	27.0665	methyltransferase activity;RNA binding;RNA methyltransferase activity;rRNA (guanosine-2'-O-)-methyltransferase activity;transferase activity	methylation;RNA methylation;RNA processing;rRNA 2'-O-methylation;rRNA processing	mitochondrion		10	10	10	34.4	34.4	34.4	46.795	0	40.159	1508700000	56	5	6	6	6	6	10
Q09143	High affinity cationic amino acid transporter 1	Slc7a1		+	9.27345	1.5479	0	12.2252	24.7494	25.31	25.2304	25.2947	25.0309	25.0074	25.0923	24.8198	25.4192	26.8504	27.0237	26.689	26.3521	26.3724	26.7087	27.0622	26.4206	26.6952	27.0164	26.0022	arginine transmembrane transporter activity;transmembrane transporter activity	amino acid transport;arginine transmembrane transport;arginine transport;transmembrane transport	integral component of membrane;membrane;plasma membrane	Amino acid transport across the plasma membrane;SLC-mediated transmembrane transport;Transport of inorganic cations/anions and amino acids/oligopeptides;Transport of small molecules	5	5	5	8.8	8.8	8.8	67.091	0	13.837	1220600000	47	2	3	3	2	3	5
P31428	Dipeptidase 1	Dpep1		+	9.32146	-5.02396	0	-15.0097	29.3782	29.6363	28.4184	29.0634	28.9172	29.4523	28.5476	29.4589	28.8954	22.1575	23.6253	22.722	23.3717	25.2627	24.2728	25.1234	25.0766	24.1279	24.5774	24.3574	cysteine-type endopeptidase inhibitor activity involved in apoptotic process;dipeptidase activity;dipeptidyl-peptidase activity;GPI anchor binding;hydrolase activity;metal ion binding;metallodipeptidase activity;metalloexopeptidase activity;metallopeptidase activity;modified amino acid binding;peptidase activity;zinc ion binding	antibiotic metabolic process;apoptotic process;cellular response to calcium ion;cellular response to drug;cellular response to nitric oxide;homocysteine metabolic process;negative regulation of apoptotic process;negative regulation of cell migration;negative regulation of cysteine-type endopeptidase activity involved in apoptotic process;proteolysis	anchored component of membrane;apical part of cell;apical plasma membrane;cell junction;cell projection;extracellular space;membrane;microvillus membrane;nucleus;plasma membrane	Aflatoxin activation and detoxification;Arachidonic acid metabolism;Biological oxidations;Fatty acid metabolism;Metabolism;Metabolism of lipids;Synthesis of Leukotrienes (LT) and Eoxins (EX)	14	14	14	47.6	47.6	47.6	45.722	0	77.859	6090700000	103	12	12	2	1	10	2
P25085	Interleukin-1 receptor antagonist protein	Il1rn		+	9.32901	4.98534	0	12.1876	22.7039	24.1387	23.1649	22.1568	24.2836	22.4776	22.9622	23.3095	24.0221	28.8973	29.9442	28.1908	29.1888	26.9866	29.3942	27.8303	27.1961	28.7287	27.2841	26.91	cytokine activity;interleukin-1 receptor antagonist activity;interleukin-1 receptor binding;interleukin-1 Type I receptor antagonist activity;interleukin-1 Type II receptor antagonist activity;interleukin-1, Type I receptor binding;interleukin-1, Type II receptor binding	acute-phase response;cytokine-mediated signaling pathway;fever generation;immune response;inflammatory response;insulin secretion;lipid metabolic process;negative regulation of heterotypic cell-cell adhesion;negative regulation of interleukin-1-mediated signaling pathway;regulation of signaling receptor activity;response to glucocorticoid	cytoplasm;extracellular region;extracellular space;vesicle	Cytokine Signaling in Immune system;Immune System;Interleukin-1 family signaling;Interleukin-1 signaling;Signaling by Interleukins	5	5	5	32	32	32	20.274	0	40.113	2199300000	44	0	0	4	4	2	3
Q8C2E4	Pentatricopeptide repeat-containing protein 1, mitochondrial	Ptcd1	+	+	9.38595	1.19126	0	12.2928	24.9027	24.9057	24.6867	24.8103	24.881	25.0498	24.589	24.7605	24.4648	26.2001	25.7189	25.8991	25.9852	25.8648	26.3762	25.761	25.9303	26.3411	26.0595	25.5849	tRNA binding	tRNA 3'-end processing;tRNA processing	mitochondrial matrix;mitochondrion		14	14	14	25.9	25.9	25.9	77.594	0	17.267	782680000	55	4	6	10	6	5	5
Q9ERS2	NADH dehydrogenase [ubiquinone] 1 alpha subcomplex subunit 13	Ndufa13	+	+	9.38833	-2.22426	0	-12.5135	28.5903	28.6719	28.86	29.1505	28.8276	29.4954	29.0023	28.6575	28.4942	26.4288	26.5836	26.8497	26.718	26.2551	26.3862	27.0661	27.7494	26.5836	26.4548	25.9295	ATP binding;NADH dehydrogenase (ubiquinone) activity;NADH dehydrogenase activity	apoptotic process;apoptotic signaling pathway;cellular response to interferon-beta;cellular response to retinoic acid;extrinsic apoptotic signaling pathway;mitochondrial respiratory chain complex I assembly;negative regulation of cell growth;negative regulation of intrinsic apoptotic signaling pathway;negative regulation of transcription, DNA-templated;oxidation-reduction process;positive regulat…	cytoplasm;integral component of membrane;membrane;mitochondrial inner membrane;mitochondrial membrane;mitochondrial respiratory chain;mitochondrial respiratory chain complex I;mitochondrion;nucleoplasm;nucleus;respiratory chain	Complex I biogenesis;Metabolism;Respiratory electron transport;Respiratory electron transport, ATP synthesis by chemiosmotic coupling, and heat production by uncoupling proteins.;The citric acid (TCA) cycle and respiratory electron transport	8	8	8	47.2	47.2	47.2	16.859	0	45.669	6531800000	139	8	8	6	4	8	5
P06537	Glucocorticoid receptor	Nr3c1		+	9.3921	-1.81998	0	-12.8055	25.3721	25.6473	25.6726	25.9714	25.8876	24.9393	25.8664	25.5326	25.827	23.8441	23.8762	24.0487	24.0364	23.7818	23.7234	23.6587	24.1841	23.4641	23.1701	24.1792	core promoter binding;DNA binding;DNA binding transcription factor activity;glucocorticoid receptor activity;glucocorticoid-activated RNA polymerase II transcription factor binding transcription factor activity;Hsp90 protein binding;lipid binding;metal ion binding;protein binding;protein dimerization activity;protein kinase binding;RNA polymerase II proximal promoter sequence-specific DNA binding…	adrenal gland development;cellular response to dexamethasone stimulus;cellular response to glucocorticoid stimulus;cellular response to steroid hormone stimulus;cellular response to transforming growth factor beta stimulus;chromatin organization;glucocorticoid mediated signaling pathway;glucocorticoid metabolic process;glucocorticoid receptor signaling pathway;mammary gland duct morphogenesis;mat…	cytoplasm;cytoskeleton;cytosol;intracellular;membrane;microtubule organizing center;mitochondrion;nuclear speck;nucleoplasm;nucleus;protein-containing complex;spindle		6	6	6	9.5	9.5	9.5	86.052	0	24.648	305730000	40	4	4	2	1	5	3
Q9CQ75	NADH dehydrogenase [ubiquinone] 1 alpha subcomplex subunit 2	Ndufa2	+	+	9.40225	-3.10448	0	-12.3259	28.0487	28.7738	29.0913	29.0717	29.2246	29.981	28.5865	29.2584	28.6855	26.5363	26.0174	25.8843	25.8954	24.8419	25.2841	26.8002	26.4114	25.2973	25.5764	25.9656	NADH dehydrogenase (ubiquinone) activity	mitochondrial respiratory chain complex I assembly;oxidation-reduction process	membrane;mitochondrial inner membrane;mitochondrial membrane;mitochondrial respiratory chain complex I;mitochondrion;respiratory chain	Complex I biogenesis;Metabolism;Respiratory electron transport;Respiratory electron transport, ATP synthesis by chemiosmotic coupling, and heat production by uncoupling proteins.;The citric acid (TCA) cycle and respiratory electron transport	8	8	8	63.6	63.6	63.6	10.916	0	24.914	4758400000	65	8	7	5	6	6	4
Q9Z1P6	NADH dehydrogenase [ubiquinone] 1 alpha subcomplex subunit 7	Ndufa7	+	+	9.44158	-3.44654	0	-14.5964	29.3552	29.3321	29.2214	29.0599	29.1544	29.7838	28.764	29.22	28.6933	25.7142	24.9344	25.8211	25.4487	25.0105	25.7079	27.0335	26.866	25.7916	24.9509	25.7453	NADH dehydrogenase (ubiquinone) activity;structural constituent of ribosome	ATP synthesis coupled electron transport;mitochondrial electron transport, NADH to ubiquinone;mitochondrial translation;oxidation-reduction process	membrane;mitochondrial inner membrane;mitochondrial respiratory chain complex I;mitochondrial ribosome;mitochondrion;respiratory chain	Complex I biogenesis;Metabolism;Respiratory electron transport;Respiratory electron transport, ATP synthesis by chemiosmotic coupling, and heat production by uncoupling proteins.;The citric acid (TCA) cycle and respiratory electron transport	10	10	10	55.8	55.8	55.8	12.575	0	12.838	4167500000	68	10	8	4	4	9	4
P26443	Glutamate dehydrogenase 1, mitochondrial	Glud1	+	+	9.45152	-1.58357	0	-12.4937	32.9419	32.8223	32.7698	32.561	32.2697	32.5693	32.8463	32.9803	32.5387	31.1855	30.9735	30.8455	31.2309	31.3735	30.5713	31.7332	31.4234	31.0136	31.1994	30.73	ADP binding;ATP binding;glutamate dehydrogenase (NAD+) activity;glutamate dehydrogenase [NAD(P)+] activity;GTP binding;leucine binding;NAD+ binding;nucleotide binding;oxidoreductase activity;oxidoreductase activity, acting on the CH-NH2 group of donors, NAD or NADP as acceptor;protein binding	cellular amino acid metabolic process;cerebellum development;glutamate biosynthetic process;glutamate catabolic process;glutamine metabolic process;long-term memory;oxidation-reduction process;positive regulation of insulin secretion;response to aluminum ion;tricarboxylic acid metabolic process	cytoplasm;mitochondrial inner membrane;mitochondrial matrix;mitochondrion	Amino acid synthesis and interconversion (transamination);Metabolism;Metabolism of amino acids and derivatives;Mitochondrial biogenesis;Organelle biogenesis and maintenance;Transcriptional activation of mitochondrial biogenesis	51	51	51	69.2	69.2	69.2	61.336	0	323.31	82099000000	858	44	43	37	31	40	25
Q8K0E3	Sodium/myo-inositol cotransporter 2	Slc5a11		+	9.48359	-3.04115	0	-12.4158	25.9283	25.8361	25.2052	26.3184	25.9834	26.9483	26.7473	26.2043	25.9433	23.8776	22.731	23.4362	22.6717	24.1643	23.2418	22.6466	22.4076	22.8521	23.3654	22.5153	glucose:sodium symporter activity;symporter activity;transmembrane transporter activity	apoptotic process;carbohydrate transport;glucose transmembrane transport;ion transport;sodium ion transport;transmembrane transport	integral component of membrane;integral component of plasma membrane;membrane	Inositol transporters;SLC-mediated transmembrane transport;Transport of bile salts and organic acids, metal ions and amine compounds;Transport of small molecules	4	4	4	7.9	7.9	7.9	73.797	0	15.983	518740000	25	2	2	0	0	3	0
Q3V3R1	Monofunctional C1-tetrahydrofolate synthase, mitochondrial	Mthfd1l	+	+	9.48531	1.46022	0	12.3273	29.0837	29.2675	29.3031	29.112	28.9505	28.5016	28.9746	29.1188	29.1364	30.7211	30.3775	30.433	30.8338	30.3063	30.4362	31.049	30.8016	30.2943	30.1442	30.2133	ATP binding;formate-tetrahydrofolate ligase activity;ligase activity;methenyltetrahydrofolate cyclohydrolase activity;methylenetetrahydrofolate dehydrogenase (NADP+) activity;nucleotide binding;protein homodimerization activity	10-formyltetrahydrofolate biosynthetic process;embryonic neurocranium morphogenesis;embryonic viscerocranium morphogenesis;folic acid-containing compound metabolic process;formate metabolic process;neural tube closure;one-carbon metabolic process;oxidation-reduction process;purine nucleobase biosynthetic process;tetrahydrofolate interconversion;tetrahydrofolate metabolic process	mitochondrion	Metabolism;Metabolism of folate and pterines;Metabolism of vitamins and cofactors;Metabolism of water-soluble vitamins and cofactors	48	48	45	43.6	43.6	42.5	105.73	0	305.11	18287000000	443	28	27	33	33	33	32
Q9CZW4	Long-chain-fatty-acid--CoA ligase 3	Acsl3		+	9.50757	2.20823	0	14.1567	27.9897	28.0016	28.0279	28.0351	27.3295	28.0254	27.7569	27.8625	27.9699	29.8864	29.8118	29.9679	30.6814	29.7847	29.814	30.1957	31.1911	29.9296	30.0792	29.7248	ATP binding;catalytic activity;decanoate-CoA ligase activity;ligase activity;long-chain fatty acid-CoA ligase activity;nucleotide binding;protein domain specific binding;protein kinase binding	brain development;fatty acid biosynthetic process;fatty acid metabolic process;lipid metabolic process;long-chain fatty acid import;long-chain fatty acid metabolic process;metabolic process;positive regulation of Golgi to plasma membrane protein transport;positive regulation of phosphatidylcholine biosynthetic process;positive regulation of secretion;response to nutrient;response to organic cycli…	endoplasmic reticulum;endoplasmic reticulum membrane;Golgi apparatus;integral component of membrane;intracellular membrane-bounded organelle;lipid droplet;membrane;mitochondrial outer membrane;mitochondrion;organelle membrane;perinuclear region of cytoplasm;peroxisomal membrane;peroxisome	Fatty acid metabolism;Fatty acyl-CoA biosynthesis;Metabolism;Metabolism of lipids;Synthesis of very long-chain fatty acyl-CoAs	25	25	23	41.1	41.1	38.8	80.491	0	208.45	14490000000	235	8	9	16	15	13	20
Q99M04	Lipoyl synthase, mitochondrial	Lias	+	+	9.53475	1.51594	0	12.4618	25.7556	25.1552	25.7715	25.2241	25.2599	25.5534	25.1413	25.1802	25.3944	27.2499	26.7434	27.4124	26.9205	26.5683	27.0102	26.6954	27.2044	26.7713	26.7882	26.5104	4 iron, 4 sulfur cluster binding;catalytic activity;iron-sulfur cluster binding;lipoate synthase activity;metal ion binding;transferase activity	inflammatory response;lipoate biosynthetic process;neural tube closure;protein lipoylation;response to lipopolysaccharide;response to oxidative stress	mitochondrion	Glyoxylate metabolism and glycine degradation;Metabolism;Metabolism of amino acids and derivatives	8	8	8	30	30	30	41.879	0	50.215	1723600000	64	6	4	4	5	6	7
Q9CPQ1	Cytochrome c oxidase subunit 6C	Cox6c	+	+	9.55973	-2.5417	0	-12.4898	30.1821	30.7318	30.4556	30.1403	30.834	31.3151	30.1389	30.6388	30.3117	27.9838	28.698	27.602	27.5896	27.8151	27.9113	28.338	28.5409	28.2835	28.2115	26.8711	cytochrome-c oxidase activity;molecular_function	biological_process;electron transport chain;proton transmembrane transport	integral component of membrane;membrane;mitochondrial inner membrane;mitochondrion		10	10	10	64.5	64.5	64.5	8.4689	0	12.654	21223000000	82	8	8	5	5	8	5
Q04592	Proprotein convertase subtilisin/kexin type 5	Pcsk5		+	9.57089	-2.96519	0	-13.4216	27.7465	27.3756	27.7503	27.9034	27.4835	28.0956	27.7847	27.8418	26.8799	24.5083	23.9739	25.0109	24.8658	25.1466	24.0669	24.4698	23.9562	25.3492	25.8603	24.339	endopeptidase activity;hydrolase activity;peptidase activity;peptide binding;serine-type endopeptidase activity;serine-type peptidase activity	anterior/posterior pattern specification;cardiac septum development;coronary vasculature development;cytokine biosynthetic process;determination of left/right symmetry;embryo implantation;embryonic digestive tract development;embryonic skeletal system development;female pregnancy;heart development;kidney development;limb morphogenesis;peptide biosynthetic process;peptide hormone processing;protei…	endomembrane system;endoplasmic reticulum lumen;extracellular region;extracellular space;Golgi apparatus;integral component of membrane;membrane;secretory granule	Assembly of active LPL and LIPC lipase complexes;Expression and Processing of Neurotrophins;NGF processing;Plasma lipoprotein assembly, remodeling, and clearance;Plasma lipoprotein remodeling;Signal Transduction;Signaling by NTRKs;Signaling by Receptor Tyrosine Kinases;Transport of small molecules	17	17	17	12.7	12.7	12.7	209.26	0	55.829	1598300000	79	12	9	2	3	10	5
P58871	182 kDa tankyrase-1-binding protein	Tnks1bp1		+	9.62024	1.53712	0	12.9435	27.7284	27.8753	27.1786	27.4908	27.6948	27.1739	27.6389	27.7446	27.8329	29.0319	29.4696	29.0282	28.8765	28.9209	29.5964	28.8374	29.4442	29.0332	29.2793	28.9395	ankyrin repeat binding;cadherin binding;enzyme binding;protein-containing complex binding	cellular response to ionizing radiation;double-strand break repair;positive regulation of peptidyl-serine phosphorylation;positive regulation of peptidyl-threonine phosphorylation;positive regulation of protein autophosphorylation	CCR4-NOT complex;cell-cell adherens junction;chromosome;cytoplasm;cytoskeleton;nuclear heterochromatin;nucleus	Gene expression (Transcription);Generic Transcription Pathway;RNA Polymerase II Transcription;TP53 regulates transcription of additional cell cycle genes whose exact role in the p53 pathway remain uncertain;TP53 Regulates Transcription of Cell Cycle Genes;Transcriptional Regulation by TP53	48	48	48	33.4	33.4	33.4	181.82	0	190.05	5391500000	274	15	18	30	27	21	30
Q8BGT5	Alanine aminotransferase 2	Gpt2	+	+	9.69339	3.85999	0	12.7051	24.0459	24.2364	22.7391	23.225	22.9223	23.9909	23.3287	24.026	22.8057	28.0035	26.7965	27.2353	27.3598	27.9064	28.1231	26.3896	28.0581	28.1398	26.6353	26.0923	catalytic activity;L-alanine:2-oxoglutarate aminotransferase activity;pyridoxal phosphate binding;transaminase activity;transferase activity	2-oxoglutarate metabolic process;biosynthetic process;L-alanine catabolic process;L-alanine metabolic process	mitochondrion	Amino acid synthesis and interconversion (transamination);Metabolism;Metabolism of amino acids and derivatives	12	11	11	27.2	25.7	25.7	57.943	0	80.759	1500500000	46	3	3	9	7	2	7
Q99NF1	Beta,beta-carotene 9,10-oxygenase	Bco2		+	9.70137	-4.3625	0	-14.7097	28.8807	28.7319	29.3715	29.112	28.9553	30.1699	29.0878	28.8563	29.0011	24.5951	23.8982	23.7288	24.0371	26.2958	23.8516	24.793	24.9327	25.6198	24.8859	25.8002	beta,beta-carotene-9',10'-cleaving oxygenase activity;dioxygenase activity;metal ion binding;oxidoreductase activity;oxidoreductase activity, acting on single donors with incorporation of molecular oxygen, incorporation of two atoms of oxygen	carotene catabolic process;carotene metabolic process;carotenoid metabolic process;oxidation-reduction process;regulation of mitochondrial membrane potential;regulation of reactive oxygen species metabolic process;retinal metabolic process;retinoic acid metabolic process;xanthophyll metabolic process	intracellular;mitochondrion	G alpha (i) signalling events;GPCR downstream signalling;Metabolism;Metabolism of fat-soluble vitamins;Metabolism of vitamins and cofactors;Retinoid metabolism and transport;Signal Transduction;Signaling by GPCR;Visual phototransduction	18	18	18	45.7	45.7	45.7	60.142	0	109.82	4000500000	82	15	14	3	3	14	2
Q9QYR9	Acyl-coenzyme A thioesterase 2, mitochondrial	Acot2	+	+	9.74803	2.69436	0	12.7976	27.5207	27.6269	27.1286	27.4569	27.8027	26.7065	28.2003	27.3113	27.7089	30.7541	29.9549	30.1827	30.7839	30.3671	30.2321	29.1599	29.4118	30.5902	30.4701	30.1853	acyl-CoA hydrolase activity;carboxylic ester hydrolase activity;hydrolase activity;myristoyl-CoA hydrolase activity;palmitoyl-CoA hydrolase activity;signaling receptor binding;thiolester hydrolase activity	acyl-CoA metabolic process;fatty acid metabolic process;long-chain fatty acid metabolic process;very long-chain fatty acid metabolic process	mitochondrial matrix;mitochondrion	Fatty acid metabolism;Metabolism;Metabolism of lipids;Metabolism of proteins;Mitochondrial Fatty Acid Beta-Oxidation;Peroxisomal protein import	20	20	10	46.8	46.8	29.6	49.656	0	219.68	16720000000	211	7	7	13	8	7	14
Q9JHE3	Neutral ceramidase;Neutral ceramidase soluble form	Asah2	+	+	9.78296	-6.42257	0	-17.7777	30.4823	29.7187	29.8258	30.2675	29.4632	30.6925	30.0641	30.4668	30.0758	24.5866	21.908	24.3376	23.8353	23.1771	24.0855	22.8188	24.9942	21.8222	24.8253	24.2531	ceramidase activity;hydrolase activity;N-acylsphingosine amidohydrolase activity	apoptotic process;cell proliferation;lipid metabolic process;response to organic substance;sphingolipid metabolic process	integral component of membrane;membrane;mitochondrion;plasma membrane	Glycosphingolipid metabolism;Metabolism;Metabolism of lipids;Sphingolipid metabolism	11	11	11	20.5	20.5	20.5	83.508	0	133.62	9171300000	77	10	11	4	2	8	4
P30115	Glutathione S-transferase A3	Gsta3		+	9.79604	4.42915	0	13.1601	24.5609	25.6338	25.5081	24.4442	24.9102	24.4359	25.8608	26.0694	26.3218	29.96	30.3419	30.217	29.8878	30.0172	30.0017	28.4153	28.0066	30.1683	30.0042	30.0558	glutathione transferase activity;transferase activity	aflatoxin catabolic process;glutathione metabolic process;metabolic process;ureteric bud development	cytoplasm;cytosol		14	11	11	48	43	43	25.36	0	18.35	9601700000	104	7	8	10	8	8	12
Q64277	ADP-ribosyl cyclase/cyclic ADP-ribose hydrolase 2	Bst1		+	9.81434	-3.56868	0	-13.0463	27.67	26.6342	27.214	26.6516	25.9088	27.4139	26.7331	26.0785	26.9402	23.2307	24.2711	22.894	22.3567	23.404	22.9439	23.7532	24.2863	22.5038	22.9907	22.9643	ADP-ribosyl cyclase activity;cyclic ADP-ribose hydrolase;hydrolase activity;NAD(P)+ nucleosidase activity;NAD+ nucleosidase activity;NAD+ nucleotidase, cyclic ADP-ribose generating;phosphorus-oxygen lyase activity;transferase activity	positive regulation of B cell proliferation;positive regulation of cell proliferation;regulation of actin cytoskeleton organization;regulation of calcium-mediated signaling;regulation of cell-matrix adhesion;regulation of inflammatory response;regulation of neutrophil chemotaxis;regulation of peptidyl-tyrosine phosphorylation	anchored component of membrane;extrinsic component of membrane;integrin complex;membrane;plasma membrane;uropod		5	5	5	24.8	24.8	24.8	34.616	0	79.562	1449000000	28	3	4	0	0	3	0
Q8R0P4	Mth938 domain-containing protein	Aamdc		+	9.82061	-3.70867	0	-14.1374	27.8497	27.5574	27.19	27.1296	27.4203	25.9563	28.0017	26.9713	27.7303	23.9809	23.0778	23.2512	24.058	24.1865	22.6345	23.3192	23.3656	24.1958	24.2211	23.3444	molecular_function	negative regulation of apoptotic process;positive regulation of fat cell differentiation;positive regulation of transcription by RNA polymerase II	cytoplasm		9	9	9	71.3	71.3	71.3	13.244	0	26.17	1779500000	59	9	9	2	3	9	2
Q91VD9	NADH-ubiquinone oxidoreductase 75 kDa subunit, mitochondrial	Ndufs1	+	+	9.84123	-2.94634	0	-14.8698	32.0728	32.3666	32.5891	32.292	32.2125	32.9905	32.1595	32.0977	32.2009	29.4856	29.4326	29.2728	29.1982	28.7258	29.4365	30.3654	30.4844	29.0638	28.8915	28.8778	2 iron, 2 sulfur cluster binding;4 iron, 4 sulfur cluster binding;electron transfer activity;iron-sulfur cluster binding;metal ion binding;NADH dehydrogenase (ubiquinone) activity;NADH dehydrogenase activity;oxidoreductase activity;oxidoreductase activity, acting on NAD(P)H	apoptotic mitochondrial changes;ATP metabolic process;ATP synthesis coupled electron transport;cellular respiration;oxidation-reduction process;reactive oxygen species metabolic process;regulation of mitochondrial membrane potential	membrane;mitochondrial inner membrane;mitochondrial intermembrane space;mitochondrial respiratory chain complex I;mitochondrion;myelin sheath;plasma membrane respiratory chain complex I;respiratory chain	Complex I biogenesis;Metabolism;Respiratory electron transport;Respiratory electron transport, ATP synthesis by chemiosmotic coupling, and heat production by uncoupling proteins.;The citric acid (TCA) cycle and respiratory electron transport	36	36	36	51.9	51.9	51.9	79.776	0	195.69	44544000000	382	33	33	19	17	29	12
Q3TZZ7	Extended synaptotagmin-2	Esyt2		+	9.85327	1.76402	0	13.8007	27.8548	27.5393	27.6826	27.8834	27.7462	28.3751	27.3868	27.8596	27.486	29.5493	29.5433	29.5257	29.472	29.4948	29.3815	29.8425	30.0263	29.6265	29.3146	28.9558	cadherin binding;calcium ion binding;calcium-dependent phospholipid binding;identical protein binding;lipid binding;metal ion binding;phosphatidylcholine binding;phosphatidylethanolamine binding;phosphatidylinositol binding	endocytosis;endoplasmic reticulum-plasma membrane tethering;lipid transport	endoplasmic reticulum;endoplasmic reticulum membrane;extrinsic component of cytoplasmic side of plasma membrane;integral component of membrane;integral component of plasma membrane;intrinsic component of endoplasmic reticulum membrane;membrane;organelle membrane contact site;plasma membrane	Glycosphingolipid metabolism;Metabolism;Metabolism of lipids;Sphingolipid metabolism	24	24	24	36.7	36.7	36.7	94.138	0	216.27	8005500000	199	13	12	18	16	13	20
Q9QXD1	Peroxisomal acyl-coenzyme A oxidase 2	Acox2		+	9.86736	5.80708	0	15.2577	27.2952	26.4625	25.0987	25.7772	26.5865	25.6169	27.5577	27.1623	27.7246	33.1177	32.5851	32.78	32.4043	32.8292	32.6937	30.8768	31.0621	32.8827	32.7022	32.3994	3alpha,7alpha,12alpha-trihydroxy-5beta-cholestanoyl-CoA 24-hydroxylase activity;acyl-CoA dehydrogenase activity;acyl-CoA oxidase activity;FAD binding;flavin adenine dinucleotide binding;oxidoreductase activity;oxidoreductase activity, acting on the CH-CH group of donors;protein homodimerization activity;signaling receptor binding	fatty acid beta-oxidation;fatty acid beta-oxidation using acyl-CoA dehydrogenase;fatty acid beta-oxidation using acyl-CoA oxidase;fatty acid metabolic process;lipid metabolic process;oxidation-reduction process;positive regulation of cell death;positive regulation of response to oxidative stress	cytosol;intracellular membrane-bounded organelle;peroxisome	Beta-oxidation of pristanoyl-CoA;Bile acid and bile salt metabolism;Fatty acid metabolism;Metabolism;Metabolism of lipids;Metabolism of proteins;Metabolism of steroids;Peroxisomal lipid metabolism;Peroxisomal protein import;Synthesis of bile acids and bile salts;Synthesis of bile acids and bile salts via 7alpha-hydroxycholesterol	44	44	44	56.1	56.1	56.1	76.862	0	323.31	57953000000	534	12	13	41	40	5	37
Q9DB77	Cytochrome b-c1 complex subunit 2, mitochondrial	Uqcrc2	+	+	9.92938	-2.10333	0	-17.1122	33.3553	33.3348	33.4823	33.3366	33.1591	34.0951	33.1757	33.2214	32.9922	31.2502	31.4055	31.1891	30.8898	31.5065	31.2146	31.5905	31.113	31.3768	31.2261	30.9546	catalytic activity;metal ion binding;metalloendopeptidase activity;protein-containing complex binding;zinc ion binding	oxidation-reduction process;protein processing involved in protein targeting to mitochondrion;proteolysis	membrane;mitochondrial inner membrane;mitochondrial respiratory chain complex III;mitochondrial respiratory chain complex IV;mitochondrion;myelin sheath;nucleoplasm;respiratory chain		30	30	30	68	68	68	48.234	0	251.67	112000000000	507	27	26	20	17	27	21
Q501J2	Protein FAM173A	Fam173a		+	9.9296	1.75048	0	15.8251	25.8189	25.4147	25.8264	26.0138	25.4381	25.8461	25.2437	25.3528	25.7721	27.6991	27.2662	27.6729	27.5291	27.2608	27.3244	27.1645	27.2483	27.3618	27.6177	27.1095	molecular_function	biological_process	cellular_component;integral component of membrane;membrane		5	5	5	23.1	23.1	23.1	24.739	0	9.7161	1991300000	58	3	3	5	4	2	5
P52503	NADH dehydrogenase [ubiquinone] iron-sulfur protein 6, mitochondrial	Ndufs6	+	+	9.93715	-4.02997	0	-14.2081	29.5462	29.6838	29.664	29.4827	29.6128	30.6882	29.5259	29.805	28.9181	26.259	25.4427	25.1061	25.1357	25.4786	24.9895	27.5017	26.1635	25.6192	25.6328	24.5853	molecular_function	cardiovascular system development;fatty acid metabolic process;mitochondrial electron transport, NADH to ubiquinone;mitochondrion morphogenesis;multicellular organism aging;multicellular organism growth;muscle contraction;oxidation-reduction process;reproductive system development;respiratory electron transport chain	membrane;mitochondrial inner membrane;mitochondrial respiratory chain complex I;mitochondrion;respiratory chain	Complex I biogenesis;Metabolism;Respiratory electron transport;Respiratory electron transport, ATP synthesis by chemiosmotic coupling, and heat production by uncoupling proteins.;The citric acid (TCA) cycle and respiratory electron transport	4	4	4	47.4	47.4	47.4	13.02	0	51.794	9388700000	46	3	4	3	3	3	3
Q8BH98	Lysophospholipid acyltransferase 1	Mboat1		+	9.9519	3.48674	0	13.3338	24.1159	23.401	22.7682	22.9202	23.1833	22.1244	23.2742	23.602	23	26.3899	27.2262	26.1607	26.9143	25.8514	26.6733	27.4521	27.5072	26.8629	26.2532	25.7607	molecular_function;transferase activity;transferase activity, transferring acyl groups	biological_process;lipid metabolic process;phospholipid biosynthetic process;phospholipid metabolic process	cellular_component;endoplasmic reticulum;integral component of membrane;membrane	Acyl chain remodelling of PE;Acyl chain remodelling of PS;Glycerophospholipid biosynthesis;Metabolism;Metabolism of lipids;Phospholipid metabolism	6	6	6	12.2	12.2	12.2	56.159	0	9.2744	1175800000	41	2	1	3	4	2	3
Q5XJY4	Presenilins-associated rhomboid-like protein, mitochondrial;P-beta	Parl	+	+	10.0067	1.30485	0	16.2111	25.8762	26.2413	26.288	26.2423	26.1655	26.6387	26.1042	26.1557	26.2009	27.5175	27.3806	27.681	27.4009	27.2883	27.6659	27.696	27.501	27.7162	27.3985	27.4451	endopeptidase activity;hydrolase activity;peptidase activity;serine-type endopeptidase activity;serine-type peptidase activity	negative regulation of intrinsic apoptotic signaling pathway;negative regulation of release of cytochrome c from mitochondria;proteolysis;regulation of autophagy of mitochondrion;regulation of mitochondrion organization;regulation of protein targeting to mitochondrion;regulation of proteolysis;regulation of reactive oxygen species metabolic process	integral component of membrane;membrane;mitochondrial inner membrane;mitochondrion;nucleus	Mitochondrial calcium ion transport;Processing of SMDT1;Transport of small molecules	10	10	10	21.5	21.5	21.5	41.963	0	22.941	3032600000	102	5	7	7	8	9	7
Q9CQZ6	NADH dehydrogenase [ubiquinone] 1 beta subcomplex subunit 3	Ndufb3	+	+	10.1625	-2.70428	0	-13.617	27.7225	28.3808	28.729	28.7401	28.1403	29.0546	27.9992	28.5396	28.3644	25.5831	25.5448	26.0513	25.7255	25.6963	25.8401	26.0801	26.448	25.9697	24.7926	25.0077	molecular_function	electron transport chain;mitochondrial respiratory chain complex I assembly;oxidation-reduction process	integral component of membrane;membrane;mitochondrial inner membrane;mitochondrial respiratory chain complex I;mitochondrion;respiratory chain	Complex I biogenesis;Metabolism;Respiratory electron transport;Respiratory electron transport, ATP synthesis by chemiosmotic coupling, and heat production by uncoupling proteins.;The citric acid (TCA) cycle and respiratory electron transport	7	7	7	32.7	32.7	32.7	11.692	0	13.237	4876600000	46	6	7	4	5	7	4
Q8BSF4	Phosphatidylserine decarboxylase proenzyme;Phosphatidylserine decarboxylase alpha chain;Phosphatidylserine decarboxylase beta chain	Pisd	+	+	10.2126	1.30773	0	14.6607	27.1907	27.5222	27.3597	27.611	27.3694	27.6676	27.0325	27.2322	27.3338	28.9199	28.6725	28.757	28.4671	28.3474	28.7808	28.9956	28.6868	28.5725	28.7047	28.5375	carboxy-lyase activity;lyase activity;phosphatidylserine decarboxylase activity	lipid metabolic process;phospholipid biosynthetic process	integral component of membrane;membrane;mitochondrial inner membrane;mitochondrion;nucleus		16	16	16	46.6	46.6	46.6	45.926	0	50.087	5941900000	131	6	6	10	10	7	10
O09158	Cytochrome P450 3A25	Cyp3a25		+	10.2363	-6.12638	0	-13.929	29.9828	27.6598	29.9461	29.5108	28.4014	29.296	29.885	28.2056	27.826	22.5592	22.394	21.9753	22.6995	22.543	24.632	22.3972	25.0769	22.4322	22.3482	22.2022	aromatase activity;heme binding;iron ion binding;metal ion binding;monooxygenase activity;oxidoreductase activity;oxidoreductase activity, acting on paired donors, with incorporation or reduction of molecular oxygen;oxidoreductase activity, acting on paired donors, with incorporation or reduction of molecular oxygen, reduced flavin or flavoprotein as one donor, and incorporation of one atom of ox…	oxidation-reduction process	endoplasmic reticulum;endoplasmic reticulum membrane;intracellular membrane-bounded organelle;membrane;organelle membrane	Aflatoxin activation and detoxification;Biological oxidations;Biosynthesis of DHA-derived SPMs;Biosynthesis of maresin-like SPMs;Biosynthesis of maresins;Biosynthesis of specialized proresolving mediators (SPMs);Cytochrome P450 - arranged by substrate type;Fatty acid metabolism;Metabolism;Metabolism of lipids;Miscellaneous substrates;Phase I - Functionalization of compounds;Xenobiotics	20	20	20	36	36	36	58.121	0	46.16	4850700000	101	14	12	3	1	16	4
Q62425	Cytochrome c oxidase subunit NDUFA4	Ndufa4	+	+	10.4604	-1.76967	0	-14.3393	31.3541	31.5783	31.8772	31.232	31.2688	31.9938	31.4407	31.5711	31.3832	29.9998	30.1221	29.346	29.8735	29.6695	29.7338	29.5242	29.2882	29.8546	30.1528	29.7126	cytochrome-c oxidase activity;protein-containing complex binding	electron transport chain;oxidation-reduction process;proton transmembrane transport	membrane;mitochondrial inner membrane;mitochondrial respiratory chain complex I;mitochondrial respiratory chain complex IV;mitochondrion;respiratory chain		10	10	10	100	100	100	9.3267	0	50.445	34004000000	82	9	10	7	8	8	6
O88396	GrpE protein homolog 2, mitochondrial	Grpel2	+	+	10.4891	3.98658	0	16.9873	23.8896	22.9427	22.4754	23.0523	23.7257	23.1339	22.3228	22.6903	22.2981	27.0997	27.864	27.0954	26.7689	26.3412	27.2111	26.9896	26.5423	27.1704	26.9247	26.2718	adenyl-nucleotide exchange factor activity;chaperone binding;protein homodimerization activity;unfolded protein binding	protein folding;protein import into mitochondrial matrix;regulation of catalytic activity	mitochondrial inner membrane;mitochondrial matrix;mitochondrion;presequence translocase-associated import motor		8	8	8	39.3	39.3	39.3	25.029	0	13.637	1489800000	48	0	1	6	7	0	4
Q9DBX3	Sushi domain-containing protein 2	Susd2		+	10.4993	-4.39198	0	-14.2193	28.2048	28.3664	27.1517	27.6502	27.7846	27.9961	27.7581	29.2569	27.4668	23.3732	23.5861	22.7785	24.1868	22.8588	22.9438	24.4363	23.7133	22.3641	24.6612	24.3405	molecular_function;polysaccharide binding;scavenger receptor activity	immune response;negative regulation of cell cycle G1/S phase transition;negative regulation of cell division;receptor-mediated endocytosis	integral component of membrane;membrane;plasma membrane		10	10	10	16.5	16.5	16.5	90.641	0	106.05	2372600000	75	9	9	1	1	7	3
Q9DCT2	NADH dehydrogenase [ubiquinone] iron-sulfur protein 3, mitochondrial	Ndufs3	+	+	10.5029	-1.93281	0	-14.911	30.5039	30.5144	30.2873	30.327	30.5406	31.0788	30.1005	30.5585	30.1498	28.6226	28.7904	28.297	28.3301	28.3326	28.432	29.031	28.9478	28.3064	28.2026	28.4096	NADH dehydrogenase (ubiquinone) activity;NADH dehydrogenase activity;oxidoreductase activity;oxidoreductase activity, acting on NAD(P)H	cellular respiration;negative regulation of cell growth;negative regulation of intrinsic apoptotic signaling pathway;oxidation-reduction process;reactive oxygen species metabolic process	membrane;mitochondrial inner membrane;mitochondrial membrane;mitochondrial respiratory chain complex I;mitochondrion;myelin sheath;nuclear body;respiratory chain	Complex I biogenesis;Metabolism;Respiratory electron transport;Respiratory electron transport, ATP synthesis by chemiosmotic coupling, and heat production by uncoupling proteins.;The citric acid (TCA) cycle and respiratory electron transport	20	20	20	55.1	55.1	55.1	30.149	0	217.26	19138000000	255	16	16	12	11	15	13
Q9JIP7	Solute carrier family 15 member 1	Slc15a1		+	10.5282	-4.09836	0	-15.4594	30.4748	31.0335	30.0852	30.4831	29.939	31.1277	30.6632	31.1413	30.5327	26.1949	25.5918	26.3299	27.553	27.3699	25.9599	25.9895	25.4842	27.1887	26.7358	27.2188	oligopeptide transmembrane transporter activity;peptide:proton symporter activity;proton-dependent oligopeptide secondary active transmembrane transporter activity;symporter activity;transmembrane transporter activity;transporter activity	oligopeptide transmembrane transport;oligopeptide transport;peptide transport;protein transport;proton transmembrane transport;transmembrane transport	brush border;integral component of membrane;membrane	Proton/oligopeptide cotransporters;SLC-mediated transmembrane transport;Transport of inorganic cations/anions and amino acids/oligopeptides;Transport of small molecules	17	17	17	19	19	19	78.559	0	137.13	13666000000	142	15	17	5	5	12	7
P48771	Cytochrome c oxidase subunit 7A2, mitochondrial	Cox7a2	+	+	10.5387	-2.68164	0	-14.9191	30.1448	30.7015	30.1552	30.3993	30.6609	30.6581	30.7692	29.9007	30.1899	26.9814	28.3782	27.4049	27.0923	28.1362	27.8167	28.2064	27.4958	28.2421	27.7824	27.3406	cytochrome-c oxidase activity;electron transfer activity;molecular_function	biological_process;electron transport chain;proton transmembrane transport	membrane;mitochondrial inner membrane;mitochondrial respiratory chain;mitochondrion		3	3	3	38.6	38.6	38.6	9.2908	0	25.455	19151000000	34	3	3	3	2	2	2
Q91WV7	Neutral and basic amino acid transport protein rBAT	Slc3a1		+	10.5851	-2.96469	0	-14.7082	30.4449	30.0539	29.8885	30.3062	29.9811	30.9536	30.4149	30.5664	29.8377	27.5553	26.5074	27.3899	27.8029	28.0644	26.9852	26.7388	26.6495	27.8819	27.6246	27.1795	catalytic activity;protein binding;protein heterodimerization activity	amino acid transport;carbohydrate metabolic process	brush border membrane;integral component of membrane;integral component of plasma membrane;membrane;mitochondrial inner membrane;plasma membrane;vacuolar membrane	Amino acid transport across the plasma membrane;SLC-mediated transmembrane transport;Transport of inorganic cations/anions and amino acids/oligopeptides;Transport of small molecules	34	34	34	44.5	44.5	44.5	78.117	0	127.51	12547000000	271	31	28	12	9	22	15
Q3UZZ4	Olfactomedin-4	Olfm4		+	10.5859	-2.78666	0	-16.937	25.573	25.3963	25.8071	25.7884	25.6475	25.6858	25.1285	25.9018	25.4845	22.7358	22.1578	23.0757	23.5686	23.2951	22.865	23.028	22.0095	22.9179	22.3259	22.9833	cadherin binding;protein binding;protein homodimerization activity	cell adhesion;negative regulation of I-kappaB kinase/NF-kappaB signaling;negative regulation of immune response;positive regulation of substrate adhesion-dependent cell spreading;protein homooligomerization	extracellular region;extracellular space;mitochondrion;perinuclear region of cytoplasm;plasma membrane;specific granule	Immune System;Innate Immune System;Neutrophil degranulation	6	6	6	11.7	11.7	11.7	57.298	0	14.963	453460000	20	5	5	0	0	6	1
Q9QYC0	Alpha-adducin	Add1		+	10.6085	-1.37631	0	-14.5332	28.4536	28.5674	28.5558	28.6998	28.9236	28.7971	28.6233	28.8927	28.944	27.541	27.5531	27.5779	27.0786	27.0627	27.6712	27.3877	27.3348	26.9312	27.4147	27.1999	actin binding;actin filament binding;cadherin binding;calmodulin binding;protein heterodimerization activity;protein homodimerization activity;spectrin binding;structural molecule activity;transcription factor binding	actin filament bundle assembly;barbed-end actin filament capping;cell morphogenesis;cell volume homeostasis;cellular response to calcium ion;erythrocyte differentiation;hemoglobin metabolic process;homeostasis of number of cells within a tissue;in utero embryonic development;multicellular organism growth;positive regulation of adherens junction organization;positive regulation of establishment of…	cell-cell adherens junction;cytoplasm;cytoskeleton;F-actin capping protein complex;membrane;nuclear body;nucleoplasm;nucleus;plasma membrane	Apoptosis;Apoptotic cleavage of cellular proteins;Apoptotic execution phase;Caspase-mediated cleavage of cytoskeletal proteins;Miscellaneous transport and binding events;Programmed Cell Death;Transport of small molecules	20	20	19	32	32	30.9	80.646	0	171.58	4900200000	220	17	17	12	9	17	11
Q6T3U4	Niemann-Pick C1-like protein 1	Npc1l1		+	10.635	-3.01154	0	-14.5061	31.5229	30.832	30.8814	31.4831	31.3739	32.0556	31.4233	31.7591	30.8613	27.996	27.915	28.4482	28.6888	28.9835	28.1101	27.404	28.01	29.03	28.4491	28.7406	lipid transporter activity;myosin V binding;Rab GTPase binding	cellular response to sterol depletion;cholesterol biosynthetic process;cholesterol homeostasis;cholesterol metabolic process;cholesterol transport;intestinal cholesterol absorption;lipid metabolic process;lipoprotein metabolic process;steroid metabolic process	apical plasma membrane;integral component of membrane;membrane;plasma membrane;spanning component of plasma membrane		32	32	32	21.1	21.1	21.1	147.13	0	218.29	24244000000	301	26	25	15	17	30	14
Q9CZ13	Cytochrome b-c1 complex subunit 1, mitochondrial	Uqcrc1	+	+	10.6451	-1.89449	0	-15.5259	33.2128	33.1132	33.3998	33.2942	32.8192	33.7954	33.1052	33.0591	33.0063	31.3015	31.1407	30.8533	31.2262	31.6949	31.0871	31.4732	31.3677	31.6531	31.504	31.0653	catalytic activity;metal ion binding;metalloendopeptidase activity;protein binding;protein-containing complex binding;ubiquitin protein ligase binding;zinc ion binding	aerobic respiration;mitochondrial electron transport, ubiquinol to cytochrome c;oxidation-reduction process;protein processing;response to activity;response to alkaloid	cytosol;membrane;mitochondrial inner membrane;mitochondrial respiratory chain complex III;mitochondrion;myelin sheath;respiratory chain		32	32	31	53.1	53.1	53.1	52.851	0	310.69	108000000000	784	30	29	23	20	29	21
Q04736	Tyrosine-protein kinase Yes	Yes1		+	10.7144	-1.06471	0	-17.4151	27.4564	27.4871	27.5287	27.6071	27.5701	27.3619	27.3891	27.4481	27.5943	26.6	26.2997	26.318	26.6429	26.6399	26.457	26.3323	26.3502	26.5985	26.0794	26.4004	ATP binding;disordered domain specific binding;enzyme binding;ephrin receptor binding;G-protein coupled receptor binding;growth factor receptor binding;identical protein binding;ion channel binding;kinase activity;metal ion binding;non-membrane spanning protein tyrosine kinase activity;nucleotide binding;phosphatidylinositol 3-kinase binding;phosphotyrosine residue binding;protein binding;protein…	activated T cell proliferation;adaptive immune response;cell differentiation;cell migration;cell surface receptor signaling pathway;cellular response to glycine;cellular response to growth factor stimulus;cellular response to L-glutamate;cellular response to peptide hormone stimulus;cellular response to platelet-derived growth factor stimulus;cellular response to retinoic acid;cellular response t…	actin filament;cell periphery;cytoplasm;cytoskeleton;cytosol;dendrite;endosome;extrinsic component of cytoplasmic side of plasma membrane;Golgi apparatus;intracellular membrane-bounded organelle;membrane;membrane raft;microtubule organizing center;mitochondrion;nucleus;plasma membrane;postsynaptic density	Adaptive Immune System;Axon guidance;CD209 (DC-SIGN) signaling;CD28 co-stimulation;CD28 dependent PI3K/Akt signaling;CD28 dependent Vav1 pathway;Cell surface interactions at the vascular wall;Cell-Cell communication;Costimulation by the CD28 family;CRMPs in Sema3A signaling;CTLA4 inhibitory signaling;C-type lectin receptors (CLRs);Cytokine Signaling in Immune system;DAP12 interactions;DAP12 signa…	16	16	12	39.7	39.7	33.1	60.629	0	36.501	2456100000	100	9	10	8	5	10	6
Q9CZS1	Aldehyde dehydrogenase X, mitochondrial	Aldh1b1	+	+	10.7228	-1.74698	0	-15.5516	34.9852	34.8935	34.7915	34.6871	34.8056	34.3453	34.7682	34.9665	34.8133	33.3892	32.8499	32.8043	33.1009	33.4948	32.7103	33.0668	32.8424	33.2263	33.3653	32.5571	aldehyde dehydrogenase (NAD) activity;oxidoreductase activity;oxidoreductase activity, acting on the aldehyde or oxo group of donors, NAD or NADP as acceptor	ethanol catabolic process;metabolic process;oxidation-reduction process	intracellular membrane-bounded organelle;mitochondrial matrix;mitochondrion;nucleoplasm	Biological oxidations;Ethanol oxidation;Metabolism;Phase I - Functionalization of compounds	53	53	45	72.6	72.6	69.4	57.552	0	323.31	302000000000	1239	46	45	39	31	47	32
Q920A7	AFG3-like protein 1	Afg3l1	+	+	10.7565	1.60666	0	15.1761	27.0185	26.7684	27.0692	27.0451	26.6887	27.2975	26.7087	26.7563	26.5953	28.6358	28.4116	28.422	28.6004	28.0947	28.5233	28.9224	28.8029	28.3793	28.2727	28.3222	ATP binding;hydrolase activity;metal ion binding;metalloendopeptidase activity;metallopeptidase activity;nucleotide binding;peptidase activity;protein binding;zinc ion binding	cristae formation;mitochondrial fusion;mitochondrial protein processing;mitochondrion organization;protein processing;proteolysis	integral component of membrane;m-AAA complex;membrane;mitochondrial inner membrane;mitochondrion		29	24	24	39.2	38.1	38.1	87.046	0	113.06	4499400000	171	13	11	18	16	14	19
O35874	Neutral amino acid transporter A	Slc1a4		+	10.8039	3.16524	0	15.7508	23.2173	22.8909	22.7425	23.6584	23.5144	23.5	22.5691	23.21	22.3615	26.6183	26.2334	26.7701	25.811	25.8784	26.427	26.9476	26.3974	26.0044	26.0032	25.5385	chloride channel activity;L-alanine transmembrane transporter activity;L-cystine transmembrane transporter activity;L-hydroxyproline transmembrane transporter activity;L-proline transmembrane transporter activity;L-serine transmembrane transporter activity;L-threonine transmembrane transporter activity;neutral amino acid transmembrane transporter activity;symporter activity	chloride transmembrane transport;cognition;hydroxyproline transport;L-alanine transport;L-cystine transport;L-serine transport;proline transmembrane transport;proline transport;threonine transport;transmembrane transport	centrosome;dendrite;integral component of membrane;intermediate filament;melanosome;membrane;microtubule organizing center;neuronal cell body	Amino acid transport across the plasma membrane;SLC-mediated transmembrane transport;Transport of inorganic cations/anions and amino acids/oligopeptides;Transport of small molecules	7	7	7	15.8	15.8	15.8	56.061	0	110.01	1036800000	46	1	1	5	4	0	5
Q9D6U8	Protein FAM162A	Fam162a	+	+	10.806	2.65742	0	15.0402	29.166	29.0206	29.0959	29.3396	28.4524	29.7737	29.0036	28.755	28.7897	31.6243	31.4187	31.8552	32.0186	31.2568	31.596	32.2168	32.5358	31.5504	31.3681	31.2757	molecular_function	activation of cysteine-type endopeptidase activity involved in apoptotic process;apoptotic process;cellular response to hypoxia;neuron apoptotic process;positive regulation of apoptotic process;positive regulation of release of cytochrome c from mitochondria	cytosol;integral component of membrane;membrane;mitochondrion		12	12	12	44.5	44.5	44.5	17.725	0	73.338	47759000000	202	8	8	12	11	9	9
Q8BLF1	Neutral cholesterol ester hydrolase 1	Nceh1		+	10.8314	2.04179	0	15.4645	26.8097	26.702	26.5803	26.6795	26.8087	27.2903	26.3511	26.3245	26.493	28.7976	28.9629	28.7808	28.7266	28.3193	28.4203	29.2328	29.0755	28.534	28.6133	28.3777	carboxylic ester hydrolase activity;hydrolase activity;phosphate ion binding;serine hydrolase activity	catabolic process;lipid catabolic process;lipid metabolic process;metabolic process;protein dephosphorylation;SMAD protein signal transduction;xenobiotic metabolic process	endoplasmic reticulum;integral component of membrane;intracellular membrane-bounded organelle;membrane	LDL clearance;Plasma lipoprotein assembly, remodeling, and clearance;Plasma lipoprotein clearance;Transport of small molecules	17	17	17	50	50	50	45.739	0	90.435	6748200000	137	6	6	10	10	9	13
P47856	Glutamine--fructose-6-phosphate aminotransferase [isomerizing] 1	Gfpt1		+	10.9053	1.57738	0	16.7188	31.3783	31.2151	31.3201	31.2667	31.635	31.6068	31.422	31.2809	31.4801	33.2237	33.0604	32.9445	32.8341	33.1589	33.1358	32.5286	32.4503	33.1469	33.113	33.1612	carbohydrate derivative binding;glutamine-fructose-6-phosphate transaminase (isomerizing) activity;transaminase activity;transferase activity	carbohydrate derivative biosynthetic process;carbohydrate derivative metabolic process;circadian regulation of gene expression;fructose 6-phosphate metabolic process;glutamine metabolic process;protein N-linked glycosylation;rhythmic process;UDP-N-acetylglucosamine biosynthetic process;UDP-N-acetylglucosamine metabolic process		Asparagine N-linked glycosylation;Biosynthesis of the N-glycan precursor (dolichol lipid-linked oligosaccharide, LLO) and transfer to a nascent protein;Metabolism of proteins;Post-translational protein modification;Synthesis of substrates in N-glycan biosythesis;Synthesis of UDP-N-acetyl-glucosamine	55	55	46	73.3	73.3	63.3	78.538	0	323.31	99700000000	1215	36	32	43	35	40	37
Q91WD5	NADH dehydrogenase [ubiquinone] iron-sulfur protein 2, mitochondrial	Ndufs2	+	+	10.9331	-2.00993	0	-15.1241	31.0354	30.9271	31.2163	31.1855	30.6557	31.6024	31.2285	30.8274	31.0293	29.1514	29.2407	28.9827	28.8385	28.9674	29.0007	29.6152	29.541	29.1124	28.4942	28.8115	4 iron, 4 sulfur cluster binding;iron-sulfur cluster binding;metal ion binding;NAD binding;NADH dehydrogenase (ubiquinone) activity;NADH dehydrogenase activity;oxidoreductase activity;oxidoreductase activity, acting on NAD(P)H;quinone binding;ubiquitin protein ligase binding	mitochondrial ATP synthesis coupled electron transport;oxidation-reduction process;response to oxidative stress	membrane;mitochondrial inner membrane;mitochondrial respiratory chain complex I;mitochondrion;nucleoplasm;respiratory chain	Complex I biogenesis;Metabolism;Respiratory electron transport;Respiratory electron transport, ATP synthesis by chemiosmotic coupling, and heat production by uncoupling proteins.;The citric acid (TCA) cycle and respiratory electron transport	25	25	25	58.5	58.5	58.5	52.625	0	181.2	28698000000	263	21	20	13	13	20	14
P09036	Serine protease inhibitor Kazal-type 3	Spink3		+	10.953	-4.20483	0	-15.9934	28.0762	27.0171	27.4921	27.3495	27.5345	26.4931	27.789	27.9683	26.45	23.598	22.6287	23.4378	22.3935	22.5053	22.7792	23.7172	24.2406	23.2137	22.8374	23.2697	peptidase inhibitor activity;serine-type endopeptidase inhibitor activity	negative regulation of calcium ion import;negative regulation of nitric oxide mediated signal transduction;negative regulation of peptidase activity;negative regulation of peptidyl-tyrosine phosphorylation;negative regulation of serine-type endopeptidase activity;regulation of acrosome reaction;regulation of store-operated calcium entry;sperm capacitation	acrosomal vesicle;extracellular region;extracellular space		4	4	4	27.5	27.5	27.5	8.4879	0	29.327	1356900000	30	3	3	1	1	4	1
Q9CQJ8	NADH dehydrogenase [ubiquinone] 1 beta subcomplex subunit 9	Ndufb9	+	+	11.0564	-2.56081	0	-17.5276	30.6738	30.4524	30.4083	30.3648	30.3216	31.2853	30.0855	30.3755	30.2116	28.0032	28.321	27.7556	27.6508	27.4122	27.6588	28.1815	28.2638	27.6567	27.9638	28.0712		mitochondrial electron transport, NADH to ubiquinone;mitochondrial respiratory chain complex I assembly;oxidation-reduction process	membrane;mitochondrial inner membrane;mitochondrial respiratory chain complex I;mitochondrion;respiratory chain	Complex I biogenesis;Metabolism;Respiratory electron transport;Respiratory electron transport, ATP synthesis by chemiosmotic coupling, and heat production by uncoupling proteins.;The citric acid (TCA) cycle and respiratory electron transport	13	13	13	70.9	70.9	70.9	21.984	0	77.343	16582000000	185	13	13	10	9	12	9
Q8CGA3	Large neutral amino acids transporter small subunit 4	Slc43a2		+	11.0778	-4.72288	0	-15.9555	27.5433	27.5087	27.3358	27.6427	27.6589	28.6263	27.4905	28.3714	26.8939	23.2164	22.9634	22.9598	22.9072	23.8033	21.8362	23.1679	21.4564	22.7186	24.3218	23.118	L-amino acid transmembrane transporter activity;neutral amino acid transmembrane transporter activity	L-alpha-amino acid transmembrane transport;L-amino acid transport;neutral amino acid transport;transmembrane transport	integral component of membrane;integral component of plasma membrane;membrane;plasma membrane	Amino acid transport across the plasma membrane;SLC-mediated transmembrane transport;Transport of inorganic cations/anions and amino acids/oligopeptides;Transport of small molecules	10	10	10	13.2	13.2	13.2	62.43	0	18.096	2322900000	50	8	8	3	3	6	4
P19536	Cytochrome c oxidase subunit 5B, mitochondrial	Cox5b	+	+	11.2004	-2.96813	0	-17.4455	31.2982	31.9182	31.2684	31.5823	31.263	32.3254	31.2928	31.0798	31.2953	28.61	28.5868	28.4895	28.56	28.0084	28.4337	29.1561	29.0315	28.2851	28.0416	28.4319	cytochrome-c oxidase activity;metal ion binding	mitochondrial ATP synthesis coupled proton transport;mitochondrial electron transport, cytochrome c to oxygen	membrane;mitochondrial envelope;mitochondrial inner membrane;mitochondrial respiratory chain complex IV;mitochondrion;myelin sheath		7	7	7	53.9	53.9	53.9	13.813	0	49.319	20118000000	130	7	7	4	6	6	5
Q99M87	DnaJ homolog subfamily A member 3, mitochondrial	Dnaja3	+	+	11.2128	1.83938	0	18.8646	27.0529	26.8802	26.9449	26.8611	26.9649	27.1217	26.9581	27.093	27.3079	29.1315	29.3895	28.9375	28.7955	28.7343	28.845	28.4294	28.4239	28.9243	28.7865	29.0614	ATP binding;GTPase regulator activity;heat shock protein binding;interferon-gamma receptor binding;metal ion binding;NF-kappaB binding;protein binding;protein kinase binding;receptor tyrosine kinase binding;transcription factor binding;unfolded protein binding	activation of cysteine-type endopeptidase activity involved in apoptotic process;activation-induced cell death of T cells;apoptotic process;cell aging;mitochondrial DNA replication;mitochondrion organization;negative regulation of apoptotic process;negative regulation of cell proliferation;negative regulation of cysteine-type endopeptidase activity involved in apoptotic process;negative regulatio…	actin filament;cell junction;cytoplasm;cytosol;extrinsic component of plasma membrane;IkappaB kinase complex;I-kappaB/NF-kappaB complex;intracellular membrane-bounded organelle;membrane;mitochondrial matrix;mitochondrial nucleoid;mitochondrion;neuromuscular junction;nucleus;plasma membrane;postsynaptic membrane;synapse		11	11	11	30.6	30.6	30.6	52.443	0	120.71	5289500000	145	8	8	10	10	7	8
O55071	Cytochrome P450 2B19	Cyp2b19		+	11.2494	-6.25811	0	-16.5848	29.7854	28.0126	29.7584	29.4899	30.1305	30.8128	30.2901	29.4494	28.6617	23.3366	22.9739	23.1847	23.2693	23.2126	22.8604	24.8352	24.3413	21.9546	24.2111	22.5696	arachidonic acid epoxygenase activity;aromatase activity;heme binding;iron ion binding;metal ion binding;monooxygenase activity;oxidoreductase activity;oxidoreductase activity, acting on paired donors, with incorporation or reduction of molecular oxygen;oxidoreductase activity, acting on paired donors, with incorporation or reduction of molecular oxygen, reduced flavin or flavoprotein as one dono…	epoxygenase P450 pathway;oxidation-reduction process	endoplasmic reticulum;endoplasmic reticulum membrane;intracellular membrane-bounded organelle;membrane;organelle membrane	Biological oxidations;CYP2E1 reactions;Cytochrome P450 - arranged by substrate type;Fatty acids;Metabolism;Phase I - Functionalization of compounds;Xenobiotics	12	4	2	18.5	7.5	4.5	55.996	0	23.455	10069000000	34	11	8	3	1	11	1
P28843	Dipeptidyl peptidase 4;Dipeptidyl peptidase 4 membrane form;Dipeptidyl peptidase 4 soluble form	Dpp4		+	11.3158	-2.06408	0	-15.9369	31.1628	31.2833	31.0041	31.3551	31.2226	31.6882	31.0024	31.3776	30.8391	29.101	29.0611	29.429	29.6008	29.5537	28.7885	28.4984	29.0556	29.3446	29.045	29.1826	aminopeptidase activity;dipeptidyl-peptidase activity;hydrolase activity;identical protein binding;peptidase activity;protease binding;protein homodimerization activity;serine-type endopeptidase activity;serine-type peptidase activity;signaling receptor binding;virus receptor activity	behavioral fear response;cell adhesion;endothelial cell migration;locomotory exploration behavior;negative regulation of extracellular matrix disassembly;positive regulation of cell proliferation;proteolysis;psychomotor behavior;regulation of cell-cell adhesion mediated by integrin;response to hypoxia;T cell activation;T cell costimulation;viral entry into host cell	apical plasma membrane;cell junction;cell projection;cell surface;endocytic vesicle;extracellular region;integral component of membrane;intercellular canaliculus;invadopodium membrane;lamellipodium;lamellipodium membrane;membrane;membrane raft;plasma membrane	Incretin synthesis, secretion, and inactivation;Metabolism of proteins;Peptide hormone metabolism;Synthesis, secretion, and inactivation of Glucagon-like Peptide-1 (GLP-1);Synthesis, secretion, and inactivation of Glucose-dependent Insulinotropic Polypeptide (GIP)	41	41	41	43.8	43.8	43.8	87.436	0	216.76	25013000000	432	36	37	23	18	34	21
Q9Z2G9	Oxidoreductase HTATIP2	Htatip2	+	+	11.3956	2.40106	0	16.5326	27.146	27.0134	27.2147	27.1212	27.2292	27.8207	27.0863	27.3891	26.9325	29.8837	29.7749	30.1155	29.9602	29.6175	29.9683	28.917	29.0092	29.5837	29.455	29.5138	NAD binding;oxidoreductase activity;oxidoreductase activity, acting on the aldehyde or oxo group of donors, NAD or NADP as acceptor;protein serine/threonine kinase activity	angiogenesis;apoptotic process;cell differentiation;import into nucleus;multicellular organism development;oxidation-reduction process;positive regulation of programmed cell death;positive regulation of transcription by RNA polymerase II;protein autophosphorylation;regulation of angiogenesis	cytoplasm;cytosol;nuclear envelope;nucleus		19	19	19	67.4	67.4	67.4	26.87	0	99.605	13112000000	169	9	8	11	12	9	16
Q9D855	Cytochrome b-c1 complex subunit 7	Uqcrb	+	+	11.4733	-2.65393	0	-16.2517	32.7331	32.947	33.0994	32.8998	32.5058	33.6094	32.8876	32.6732	32.658	29.9787	29.7313	29.9161	30.3722	30.3114	30.0866	31.0469	30.8402	30.3483	30.0898	29.8795	ubiquinol-cytochrome-c reductase activity	aerobic respiration;mitochondrial electron transport, ubiquinol to cytochrome c;mitochondrial respiratory chain complex III assembly;oxidation-reduction process	membrane;mitochondrial inner membrane;mitochondrial respiratory chain complex III;mitochondrion;respiratory chain		14	14	14	82.9	82.9	82.9	13.527	0	36.958	71295000000	202	12	12	7	8	11	7
Q8BX10	Serine/threonine-protein phosphatase PGAM5, mitochondrial	Pgam5	+	+	11.4797	1.27456	0	16.2688	27.5802	28.0031	27.4983	27.5631	27.7458	27.7278	27.5863	27.5461	27.5438	29.0535	29.0031	29.0092	28.9676	29.0113	29.1029	29.0296	28.9557	28.8403	28.4674	28.6619	GTPase activator activity;hydrolase activity;phosphatase activity;phosphoprotein phosphatase activity;protein-containing complex binding;signal transducer, downstream of receptor, with serine/threonine phosphatase activity	dephosphorylation;necroptotic process;positive regulation of GTPase activity;programmed cell death;protein dephosphorylation;signal transduction	integral component of membrane;membrane;mitochondrial outer membrane;mitochondrion	Mitophagy;Receptor Mediated Mitophagy	20	20	20	66.3	66.3	66.3	31.994	0	68.564	5968600000	184	9	11	18	11	10	13
Q64337	Sequestosome-1	Sqstm1		+	11.5607	4.83269	0	19.2672	24.076	24.2486	24.1151	23.2716	22.6792	24.4583	23.8129	24.1183	24.5755	29.2069	29.0838	29.2717	28.2603	28.7027	29.4959	27.9721	28.5853	28.9203	28.7847	28.0882	enzyme binding;identical protein binding;ionotropic glutamate receptor binding;K63-linked polyubiquitin modification-dependent protein binding;metal ion binding;protein binding;protein homodimerization activity;protein kinase binding;protein kinase C binding;SH2 domain binding;transcription cofactor activity;ubiquitin binding;ubiquitin protein ligase binding;zinc ion binding	aggrephagy;apoptotic process;autophagy;cell differentiation;endosome organization;immune system process;macroautophagy;mitophagy;negative regulation of growth of symbiont in host;negative regulation of transcription by RNA polymerase II;positive regulation of long-term synaptic potentiation;positive regulation of protein localization to plasma membrane;positive regulation of protein phosphorylati…	aggresome;amphisome;autolysosome;autophagosome;cytoplasm;cytoplasmic vesicle;cytosol;endoplasmic reticulum;endosome;inclusion body;intracellular membrane-bounded organelle;late endosome;Lewy body;lysosome;nucleus;P-body;phagophore assembly site;PML body;sarcomere;sperm midpiece	Cell death signalling via NRAGE, NRIF and NADE;Cytokine Signaling in Immune system;Death Receptor Signalling;Immune System;Interleukin-1 family signaling;Interleukin-1 signaling;Mitophagy;NF-kB is activated and signals survival;NRIF signals cell death from the nucleus;p75 NTR receptor-mediated signalling;p75NTR recruits signalling complexes;p75NTR signals via NF-kB;Pink/Parkin Mediated Mitophagy;…	14	14	14	50.7	50.7	50.7	48.162	0	105.99	3811200000	122	2	3	7	6	2	9
P59325	Eukaryotic translation initiation factor 5	Eif5		+	11.5883	1.84533	0	17.7609	28.7786	28.9455	28.771	28.918	29.0866	29.1122	28.8791	28.8416	29.2935	30.8216	31.0835	31.0412	30.581	30.7245	31.1833	30.2587	30.4195	30.9479	30.9288	30.8516	cadherin binding;eukaryotic initiation factor eIF2 binding;GTP binding;nucleotide binding;translation initiation factor activity	activation of GTPase activity;formation of translation preinitiation complex;regulation of translational initiation;translation;translational initiation	cytoplasm;cytosol;plasma membrane		29	29	29	51.5	51.5	51.5	48.968	0	291.59	25294000000	403	17	17	24	21	19	24
O35387	HCLS1-associated protein X-1	Hax1		+	11.6087	3.02918	0	16.8359	23.4215	23.2949	23.9261	23.7049	23.2855	24.3481	24.109	23.9539	24.0825	26.8	25.8058	27.2926	26.8694	26.4718	27.3145	26.6553	27.0711	26.8902	26.8687	26.9918	interleukin-1 binding;protein binding;protein N-terminus binding	cell surface receptor signaling pathway;cellular response to cytokine stimulus;negative regulation of apoptotic process;positive regulation of actin cytoskeleton reorganization;positive regulation of granulocyte differentiation;positive regulation of peptidyl-serine phosphorylation;positive regulation of peptidyl-tyrosine phosphorylation;positive regulation of phosphatidylinositol 3-kinase signal…	actin cytoskeleton;cell cortex;cytoplasm;cytoplasmic vesicle;endoplasmic reticulum;lamellipodium;membrane;mitochondrial intermembrane space;mitochondrial outer membrane;mitochondrion;nuclear membrane;nucleus;P-body;plasma membrane;sarcoplasmic reticulum;transcription factor complex		12	12	12	34.3	34.3	34.3	31.654	0	33.826	1372300000	64	1	4	8	9	4	7
P38647	Stress-70 protein, mitochondrial	Hspa9	+	+	11.6335	1.71144	0	17.4166	32.5291	32.44	32.6825	32.3376	32.1237	32.2021	32.3847	32.2435	32.3537	34.4644	34.3817	33.8743	34.2748	34.2684	34.0505	33.864	33.686	34.1063	34.1756	33.7094	ATP binding;enzyme binding;nucleotide binding;protein binding;ubiquitin protein ligase binding;unfolded protein binding	erythrocyte differentiation;iron-sulfur cluster assembly;negative regulation of erythrocyte differentiation;negative regulation of hematopoietic stem cell differentiation;negative regulation of hemopoiesis;protein export from nucleus;protein folding;regulation of erythrocyte differentiation	cytoplasm;mitochondrial matrix;mitochondrial nucleoid;mitochondrion;myelin sheath;nucleolus;nucleus	Cellular response to heat stress;Cellular responses to external stimuli;Cellular responses to stress;Regulation of HSF1-mediated heat shock response	69	69	69	79.5	79.5	79.5	73.46	0	323.31	235000000000	1484	54	55	58	58	55	54
Q03145	Ephrin type-A receptor 2	Epha2		+	11.7543	3.85821	0	16.9021	24.9595	24.0353	23.8362	24.2718	24.0907	24.5866	24.5598	25.2482	24.117	28.7273	27.491	28.1358	28.003	27.6349	29.1597	29.0385	28.6753	28.1407	27.8345	28.128	ATP binding;axon guidance receptor activity;cadherin binding;chemorepellent activity;ephrin receptor activity;ephrin receptor binding;GPI-linked ephrin receptor activity;kinase activity;nucleotide binding;protein binding;protein kinase activity;protein tyrosine kinase activity;transferase activity;transmembrane receptor protein tyrosine kinase activity	activation of GTPase activity;angiogenesis;apoptotic process;axial mesoderm formation;axon guidance;blood vessel development;blood vessel endothelial cell proliferation involved in sprouting angiogenesis;blood vessel morphogenesis;bone remodeling;brain development;branching involved in mammary gland duct morphogenesis;branching morphogenesis of a nerve;cAMP metabolic process;cell adhesion;cell ch…	cell junction;cell projection;cell surface;dendrite;early endosome;early endosome membrane;endosome;extracellular region;focal adhesion;integral component of membrane;integral component of plasma membrane;intracellular;lamellipodium;lamellipodium membrane;leading edge membrane;membrane;neuromuscular junction;neuron projection;neuronal cell body;nucleoplasm;plasma membrane;postsynaptic membrane;ru…	Axon guidance;Developmental Biology;EPHA-mediated growth cone collapse;EPH-ephrin mediated repulsion of cells;EPH-Ephrin signaling	29	29	28	29.4	29.4	28.6	108.85	0	101.85	3207700000	130	5	6	14	11	4	15
Q61847	Meprin A subunit beta	Mep1b		+	11.791	-2.97131	0	-17.462	31.9755	32.0097	31.5302	31.9459	31.8893	32.5329	31.9605	32.2723	31.5924	28.6654	28.8333	29.1745	30.0303	28.6636	28.6556	29.1141	29.5292	28.9356	28.8632	28.4948	hydrolase activity;identical protein binding;metal ion binding;metalloendopeptidase activity;metallopeptidase activity;peptidase activity;zinc ion binding	inflammatory response;proteolysis;toxin transport	extracellular region;integral component of membrane;integral component of plasma membrane;membrane;meprin A complex;plasma membrane		28	28	28	38.2	38.2	38.2	79.5	0	323.31	37700000000	353	25	25	8	12	25	10
P14901	Heme oxygenase 1	Hmox1		+	11.7944	4.51967	0	24.498	22.3304	22.2025	22.299	23.0266	23.2054	22.2071	22.1264	23.1423	22.0181	26.9328	26.955	26.7712	26.8447	27.2062	27.1753	27.1878	27.7672	26.9732	26.9349	26.5386	enzyme binding;heme binding;heme oxygenase (decyclizing) activity;metal ion binding;oxidoreductase activity;phospholipase D activity;protein homodimerization activity	angiogenesis;apoptotic process;cell death;cellular iron ion homeostasis;cellular response to arsenic-containing substance;cellular response to cadmium ion;cellular response to cisplatin;cellular response to heat;cellular response to hypoxia;cellular response to nutrient;erythrocyte homeostasis;heme catabolic process;heme metabolic process;heme oxidation;intracellular signal transduction;intrinsic…	caveola;cytosol;endoplasmic reticulum;endoplasmic reticulum membrane;intracellular membrane-bounded organelle;membrane;nucleolus;nucleus;perinuclear region of cytoplasm	Heme degradation;Iron uptake and transport;Metabolism;Metabolism of porphyrins;Transport of small molecules	10	10	10	45.7	45.7	45.7	32.928	0	85.333	1199900000	37	1	0	6	4	0	5
Q61823	Programmed cell death protein 4	Pdcd4		+	11.873	-3.57616	0	-17.191	28.901	29.6548	28.934	29.4839	29.6696	28.6553	29.248	29.1649	29.9557	25.2786	24.7782	26.0045	25.9191	25.6644	26.2167	26.1961	26.2646	26.0738	25.3567	25.1694	protein binding;RNA binding	apoptotic process;BMP signaling pathway;cell aging;cellular response to lipopolysaccharide;epithelial to mesenchymal transition involved in cardiac fibroblast development;negative regulation of apoptotic process;negative regulation of cytokine production involved in inflammatory response;negative regulation of JUN kinase activity;negative regulation of myofibroblast differentiation;negative regul…	cytoplasm;cytosol;nucleus		12	12	12	30.9	30.9	30.9	51.702	0	102.23	5305900000	74	8	9	4	3	7	3
Q9CQ69	Cytochrome b-c1 complex subunit 8	Uqcrq	+	+	12.108	-3.05852	0	-20.4105	31.8229	32.0783	31.9683	32.0414	31.6242	32.6779	31.7219	32.0364	31.425	28.8545	28.7449	28.6986	28.9122	28.7273	28.3495	28.8363	29.1927	28.8532	28.8841	29.5652	ubiquinol-cytochrome-c reductase activity	cerebellar Purkinje cell layer development;hippocampus development;hypothalamus development;midbrain development;mitochondrial electron transport, ubiquinol to cytochrome c;oxidation-reduction process;pons development;pyramidal neuron development;subthalamus development;thalamus development	membrane;mitochondrial inner membrane;mitochondrial respiratory chain complex III;mitochondrion;respiratory chain		10	10	10	61	61	61	9.7681	0	93.793	28554000000	164	10	10	8	7	10	6
O09051	Guanylate cyclase activator 2B;Uroguanylin	Guca2b		+	12.202	-2.49749	0	-18.0118	28.5323	28.3829	28.4942	28.2713	28.2837	28.1484	28.79	28.4767	27.8443	26.0246	25.6612	25.6673	25.9663	25.9571	25.1151	25.8348	26.577	25.8498	26.0551	25.7594	guanylate cyclase activator activity	body fluid secretion;cGMP biosynthetic process;excretion;negative regulation of blood pressure;positive regulation of guanylate cyclase activity;regulation of cyclic nucleotide biosynthetic process	extracellular region;photoreceptor outer segment	Digestion;Digestion and absorption	6	6	6	56.6	56.6	56.6	11.627	0	59.571	4059300000	70	6	5	5	4	6	3
Q91YT0	NADH dehydrogenase [ubiquinone] flavoprotein 1, mitochondrial	Ndufv1	+	+	12.2065	-2.54289	0	-18.2338	30.5633	30.7387	30.995	30.8004	30.5827	31.3836	30.823	30.5921	30.7102	28.1034	27.8601	28.1369	28.366	28.2006	28.3018	28.8398	28.9349	28.3305	27.839	27.9015	4 iron, 4 sulfur cluster binding;FMN binding;iron-sulfur cluster binding;metal ion binding;NAD binding;NADH dehydrogenase (ubiquinone) activity;NADH dehydrogenase activity;oxidoreductase activity;oxidoreductase activity, acting on NAD(P)H;protein binding	mitochondrial ATP synthesis coupled electron transport;oxidation-reduction process	cytosol;membrane;mitochondrial inner membrane;mitochondrial respiratory chain complex I;mitochondrion;respiratory chain	Complex I biogenesis;Metabolism;Respiratory electron transport;Respiratory electron transport, ATP synthesis by chemiosmotic coupling, and heat production by uncoupling proteins.;The citric acid (TCA) cycle and respiratory electron transport	21	21	21	48.5	48.5	48.5	50.834	0	121.36	22281000000	273	16	16	14	11	18	10
Q99LC3	NADH dehydrogenase [ubiquinone] 1 alpha subcomplex subunit 10, mitochondrial	Ndufa10	+	+	12.2349	-3.1346	0	-18.0562	29.9937	30.1125	30.0316	30.0057	29.677	30.7511	29.7106	29.8691	29.6325	26.7001	27.3099	27.1158	27.0839	26.3002	26.1241	27.6306	26.8257	26.9365	26.6602	26.5684	NADH dehydrogenase (ubiquinone) activity	mitochondrial electron transport, NADH to ubiquinone;mitochondrial respiratory chain complex I assembly;oxidation-reduction process	mitochondrial matrix;mitochondrial respiratory chain complex I;mitochondrion;myelin sheath;respiratory chain	Complex I biogenesis;Metabolism;Respiratory electron transport;Respiratory electron transport, ATP synthesis by chemiosmotic coupling, and heat production by uncoupling proteins.;The citric acid (TCA) cycle and respiratory electron transport	20	20	20	53.8	53.8	53.8	40.603	0	74.417	12560000000	134	13	16	7	4	19	5
Q99LS3	Phosphoserine phosphatase	Psph		+	12.2799	3.6825	0	20.2341	25.9399	25.5704	25.1982	25.2028	25.0416	24.5157	25.1697	24.7172	25.3563	29.0953	29.5704	28.4606	29.0469	28.3294	28.6837	28.9251	28.8676	28.7993	28.4795	29.3417	calcium ion binding;hydrolase activity;magnesium ion binding;metal ion binding;phosphoserine phosphatase activity;protein homodimerization activity	cellular amino acid biosynthetic process;dephosphorylation;L-serine biosynthetic process;L-serine metabolic process;response to mechanical stimulus;response to nutrient levels;response to testosterone	neuron projection	Amino acid synthesis and interconversion (transamination);Metabolism;Metabolism of amino acids and derivatives;Serine biosynthesis	11	11	11	41.8	41.8	41.8	25.096	0	17.025	4248200000	54	3	3	7	6	5	6
Q9QZL0	Receptor-interacting serine/threonine-protein kinase 3	Ripk3		+	12.3667	1.67477	0	18.5046	27.3299	27.2731	27.5219	27.5428	27.7463	27.3729	27.6489	27.5012	27.8404	29.0458	29.0989	29.4249	29.1334	29.0783	29.6186	28.9269	29.2083	29.4979	29.1508	29.0778	ATP binding;identical protein binding;kinase activity;NF-kappaB-inducing kinase activity;nucleotide binding;protein binding;protein kinase activity;protein serine/threonine kinase activity;protein-containing complex binding;transferase activity	activation of protein kinase activity;amyloid fibril formation;I-kappaB kinase/NF-kappaB signaling;lymph node development;necroptotic process;NIK/NF-kappaB signaling;phosphorylation;positive regulation of intrinsic apoptotic signaling pathway;positive regulation of ligase activity;positive regulation of necroptotic process;positive regulation of necrotic cell death;positive regulation of NF-kappa…	cytoplasm;cytosol;intracellular;membrane;mitochondrion;plasma membrane	IKK complex recruitment mediated by RIP1;Immune System;Innate Immune System;Ion channel transport;MyD88-independent TLR4 cascade;Programmed Cell Death;Regulated Necrosis;RIPK1-mediated regulated necrosis;Stimuli-sensing channels;Toll Like Receptor 4 (TLR4) Cascade;Toll-Like Receptors Cascades;Transport of small molecules;TRIF(TICAM1)-mediated TLR4 signaling;TRIF-mediated programmed cell death;TRP…	19	19	19	54.5	54.5	54.5	53.322	0	119.56	7493100000	206	13	12	14	12	13	16
P56391	Cytochrome c oxidase subunit 6B1	Cox6b1	+	+	12.459	-4.29106	0	-21.054	32.2233	32.3822	32.2729	32.025	32.1237	33.06	32.0787	32.3273	32.0036	27.7524	27.8292	27.7985	27.5251	27.7431	28.2546	29.2414	28.8305	27.7382	27.3012	27.8355			mitochondrial inner membrane;mitochondrial intermembrane space;mitochondrion		10	10	10	75.6	75.6	75.6	10.071	0	67.781	42315000000	137	8	8	4	4	8	5
Q9CR68	Cytochrome b-c1 complex subunit Rieske, mitochondrial;Cytochrome b-c1 complex subunit 11	Uqcrfs1	+	+	12.4922	-3.16265	0	-22.1824	30.9027	30.8489	31.0839	30.9599	30.6385	31.6639	30.7977	30.8664	30.4173	27.2817	28.104	27.8355	27.7953	27.6424	27.5358	28.0557	28.0915	27.8185	27.7207	27.3265	2 iron, 2 sulfur cluster binding;iron-sulfur cluster binding;metal ion binding;oxidoreductase activity;oxidoreductase activity, acting on diphenols and related substances as donors;protein binding;protein-containing complex binding;ubiquinol-cytochrome-c reductase activity	electron transport chain;oxidation-reduction process;response to antibiotic;response to drug;response to hormone	integral component of membrane;membrane;mitochondrial inner membrane;mitochondrial membrane;mitochondrial respiratory chain complex III;mitochondrial respiratory chain complex IV;mitochondrion;myelin sheath;respiratory chain		13	13	13	52.9	52.9	52.9	29.367	0	123.61	26070000000	177	11	12	5	5	11	7
O08528	Hexokinase-2	Hk2	+	+	12.5399	2.37325	0	18.9478	27.2019	27.4136	27.6036	27.1563	26.9749	26.7048	27.0313	27.1892	26.9682	29.4311	29.8344	29.3133	29.5994	29.0169	29.9191	29.5871	29.9266	29.1771	29.4168	29.404	ATP binding;catalytic activity;fructokinase activity;glucokinase activity;glucose binding;hexokinase activity;kinase activity;mannokinase activity;nucleotide binding;phosphotransferase activity, alcohol group as acceptor;protein binding;transferase activity	apoptotic mitochondrial changes;carbohydrate metabolic process;carbohydrate phosphorylation;cellular glucose homeostasis;cellular response to leukemia inhibitory factor;establishment of protein localization to mitochondrion;glucose 6-phosphate metabolic process;glucose metabolic process;glycolytic process;hexose metabolic process;lactation;maintenance of protein location in mitochondrion;metaboli…	cytosol;mitochondrial outer membrane;mitochondrion	Glucose metabolism;Glycolysis;Metabolism;Metabolism of carbohydrates	38	32	32	45.5	39.3	39.3	102.53	0	184.01	8632300000	241	18	21	27	30	16	27
B1AVD1		Xpnpep2		+	12.9035	-5.48287	0	-19.8718	28.8244	29.0243	27.714	28.5717	28.0993	28.2028	27.9246	29.2541	28.7281	23.7126	23.1421	22.3776	23.6414	22.1191	23.0941	23.2586	24.1818	22.291	22.0432	23.1352	aminopeptidase activity;hydrolase activity;metal ion binding;metalloaminopeptidase activity;molecular_function;peptidase activity	biological_process;proteolysis	anchored component of membrane;extracellular exosome;membrane;plasma membrane	Metabolism of proteins;Post-translational modification: synthesis of GPI-anchored proteins;Post-translational protein modification	21	21	21	31.9	31.9	31.9	76.433	0	81.546	3441900000	93	15	17	1	2	12	1
O35639	Annexin A3	Anxa3		+	12.9104	6.52249	0	21.3171	24.597	23.0876	22.9826	22.6446	23.3801	23.0336	22.6064	22.8073	24.2041	29.9302	30.622	30.0189	30.566	29.0632	30.3913	30.0611	28.6454	29.9157	29.3468	29.0508	calcium ion binding;calcium-dependent phospholipid binding;calcium-dependent protein binding;phospholipase A2 inhibitor activity;phospholipase inhibitor activity	animal organ regeneration;defense response to bacterium;hippocampus development;negative regulation of catalytic activity;neutrophil degranulation;phagocytosis;positive regulation of angiogenesis;positive regulation of DNA binding transcription factor activity;positive regulation of DNA metabolic process;positive regulation of endothelial cell migration;response to glucocorticoid;response to grow…	axon;cytoplasm;cytosol;dendrite;membrane;neuronal cell body;phagocytic vesicle membrane;plasma membrane;specific granule		25	25	25	72.8	72.8	72.8	36.384	0	241.21	10333000000	166	3	4	19	21	3	19
Q8JZQ5	Amiloride-sensitive amine oxidase [copper-containing]	Aoc1		+	13.0715	-6.56588	0	-21.7874	29.5789	29.0181	29.5974	29.9892	30.0034	29.2826	29.8192	30.0771	28.5678	22.3023	22.6094	22.2742	21.898	24.5536	22.8887	22.995	23.3504	24.3376	22.9197	22.6766	calcium ion binding;copper ion binding;diamine oxidase activity;drug binding;heparin binding;histamine oxidase activity;metal ion binding;methylputrescine oxidase activity;oxidoreductase activity;primary amine oxidase activity;propane-1,3-diamine oxidase activity;protein homodimerization activity;protein-containing complex binding;quinone binding;signaling receptor activity;zinc ion binding	amiloride transport;amine metabolic process;cellular response to azide;cellular response to copper ion;cellular response to copper ion starvation;cellular response to histamine;oxidation-reduction process;response to antibiotic;response to drug;signal transduction	bicellular tight junction;extracellular exosome;extracellular region;extracellular space;plasma membrane		19	19	19	32.4	32.4	32.4	85.423	0	160.67	7207200000	131	15	16	4	1	14	1
Q3UUQ7	GPI inositol-deacylase	Pgap1		+	13.5411	3.52288	0	22.0298	27.472	27.7589	27.2596	27.3344	27.6909	28.2107	27.4083	27.5233	27.7773	31.0362	31.5929	30.9521	30.9562	30.5576	31.0719	31.5665	31.9914	30.727	31.0356	30.9074	hydrolase activity;hydrolase activity, acting on ester bonds;nuclease activity;phosphoric ester hydrolase activity	anterior/posterior axis specification;embryonic pattern specification;forebrain regionalization;GPI anchor biosynthetic process;head development;myo-inositol transport;nucleic acid phosphodiester bond hydrolysis;protein transport;sensory perception of sound	endoplasmic reticulum;endoplasmic reticulum membrane;integral component of membrane;membrane	Attachment of GPI anchor to uPAR;Metabolism of proteins;Post-translational modification: synthesis of GPI-anchored proteins;Post-translational protein modification	33	33	33	34.5	34.5	34.5	104.58	0	171.3	21980000000	277	10	12	24	27	12	26
Q8R180	ERO1-like protein alpha	Ero1l		+	13.8941	3.38284	0	23.7796	29.6098	29.0252	29.5574	29.7327	29.4311	29.1104	29.5796	29.6798	29.338	32.3169	33.1078	32.2923	32.8963	32.9239	32.3829	33.1461	33.5427	32.8654	32.76	32.9442	oxidoreductase activity;oxidoreductase activity, acting on a sulfur group of donors, disulfide as acceptor;protein disulfide isomerase activity;protein disulfide oxidoreductase activity	4-hydroxyproline metabolic process;animal organ senescence;apoptotic process;brown fat cell differentiation;cell redox homeostasis;cellular protein modification process;cellular response to hypoxia;chaperone cofactor-dependent protein refolding;endoplasmic reticulum unfolded protein response;extracellular matrix organization;intrinsic apoptotic signaling pathway in response to endoplasmic reticul…	dendrite;endoplasmic reticulum;endoplasmic reticulum membrane;integral component of endoplasmic reticulum membrane;membrane	Cellular responses to external stimuli;Cellular responses to stress;Detoxification of Reactive Oxygen Species;Insulin processing;Metabolism of proteins;Peptide hormone metabolism	30	30	29	66.2	66.2	63.8	54.084	0	242.38	64261000000	408	18	17	24	26	20	22
Q9D379	Epoxide hydrolase 1	Ephx1		+	14.388	3.33313	0	24.2136	28.8168	28.6826	28.431	28.8062	28.7965	29.2069	28.9594	28.3714	28.9652	32.399	31.9968	32.1583	32.5419	31.9612	31.7283	32.4471	32.6433	31.9688	31.8742	31.5452	catalytic activity;cis-stilbene-oxide hydrolase activity;epoxide hydrolase activity;hydrolase activity	aromatic compound catabolic process;cellular aromatic compound metabolic process;cellular response to glucocorticoid stimulus;cellular response to organic substance;diol biosynthetic process;epoxide metabolic process;liver development;response to organic cyclic compound;response to toxic substance	endoplasmic reticulum;endoplasmic reticulum membrane;integral component of membrane;intracellular membrane-bounded organelle;membrane;organelle membrane;plasma membrane	Biological oxidations;Metabolism;Phase I - Functionalization of compounds	37	37	37	64.8	64.8	64.8	52.576	0	272.39	51441000000	478	22	23	32	27	18	27
P17665	Cytochrome c oxidase subunit 7C, mitochondrial	Cox7c	+	+	14.5501	-4.62155	0	-24.7644	30.9562	30.7364	30.9041	30.9626	31.1219	31.7771	31.1439	30.7345	30.5376	25.6372	26.3879	25.8106	26.371	26.4567	26.2107	27.1415	26.436	26.9475	26.7914	25.8189	cytochrome-c oxidase activity	mitochondrial electron transport, cytochrome c to oxygen;proton transmembrane transport	integral component of membrane;membrane;mitochondrial inner membrane;mitochondrial respiratory chain complex IV;mitochondrion		4	4	4	33.3	33.3	33.3	7.3325	0	6.2974	12386000000	57	3	4	2	2	4	2
P97449	Aminopeptidase N	Anpep		+	14.571	-3.74139	0	-25.3222	34.3121	34.3676	33.9728	33.9357	34.2304	34.6938	33.9217	34.3886	33.9506	30.3796	30.3842	30.1971	31.1453	30.7829	29.9166	30.0385	30.0898	30.874	30.4693	30.7348	aminopeptidase activity;hydrolase activity;metal ion binding;metalloaminopeptidase activity;metallopeptidase activity;peptidase activity;peptide binding;zinc ion binding	angiogenesis;cell differentiation;cell-cell signaling;multicellular organism development;peptide catabolic process;proteolysis;regulation of blood pressure;signal transduction	cytoplasm;endoplasmic reticulum-Golgi intermediate compartment;external side of plasma membrane;extracellular exosome;extracellular space;integral component of membrane;membrane;plasma membrane	Immune System;Innate Immune System;Neutrophil degranulation	55	55	55	52.8	52.8	52.8	109.65	0	323.31	171000000000	850	49	49	26	19	46	22
P24549	Retinal dehydrogenase 1	Aldh1a1		+	5.75393	-2.31088	5.26e-06	-6.96333	31.3202	31.2894	31.1386	31.6291	32.5969	30.9971	32.8938	32.0559	32.4515	29.8593	29.1405	29.7243	29.9176	30.6351	28.9005	28.6324	27.9965	29.9151	30.3993	29.4706	3-chloroallyl aldehyde dehydrogenase activity;aldehyde dehydrogenase (NAD) activity;benzaldehyde dehydrogenase (NAD+) activity;NAD binding;oxidoreductase activity;oxidoreductase activity, acting on the aldehyde or oxo group of donors, NAD or NADP as acceptor;retinal dehydrogenase activity	9-cis-retinoic acid biosynthetic process;embryonic eye morphogenesis;metabolic process;optic cup morphogenesis involved in camera-type eye development;oxidation-reduction process;positive regulation of apoptotic process;response to drug;retinoic acid metabolic process;retinol metabolic process	cytoplasm;cytosol	Biological oxidations;Ethanol oxidation;Fructose catabolism;Fructose metabolism;Metabolism;Metabolism of carbohydrates;Phase I - Functionalization of compounds;RA biosynthesis pathway;Signal Transduction;Signaling by Nuclear Receptors;Signaling by Retinoic Acid	35	33	20	66.3	64.5	42.5	54.467	0	323.31	38182000000	472	28	28	19	16	31	19
E9Q5C9		Nolc1		+	5.75598	1.2698	5.28e-06	7.23995	27.0003	26.9175	27.6716	27.39	27.4619	27.6822	27.078	27.1311	27.2775	28.7613	28.6917	28.7911	28.2316	27.959	29.2209	29.1249	28.9984	27.6621	28.3243	28.3927	box C/D snoRNA binding;box H/ACA snoRNA binding;DNA binding;DNA binding transcription factor activity;nuclear localization sequence binding;protein heterodimerization activity;RNA polymerase I core binding	box H/ACA snoRNA metabolic process;neural crest cell development;neural crest formation;nucleolus organization;positive regulation of cell proliferation;positive regulation of transcription, DNA-templated;regulation of protein import into nucleus;regulation of translation;response to osmotic stress	box C/D snoRNP complex;box H/ACA RNP complex;box H/ACA snoRNP complex;Cajal body;cytoplasm;fibrillar center;nucleolus;nucleoplasm;nucleus;small nuclear ribonucleoprotein complex		21	21	21	28.8	28.8	28.8	73.697	0	40.203	4084200000	129	9	9	14	12	11	15
Q9QZH6	Evolutionarily conserved signaling intermediate in Toll pathway, mitochondrial	Ecsit	+	+	5.75769	0.828056	5.29e-06	7.95313	26.7066	27.0351	26.9968	26.8754	27.1713	27.162	26.4599	26.7759	26.4878	27.8347	27.9497	27.7312	27.6144	27.4399	27.6703	27.5144	27.5935	27.5541	28.0036	27.5784	DNA binding transcription factor activity;oxidoreductase activity, acting on NAD(P)H;protein binding;signal transducer activity	BMP signaling pathway;immune system process;innate immune response;mesoderm formation;oxidation-reduction process;regulation of oxidoreductase activity;regulation of transcription by RNA polymerase II;transmembrane receptor protein serine/threonine kinase signaling pathway	cytoplasm;cytosol;mitochondrion;nucleoplasm;nucleus;transcription factor complex		12	12	12	40	40	40	49.798	0	89.471	3997200000	114	7	8	8	7	7	8
Q8C129	Leucyl-cystinyl aminopeptidase	Lnpep		+	5.76051	0.806323	5.31e-06	6.95706	27.3399	27.2374	26.9769	27.3132	26.9509	27.4596	27.0699	27.1765	26.759	27.6793	28.2315	27.8847	27.7762	27.7838	27.8413	28.4638	28.4792	27.7655	27.7975	27.7354	aminopeptidase activity;hydrolase activity;metal ion binding;metalloaminopeptidase activity;metallopeptidase activity;peptidase activity;peptide binding;protein binding;zinc ion binding	cell-cell signaling;peptide catabolic process;protein catabolic process;proteolysis;regulation of blood pressure;SMAD protein signal transduction	cytoplasmic vesicle membrane;endomembrane system;integral component of membrane;intracellular;membrane;perinuclear region of cytoplasm;plasma membrane	Adaptive Immune System;Antigen processing: Ubiquitination & Proteasome degradation;Antigen processing-Cross presentation;Class I MHC mediated antigen processing & presentation;Endosomal/Vacuolar pathway;Immune System	18	18	18	21.9	21.9	21.9	117.3	0	130.67	3293900000	180	14	10	13	11	10	12
P23881	Transcription elongation factor A protein 3	Tcea3		+	5.76059	-1.95542	5.32e-06	-8.31834	24.7388	24.7717	25.1967	25.0981	25.1537	24.9624	24.9729	24.9191	25.5476	22.3632	23.1881	23.7036	22.6566	23.6835	23.4159	23.3972	24.4806	22.5954	22.2547	22.193	DNA binding;metal ion binding;nucleic acid binding;zinc ion binding	regulation of transcription, DNA-templated;transcription, DNA-templated	nucleus		8	8	8	25.4	25.4	25.4	38.849	0	13.926	451780000	19	6	5	0	0	5	0
Q91YM4	Protein TBRG4	Tbrg4	+	+	5.77061	0.761106	5.33e-06	7.40398	28.9753	28.9339	28.8443	28.8681	28.6578	29.4188	29.0188	28.8506	28.5411	29.9532	29.5271	29.5866	29.7172	29.6014	29.4973	29.9712	29.856	29.627	29.6656	29.2802	protein kinase activity	cellular respiration;mitochondrial mRNA processing;mRNA metabolic process;protein phosphorylation;regulation of mitochondrial mRNA stability	mitochondrial matrix;mitochondrion		24	24	24	47.1	47.1	47.1	71.513	0	161.17	12342000000	236	15	18	16	17	14	19
A2AN08	E3 ubiquitin-protein ligase UBR4	Ubr4		+	5.7747	0.594899	5.35e-06	7.18237	28.8821	28.8636	28.8769	29.0065	29.1992	28.8217	29.1196	29.136	29.0255	29.5178	29.7197	29.5939	29.5897	29.6154	29.6933	29.2172	29.1232	29.8395	29.8012	29.749	calmodulin binding;metal ion binding;protein binding;transferase activity;ubiquitin-protein transferase activity;zinc ion binding	protein ubiquitination;ubiquitin-dependent protein catabolic process	centrosome;cytoplasm;cytoskeleton;cytosol;integral component of membrane;membrane;nucleoplasm;nucleus	Adaptive Immune System;Antigen processing: Ubiquitination & Proteasome degradation;Class I MHC mediated antigen processing & presentation;Immune System;Innate Immune System;Neutrophil degranulation	104	104	104	24	24	24	572.28	0	308.64	12000000000	664	53	57	66	60	60	65
Q9QZK2	Breast cancer anti-estrogen resistance protein 3	Bcar3		+	5.78094	-0.827602	5.36e-06	-7.12748	25.7567	25.661	25.6354	25.4719	25.7356	25.2285	25.3845	26.084	25.3508	24.3723	24.6843	24.6445	24.736	25.0164	24.8953	24.4618	25.0269	24.4748	24.9921	25.0799	guanyl-nucleotide exchange factor activity;protein binding;SH3/SH2 adaptor activity;transmembrane receptor protein tyrosine kinase adaptor activity	JNK cascade;lens morphogenesis in camera-type eye;positive regulation of peptidyl-serine phosphorylation;positive regulation of signal transduction;signal transduction;small GTPase mediated signal transduction;transmembrane receptor protein tyrosine kinase signaling pathway	cytoplasm;intracellular;membrane		13	13	13	16.2	16.2	16.2	92.262	0	25.1	494320000	42	7	6	5	4	6	4
Q61097	Kinase suppressor of Ras 1	Ksr1		+	5.78708	-1.87458	5.38e-06	-7.03149	25.828	24.714	25.1695	24.7533	24.6454	26.0152	25.3939	25.5118	25.3108	23.4118	22.5828	24.6611	22.6977	23.4804	23.9399	23.7584	23.2723	22.9057	24.1075	22.4245	14-3-3 protein binding;ATP binding;chaperone binding;Hsp90 protein binding;MAP-kinase scaffold activity;metal ion binding;mitogen-activated protein kinase kinase binding;protein binding;protein C-terminus binding;protein kinase activity;signal transducer activity	cAMP-mediated signaling;intracellular signal transduction;positive regulation of MAPK cascade;protein phosphorylation;Ras protein signal transduction;regulation of cell proliferation;regulation of MAP kinase activity	cell projection;cytoplasm;endoplasmic reticulum;endoplasmic reticulum membrane;membrane;plasma membrane;protein-containing complex;ruffle membrane	MAP2K and MAPK activation;MAPK family signaling cascades;MAPK1/MAPK3 signaling;Negative regulation of MAPK pathway;RAF activation;RAF/MAP kinase cascade;Signal Transduction	11	11	11	12.1	12.1	12.1	96.754	0	5.5216	434040000	32	5	6	2	0	5	0
Q9DB96	Neuroguidin	Ngdn		+	5.78921	1.63536	5.39e-06	6.98438	23.5559	24.0568	24.0403	24.8889	24.2916	23.4198	23.885	23.3547	24.1606	25.7986	26.055	26.0741	25.4103	24.5082	26.2867	26.0209	25.9279	25.4813	25.0696	24.9332		maturation of SSU-rRNA from tricistronic rRNA transcript (SSU-rRNA, 5.8S rRNA, LSU-rRNA);regulation of translation	axon;cell projection;chromosome;chromosome, centromeric region;cytoplasm;dendrite;filopodium;mitochondrion;nucleolus;nucleus;small-subunit processome		7	7	7	31.1	31.1	31.1	35.658	0	26.855	742660000	40	2	6	6	5	3	5
Q6ZPJ0	Testis-expressed sequence 2 protein	Tex2		+	5.80901	1.47333	5.41e-06	9.04852	25.8676	24.7733	25.7231	25.6967	25.3987	26.1474	25.6278	25.2136	24.9581	27.4026	27.1202	26.9326	27.0191	27.128	26.6769	26.6826	26.9589	27.0855	26.6665	26.9192	lipid binding	biological_process;lipid transport	endoplasmic reticulum;integral component of membrane;membrane		17	17	17	16.8	16.8	16.8	125.22	0	52.375	1461900000	89	7	3	11	10	9	10
Q9QUI0	Transforming protein RhoA	Rhoa		+	5.80971	-0.638882	5.42e-06	-7.11338	30.8863	30.6074	31.0211	31.2033	30.7469	31.0697	30.9906	31.203	30.895	30.106	30.5609	30.4824	29.9658	30.3314	30.4603	30.2807	30.6043	30.3677	30.2292	30.1231	GDP binding;GTP binding;GTPase activity;myosin binding;nucleotide binding;protein binding	actin cytoskeleton organization;actin cytoskeleton reorganization;alpha-beta T cell lineage commitment;androgen receptor signaling pathway;angiotensin-mediated vasoconstriction involved in regulation of systemic arterial blood pressure;apical junction assembly;apolipoprotein A-I-mediated signaling pathway;beta selection;cell adhesion;cell cycle;cell differentiation;cell division;cell junction ass…	apical junction complex;axon;cell cortex;cell periphery;cell projection;cleavage furrow;cytoplasm;cytoskeleton;cytosol;dendritic spine;endosome;extrinsic component of cytoplasmic side of plasma membrane;intracellular;lamellipodium;membrane;midbody;mitochondrion;nucleus;plasma membrane;ruffle membrane;vesicle	Axon guidance;Axonal growth inhibition (RHOA activation);Axonal growth stimulation;Beta-catenin independent WNT signaling;Death Receptor Signalling;Deubiquitination;Developmental Biology;EPHA-mediated growth cone collapse;EPHB-mediated forward signaling;EPH-Ephrin signaling;ERBB2 Regulates Cell Motility;G alpha (12/13) signalling events;G beta:gamma signalling through PI3Kgamma;GPCR downstream si…	12	6	6	39.9	21.2	21.2	21.782	0	23.438	21168000000	116	11	10	12	11	9	9
Q62193	Replication protein A 32 kDa subunit	Rpa2		+	5.8102	-1.35277	5.43e-06	-7.75769	26.6634	26.6461	26.3167	26.7723	26.9018	25.8132	27.106	27.0167	27.2092	25.1523	25.5653	25.4771	25.0004	25.191	25.7013	25.9835	25.1757	25.1952	25.6	24.9553	damaged DNA binding;DNA binding;enzyme binding;G-rich strand telomeric DNA binding;protein binding;protein phosphatase binding;single-stranded DNA binding;ubiquitin protein ligase binding	base-excision repair;cellular response to DNA damage stimulus;DNA recombination;DNA repair;DNA replication;double-strand break repair via homologous recombination;mismatch repair;mitotic G1 DNA damage checkpoint;nucleotide-excision repair;protein localization to chromosome;regulation of DNA damage checkpoint;regulation of double-strand break repair via homologous recombination;telomere maintenance	chromatin;chromosome, telomeric region;DNA replication factor A complex;nuclear body;nucleoplasm;nucleus;PML body;site of double-strand break		4	4	4	25.2	25.2	25.2	29.718	0	27.97	734620000	25	3	3	3	3	3	2
Q8R0I0	Angiotensin-converting enzyme 2;Processed angiotensin-converting enzyme 2	Ace2		+	5.81136	-1.86964	5.45e-06	-8.00814	30.9285	31.0214	30.3182	30.5612	30.4102	31.1069	30.8426	30.9518	30.5587	27.9222	28.1584	29.1915	30.1469	29.4052	28.1177	28.7365	28.2626	29.5848	28.9038	29.1927	carboxypeptidase activity;endopeptidase activity;hydrolase activity;metal ion binding;metallocarboxypeptidase activity;metallopeptidase activity;peptidase activity;peptidyl-dipeptidase activity;virus receptor activity	angiotensin-mediated drinking behavior;positive regulation of cardiac muscle contraction;positive regulation of gap junction assembly;proteolysis;receptor biosynthetic process;receptor-mediated virion attachment to host cell;regulation of cardiac conduction;regulation of systemic arterial blood pressure by renin-angiotensin;tryptophan transport;viral entry into host cell	cell surface;cytoplasm;extracellular region;extracellular space;integral component of membrane;membrane;plasma membrane	Metabolism of Angiotensinogen to Angiotensins;Metabolism of proteins;Peptide hormone metabolism	29	29	29	41.4	41.4	41.4	92.367	0	236.6	24606000000	314	23	21	12	16	20	13
P07724	Serum albumin	Alb		+	5.8156	1.44013	5.46e-06	7.21223	31.4254	29.8333	31.1099	30.9219	30.5617	30.7937	30.7749	31.0594	30.4958	32.6572	31.9807	32.2008	32.5275	32.7326	31.7549	32.557	31.5772	32.2891	32.5215	31.5693	chaperone binding;DNA binding;drug binding;fatty acid binding;identical protein binding;lipid binding;metal ion binding;oxygen binding;pyridoxal phosphate binding;toxic substance binding	cellular response to starvation;hemolysis by symbiont of host erythrocytes;maintenance of mitochondrion location;negative regulation of apoptotic process	cytoplasm;endoplasmic reticulum;extracellular exosome;extracellular region;extracellular space;Golgi apparatus;myelin sheath;protein-containing complex	Bile acid and bile salt metabolism;Binding and Uptake of Ligands by Scavenger Receptors;HDL remodeling;Hemostasis;Metabolism;Metabolism of lipids;Metabolism of proteins;Metabolism of steroids;Plasma lipoprotein assembly, remodeling, and clearance;Plasma lipoprotein remodeling;Platelet activation, signaling and aggregation;Platelet degranulation;Post-translational protein modification;Post-transla…	41	40	38	62.8	62.8	59.2	68.692	0	209.86	64354000000	660	33	29	36	31	35	32
O88398	Advillin	Avil		+	5.82549	3.0203	5.48e-06	7.02597	22.9061	24.4873	23.3657	23.524	24.4353	25.5517	22.8188	23.6498	24.3462	26.891	27.6586	27.4089	26.6573	26.2777	27.8386	26.2842	24.3568	27.0195	27.8628	27.8494	actin binding;actin filament binding;protein binding	actin filament capping;actin filament organization;cilium assembly;cytoskeleton organization;positive regulation of neuron projection development	axon;cell projection;cytoplasm;cytoskeleton;neuron projection		24	22	22	32.2	31.1	31.1	92.031	0	122.1	1650500000	78	3	6	16	16	3	15
Q6R653	UNC5C-like protein	Unc5cl		+	5.82698	-2.24164	5.49e-06	-7.11432	25.7826	25.9174	26.2017	25.5728	26.0891	26.7465	25.5283	25.3794	24.7512	23.1027	22.8875	23.1276	24.6759	23.2532	22.2043	24.126	24.8729	22.7384	23.8875	23.9835	netrin receptor activity;peptidase activity	netrin-activated signaling pathway;positive regulation of I-kappaB kinase/NF-kappaB signaling;positive regulation of JNK cascade;proteolysis;signal transduction	cytoplasm;integral component of membrane;membrane		7	7	7	25.1	25.1	25.1	57.956	0	23.129	463280000	32	5	5	0	0	6	1
Q8BKF1	DNA-directed RNA polymerase, mitochondrial	Polrmt	+	+	5.82854	1.33346	5.51e-06	7.94911	24.4933	24.1885	24.9613	25.5075	24.7321	25.4085	24.8637	24.5749	24.6599	26.3752	25.673	26.6652	26.2441	26.1161	26.3818	26.2285	26.0998	26.3041	25.7075	25.9043	DNA binding;DNA-directed 5'-3' RNA polymerase activity;nucleotidyltransferase activity;protein binding;sequence-specific DNA binding;transferase activity	mitochondrial transcription;transcription, DNA-templated	mitochondrial DNA-directed RNA polymerase complex;mitochondrial matrix;mitochondrial nucleoid;mitochondrion;protein-containing complex	Gene expression (Transcription);Mitochondrial transcription initiation;Transcription from mitochondrial promoters	18	18	18	19.6	19.6	19.6	136.7	0	35.198	898490000	82	2	5	12	4	6	12
O54825	Bystin	Bysl		+	5.82961	1.25293	5.52e-06	7.25274	25.8839	25.3386	25.6449	25.9001	25.3678	25.4695	25.2827	25.5374	26.097	27.0167	27.464	26.9676	26.269	26.5187	27.0585	27.3723	27.5115	26.7659	26.4131	26.174		blastocyst formation;cell adhesion;cell proliferation;in utero embryonic development;maturation of SSU-rRNA from tricistronic rRNA transcript (SSU-rRNA, 5.8S rRNA, LSU-rRNA);ribosome biogenesis;trophectodermal cell differentiation	apical part of cell;cytoplasm;intracellular membrane-bounded organelle;nucleolus;nucleus		13	13	13	32.8	32.8	32.8	49.783	0	22.751	1529200000	78	7	7	9	7	5	7
Q8BW96	Calcium/calmodulin-dependent protein kinase type 1D	Camk1d		+	5.83627	-0.807179	5.54e-06	-7.39758	26.2454	26.7477	26.6139	26.6477	26.6935	26.2206	26.3946	26.6331	27.0303	25.6806	26.0423	25.8965	25.4833	25.5966	26.2811	25.7043	25.68	25.7488	25.6324	25.7634	ATP binding;calmodulin binding;calmodulin-dependent protein kinase activity;catalytic activity;kinase activity;nucleotide binding;protein kinase activity;protein serine/threonine kinase activity;transferase activity	inflammatory response;intracellular signal transduction;metabolic process;negative regulation of apoptotic process;nervous system development;peptidyl-serine phosphorylation;peptidyl-threonine phosphorylation;phosphorylation;positive regulation of apoptotic process;positive regulation of CREB transcription factor activity;positive regulation of neuron projection development;positive regulation of…	cytoplasm;nucleus		9	9	6	23.6	23.6	16.6	42.918	0	32.334	1521200000	68	8	9	5	6	6	6
Q9JLJ2	4-trimethylaminobutyraldehyde dehydrogenase	Aldh9a1	+	+	5.83834	-1.61369	5.56e-06	-7.08879	32.3644	32.072	32.1495	32.0482	32.2365	31.1311	32.5845	32.4742	32.2441	30.5183	30.4242	30.5669	30.621	31.4287	30.1988	29.8045	29.3751	31.1052	31.1661	30.6348	3-chloroallyl aldehyde dehydrogenase activity;4-trimethylammoniobutyraldehyde dehydrogenase activity;aldehyde dehydrogenase (NAD) activity;aminobutyraldehyde dehydrogenase activity;oxidoreductase activity;oxidoreductase activity, acting on the aldehyde or oxo group of donors, NAD or NADP as acceptor	carnitine biosynthetic process;carnitine metabolic process;cellular aldehyde metabolic process;metabolic process;neurotransmitter biosynthetic process;oxidation-reduction process	cytoplasm;cytosol;mitochondrion		35	35	35	67.8	67.8	67.8	53.514	0	271.58	57672000000	430	31	31	22	19	31	16
Q9JJ00	Phospholipid scramblase 1	Plscr1		+	5.85606	3.43967	5.57e-06	10.2208	22.6732	23.3474	24.7118	24.3975	24.7702	25.9083	24.9053	24.8752	24.948	28.3132	27.8696	28.4188	27.946	27.7803	27.0154	27.8522	27.9787	28.14	27.9603	28.1069	calcium ion binding;CD4 receptor binding;DNA binding;enzyme binding;epidermal growth factor receptor binding;phospholipid scramblase activity;SH3 domain binding;transcriptional activator activity, RNA polymerase II proximal promoter sequence-specific DNA binding	acute-phase response;apoptotic process;cellular response to cytokine stimulus;cellular response to lipopolysaccharide;defense response to virus;intrinsic apoptotic signaling pathway;myeloid cell differentiation;negative regulation of protein binding;negative regulation of viral genome replication;phosphatidylserine biosynthetic process;phosphatidylserine exposure on apoptotic cell surface;phospho…	cytosol;extracellular matrix;Golgi apparatus;integral component of membrane;integral component of plasma membrane;membrane;membrane raft;nucleolus;nucleus;plasma membrane		6	6	6	18.6	18.6	18.6	35.914	0	7.5962	3211700000	52	1	1	5	6	2	5
Q8C142	Low density lipoprotein receptor adapter protein 1	Ldlrap1		+	5.86161	1.76813	5.59e-06	7.99334	23.1757	22.6422	22.2579	23.6924	23.4102	24.0525	23.6673	23.0494	23.5057	25.2401	25.113	24.8856	25.2484	24.203	24.469	25.152	25.6016	25.0444	25.1691	25.3217	amyloid-beta binding;AP-2 adaptor complex binding;clathrin adaptor activity;clathrin binding;low-density lipoprotein particle receptor binding;phosphatidylinositol-4,5-bisphosphate binding;phosphotyrosine residue binding;protein binding;receptor signaling complex scaffold activity;signaling adaptor activity;signaling receptor binding	amyloid precursor protein metabolic process;cholesterol homeostasis;cholesterol metabolic process;endocytosis;lipid metabolic process;low-density lipoprotein particle clearance;positive regulation of receptor-mediated endocytosis;positive regulation of receptor-mediated endocytosis involved in cholesterol transport;positive regulation of signal transduction;receptor internalization;receptor-media…	AP-1 adaptor complex;AP-2 adaptor complex;axon;basal plasma membrane;cytoplasm;cytoplasmic side of plasma membrane;cytosol;early endosome;neurofilament;recycling endosome	Cargo recognition for clathrin-mediated endocytosis;Chylomicron clearance;Clathrin-mediated endocytosis;LDL clearance;Membrane Trafficking;Plasma lipoprotein assembly, remodeling, and clearance;Plasma lipoprotein clearance;Transport of small molecules;Vesicle-mediated transport	5	5	5	19.8	19.8	19.8	33.975	0	9.1207	250830000	21	1	1	3	2	1	3
Q9DCX8	Iodotyrosine dehalogenase 1	Iyd		+	5.86541	-2.81337	5.6e-06	-7.17612	25.1296	25.0381	25.7281	26.4976	26.1022	26.8152	26.8939	25.9809	25.3472	22.856	22.6579	22.8646	22.2079	22.2814	23.2121	24.8269	24.0396	22.3921	22.0898	25.0535	FMN binding;iodide peroxidase activity;oxidoreductase activity	cellular oxidant detoxification;oxidation-reduction process;thyroid hormone metabolic process;tyrosine metabolic process	cytoplasmic vesicle;cytoplasmic vesicle membrane;integral component of membrane;integral component of plasma membrane;membrane;nucleoplasm;plasma membrane	Amine-derived hormones;Metabolism;Metabolism of amino acids and derivatives;Thyroxine biosynthesis	9	9	9	34.4	34.4	34.4	32.814	0	15.615	780540000	30	5	6	0	0	4	1
Q99KK2	N-acylneuraminate cytidylyltransferase	Cmas		+	5.87678	1.42817	5.62e-06	7.46885	27.8279	27.5434	27.0039	27.1428	27.1407	27.5383	27.1267	27.5779	27.0251	28.6268	29.3201	28.1148	28.7442	28.3838	29.2465	29.5057	29.4252	28.0707	28.1864	28.6629	N-acylneuraminate cytidylyltransferase activity;nucleotidyltransferase activity;transferase activity	CMP-N-acetylneuraminate biosynthetic process;N-acetylneuraminate metabolic process	nucleus		16	16	16	37	37	37	48.057	0	52.6	5527800000	143	7	7	12	12	6	11
Q8BMJ2	Leucine--tRNA ligase, cytoplasmic	Lars		+	5.87928	1.1816	5.63e-06	8.12743	29.6235	30.0428	29.6681	29.9156	29.9037	29.6553	29.7585	29.6995	30.1024	31.0272	31.3421	31.3492	30.8313	30.9516	31.61	30.5553	29.975	31.1722	31.1044	31.0863	aminoacyl-tRNA editing activity;aminoacyl-tRNA ligase activity;ATP binding;glutamine-tRNA ligase activity;GTPase activator activity;leucine-tRNA ligase activity;ligase activity;nucleotide binding;valine-tRNA ligase activity	aminoacyl-tRNA metabolism involved in translational fidelity;cellular response to amino acid starvation;cellular response to amino acid stimulus;cellular response to leucine;cellular response to leucine starvation;glutaminyl-tRNA aminoacylation;leucyl-tRNA aminoacylation;negative regulation of autophagy;positive regulation of GTPase activity;positive regulation of TORC1 signaling;protein targetin…	aminoacyl-tRNA synthetase multienzyme complex;cytoplasm;cytosol;endomembrane system;endoplasmic reticulum;lysosome;nuclear body		63	63	63	49.2	49.2	49.2	134.19	0	231.76	27297000000	612	38	42	52	42	36	47
Q9CU62	Structural maintenance of chromosomes protein 1A	Smc1a		+	5.88055	-0.57246	5.65e-06	-7.09384	29.3195	29.6584	29.4974	29.3713	29.5018	29.5981	29.2807	29.1475	29.5401	29.01	28.867	28.9177	28.6672	28.7458	28.9695	29.1357	29.1667	28.7005	28.7316	28.576	ATP binding;chromatin binding;mediator complex binding;nucleotide binding;protein binding;protein heterodimerization activity;protein-containing complex binding	cell cycle;cell division;cellular response to DNA damage stimulus;chromosome organization;DNA repair;meiotic cell cycle;mitotic sister chromatid cohesion;negative regulation of DNA endoreduplication;regulation of mitotic spindle assembly;response to DNA damage checkpoint signaling;response to radiation;sister chromatid cohesion;stem cell population maintenance	chromosome;chromosome, centromeric region;cohesin complex;cytosol;kinetochore;meiotic cohesin complex;mitotic spindle pole;nuclear matrix;nucleoplasm;nucleus	Cell Cycle;Cell Cycle, Mitotic;Cohesin Loading onto Chromatin;Establishment of Sister Chromatid Cohesion;M Phase;Metabolism of proteins;Mitotic Anaphase;Mitotic Metaphase and Anaphase;Mitotic Prometaphase;Mitotic Telophase/Cytokinesis;Post-translational protein modification;Resolution of Sister Chromatid Cohesion;S Phase;Separation of Sister Chromatids;SUMO E3 ligases SUMOylate target proteins;SU…	55	55	55	43.5	43.5	43.5	143.23	0	195.93	9909800000	408	48	44	34	31	42	29
P26516	26S proteasome non-ATPase regulatory subunit 7	Psmd7		+	5.88082	0.647804	5.67e-06	7.14433	28.3971	28.4121	28.2801	28.2964	28.1853	28.0193	28.4457	28.2539	28.5981	29.1422	29.2594	28.8606	28.5958	28.6742	28.9421	28.9088	29.4077	28.9	29.0533	28.9115	protein homodimerization activity	proteasome-mediated ubiquitin-dependent protein catabolic process	nucleoplasm;proteasome complex;proteasome regulatory particle	ABC-family proteins mediated transport;Activation of APC/C and APC/C:Cdc20 mediated degradation of mitotic proteins;Activation of NF-kappaB in B cells;Adaptive Immune System;Antigen processing: Ubiquitination & Proteasome degradation;Antigen processing-Cross presentation;APC/C:Cdc20 mediated degradation of mitotic proteins;APC/C:Cdc20 mediated degradation of Securin;APC/C:Cdh1 mediated degradatio…	15	15	15	70.4	70.4	70.4	36.539	0	125.26	7604100000	114	8	9	9	8	14	9
Q8R0F8	Acylpyruvase FAHD1, mitochondrial	Fahd1	+	+	5.88317	-1.92442	5.68e-06	-7.19134	29.4464	28.7592	29.3907	29.3865	28.8723	27.7471	29.6125	29.5256	29.2793	27.5417	26.4498	27.3899	28.0845	27.8737	26.7807	26.3156	26.4777	27.4956	27.5664	27.102	acetylpyruvate hydrolase activity;acylpyruvate hydrolase activity;catalytic activity;fumarylpyruvate hydrolase activity;hydrolase activity;lyase activity;metal ion binding;oxaloacetate decarboxylase activity	metabolic process	cytoplasm;cytosol;mitochondrial inner membrane;mitochondrion;nucleoplasm	Citric acid cycle (TCA cycle);Metabolism;Pyruvate metabolism and Citric Acid (TCA) cycle;The citric acid (TCA) cycle and respiratory electron transport	7	7	7	28.6	28.6	28.6	25.172	0	81.864	6549100000	109	7	6	6	6	7	6
Q3UKC1	Tax1-binding protein 1 homolog	Tax1bp1		+	5.8834	0.87768	5.7e-06	7.30446	25.8798	25.2857	25.5338	25.4646	25.7789	25.8479	25.7942	25.6098	25.7756	26.4667	26.7392	26.6071	26.4739	26.891	27.2347	26.1628	26.0643	26.5787	26.3495	26.3837	kinase binding;metal ion binding;protein binding;ubiquitin binding	apoptotic process;negative regulation of apoptotic process;negative regulation of NF-kappaB transcription factor activity		DDX58/IFIH1-mediated induction of interferon-alpha/beta;Death Receptor Signalling;Immune System;Innate Immune System;Negative regulators of DDX58/IFIH1 signaling;Regulation of TNFR1 signaling;Signal Transduction;TNF signaling	15	15	15	22	22	22	93.629	0	25.721	1014300000	46	6	6	9	11	7	8
Q91Y74	CMP-N-acetylneuraminate-beta-galactosamide-alpha-2,3-sialyltransferase 4	St3gal4		+	5.88803	-1.5381	5.71e-06	-7.09894	30.1198	29.3823	30.2335	29.7772	29.7707	30.7116	29.8981	30.4	29.4201	28.5085	28.3758	28.3588	28.452	28.826	28.3123	27.6287	27.4075	28.8497	29.1983	28.8129	beta-galactoside (CMP) alpha-2,3-sialyltransferase activity;monosialoganglioside sialyltransferase activity;N-acetyllactosaminide alpha-2,3-sialyltransferase activity;sialyltransferase activity;transferase activity;transferase activity, transferring glycosyl groups	cognition;glycolipid biosynthetic process;glycoprotein biosynthetic process;lipid glycosylation;oligosaccharide biosynthetic process;oligosaccharide metabolic process;protein glycosylation;protein N-linked glycosylation via asparagine;protein sialylation;sialylation	Golgi apparatus;Golgi cisterna membrane;Golgi membrane;integral component of membrane;membrane	Asparagine N-linked glycosylation;Biosynthesis of the N-glycan precursor (dolichol lipid-linked oligosaccharide, LLO) and transfer to a nascent protein;Glycosaminoglycan metabolism;Keratan sulfate biosynthesis;Keratan sulfate/keratin metabolism;Metabolism;Metabolism of carbohydrates;Metabolism of proteins;N-Glycan antennae elongation;N-glycan antennae elongation in the medial/trans-Golgi;O-linked…	20	20	20	56.2	56.2	56.2	38.058	0	82.422	10287000000	237	19	18	14	12	15	14
Q8VDL4	ADP-dependent glucokinase	Adpgk		+	5.88968	1.27319	5.73e-06	7.32419	26.5089	26.0717	26.4493	26.579	26.4786	26.8823	25.9443	26.6925	26.351	28.0277	27.9218	27.9844	27.5928	27.2307	27.576	28.3409	28.5073	27.1395	27.416	27.1051	ADP-specific glucokinase activity;kinase activity;metal ion binding;phosphotransferase activity, alcohol group as acceptor;transferase activity	carbohydrate metabolic process;glucose metabolic process;glycolytic process;phosphorylation	endoplasmic reticulum;extracellular region		12	12	12	33.1	33.1	33.1	53.902	0	138.89	3769200000	97	8	8	11	9	9	10
Q61595	Kinectin	Ktn1		+	5.8915	1.3818	5.75e-06	8.33945	28.5028	28.7966	28.7921	28.7834	28.2172	28.7169	28.6551	28.7397	28.5851	30.0806	29.9829	30.2538	30.2357	29.906	30.1159	30.6996	30.7838	29.393	29.7854	29.0384	kinesin binding	microtubule-based movement	endoplasmic reticulum;endoplasmic reticulum membrane;integral component of membrane;membrane		70	69	69	46.3	45.7	45.7	152.59	0	323.31	13422000000	472	34	39	50	45	39	46
Q8BGQ7	Alanine--tRNA ligase, cytoplasmic	Aars		+	5.89216	1.58778	5.76e-06	7.33924	28.5121	28.9751	28.716	28.7663	28.7745	27.7381	28.7139	28.5993	28.8528	30.4411	30.6383	30.3249	30.1499	30.5191	30.4549	29.4014	28.7538	30.6545	30.5544	30.4765	alanine-tRNA ligase activity;amino acid binding;aminoacyl-tRNA editing activity;aminoacyl-tRNA ligase activity;ATP binding;ligase activity;metal ion binding;nucleic acid binding;nucleotide binding;protein binding;RNA binding;tRNA binding	alanyl-tRNA aminoacylation;aminoacyl-tRNA metabolism involved in translational fidelity;cerebellar Purkinje cell layer development;negative regulation of neuron apoptotic process;neuromuscular process;neuromuscular process controlling balance;translation;tRNA aminoacylation;tRNA modification	cytoplasm;cytosol;mitochondrion		49	49	49	58	58	58	106.91	0	241.55	15577000000	352	22	27	31	30	24	29
P01027	Complement C3;Complement C3 beta chain;C3-beta-c;Complement C3 alpha chain;C3a anaphylatoxin;Acylation stimulating protein;Complement C3b alpha chain;Complement C3c alpha chain fragment 1;Complement C3dg fragment;Complement C3g fragment;Complement C3d fragment;Complement C3f fragment;Complement C3c alpha chain fragment 2	C3		+	5.89284	1.7433	5.78e-06	7.28794	28.1229	27.127	28.0829	28.2	26.6465	27.7608	27.701	27.6602	27.0564	29.3995	28.7945	29.6403	29.5995	29.2644	29.1821	29.6801	30.4268	29.1657	29.171	28.4007	C5L2 anaphylatoxin chemotactic receptor binding;endopeptidase inhibitor activity;protein binding	amyloid-beta clearance;complement activation;complement activation, alternative pathway;complement activation, classical pathway;fatty acid metabolic process;immune system process;inflammatory response;innate immune response;lipid metabolic process;negative regulation of endopeptidase activity;phagocytosis, engulfment;positive regulation of activation of membrane attack complex;positive regulatio…	extracellular region;extracellular space;protein-containing complex	Activation of C3 and C5;Adaptive Immune System;Alternative complement activation;Class A/1 (Rhodopsin-like receptors);Complement cascade;G alpha (i) signalling events;GPCR downstream signalling;GPCR ligand binding;Immune System;Immunoregulatory interactions between a Lymphoid and a non-Lymphoid cell;Initial triggering of complement;Innate Immune System;Metabolism of proteins;Neutrophil degranulat…	61	61	58	44.4	44.4	42.8	186.48	0	227.76	8945700000	342	22	16	37	34	27	45
O35955	Proteasome subunit beta type-10	Psmb10		+	5.89574	-2.15747	5.8e-06	-7.25689	27.916	27.7972	27.6235	27.4684	27.6984	25.7309	27.1617	27.6938	27.5874	24.5971	24.9596	24.4541	25.31	26.1557	24.7281	24.9907	24.631	25.8684	26.1476	25.92	endopeptidase activity;hydrolase activity;peptidase activity;threonine-type endopeptidase activity	cell morphogenesis;immune system process;proteolysis;proteolysis involved in cellular protein catabolic process;T cell proliferation	cytoplasm;cytosol;nucleoplasm;nucleus;proteasome complex;proteasome core complex;proteasome core complex, beta-subunit complex;spermatoproteasome complex	ABC-family proteins mediated transport;Activation of APC/C and APC/C:Cdc20 mediated degradation of mitotic proteins;Activation of NF-kappaB in B cells;Adaptive Immune System;Antigen processing: Ubiquitination & Proteasome degradation;Antigen processing-Cross presentation;APC/C:Cdc20 mediated degradation of mitotic proteins;APC/C:Cdc20 mediated degradation of Securin;APC/C:Cdh1 mediated degradatio…	7	7	7	35.5	35.5	35.5	29.063	0	62.497	2748100000	52	5	6	2	4	6	2
P70245	3-beta-hydroxysteroid-Delta(8),Delta(7)-isomerase	Ebp		+	5.89927	-0.934227	5.81e-06	-7.12782	27.2241	27.3614	27.1606	27.1037	27.0465	27.4717	26.8664	27.5594	26.8399	26.4668	25.6299	26.3066	25.9536	26.2287	26.1044	26.3528	26.8526	26.5836	26.2942	25.9469	C-8 sterol isomerase activity;cholestenol delta-isomerase activity;isomerase activity;steroid delta-isomerase activity	cholesterol biosynthetic process;cholesterol metabolic process;hemopoiesis;lipid metabolic process;steroid biosynthetic process;steroid metabolic process;sterol biosynthetic process;sterol metabolic process	cytoplasmic vesicle;endoplasmic reticulum;endoplasmic reticulum membrane;integral component of membrane;intracellular membrane-bounded organelle;membrane;nuclear envelope;nucleus	Cholesterol biosynthesis;Cholesterol biosynthesis via desmosterol;Cholesterol biosynthesis via lathosterol;Metabolism;Metabolism of lipids;Metabolism of steroids	3	3	3	15.2	15.2	15.2	26.215	0	33.847	2300400000	62	3	3	2	2	3	2
Q8BTY2	Sodium bicarbonate cotransporter 3	Slc4a7		+	5.90406	1.93484	5.83e-06	9.89207	25.9472	25.8915	25.2025	25.3979	26.2619	26.9152	25.9083	26.2789	25.3151	27.9338	28.184	27.8624	27.7734	27.4974	27.6736	28.1774	27.9854	27.4626	27.877	27.7792	anion transmembrane transporter activity;anion:anion antiporter activity;antiporter activity;inorganic anion exchanger activity;protein binding;sodium:bicarbonate symporter activity;symporter activity	anion transmembrane transport;anion transport;auditory receptor cell development;bicarbonate transport;brain morphogenesis;camera-type eye photoreceptor cell differentiation;cochlear nucleus development;inorganic anion transport;ion transport;locomotory exploration behavior;multicellular organism growth;post-embryonic development;protein glycosylation;proton transmembrane transport;pyramidal neur…	apical dendrite;apical plasma membrane;basal dendrite;basolateral plasma membrane;CA3 pyramidal cell dendrite;cell projection;cytoplasm;integral component of membrane;integral component of plasma membrane;membrane;neuron projection;neuronal cell body;neuronal cell body membrane;plasma membrane;stereocilium	Bicarbonate transporters;SLC-mediated transmembrane transport;Transport of inorganic cations/anions and amino acids/oligopeptides;Transport of small molecules	17	17	17	20.1	20.1	20.1	116.51	0	77.123	3294500000	142	7	8	15	14	6	12
Q9ES97	Reticulon-3	Rtn3		+	5.92708	0.84966	5.85e-06	7.14448	28.7844	28.1555	28.63	28.9069	28.4693	28.8112	28.6467	28.5073	28.3903	29.3257	29.0934	29.2442	29.7233	29.442	29.0702	29.7306	29.8398	29.856	29.2863	29.2144	protein binding	apoptotic process;endoplasmic reticulum tubular network formation;endoplasmic reticulum tubular network organization;vesicle-mediated transport	endoplasmic reticulum;endoplasmic reticulum membrane;Golgi apparatus;Golgi membrane;integral component of membrane;membrane	Neuronal System;Protein-protein interactions at synapses;Synaptic adhesion-like molecules	5	5	5	3.6	3.6	3.6	103.88	0	57.397	9402900000	79	4	4	4	3	4	3
Q64458	Cytochrome P450 2C29	Cyp2c29		+	5.9283	-4.17468	5.87e-06	-7.70222	28.2783	25.1695	27.1605	28.1984	28.5829	29.8714	28.8932	28.2918	27.5457	23.0462	26.0441	23.4293	22.6484	23.6462	23.8073	25.6701	23.4154	23.5021	23.74	23.1191	arachidonic acid epoxygenase activity;aromatase activity;caffeine oxidase activity;estrogen 16-alpha-hydroxylase activity;heme binding;iron ion binding;metal ion binding;monooxygenase activity;oxidoreductase activity;oxidoreductase activity, acting on paired donors, with incorporation or reduction of molecular oxygen;oxidoreductase activity, acting on paired donors, with incorporation or reductio…	epoxygenase P450 pathway;oxidation-reduction process	endoplasmic reticulum;endoplasmic reticulum membrane;intracellular membrane-bounded organelle;membrane;organelle membrane	Arachidonic acid metabolism;Biological oxidations;Biosynthesis of DHA-derived SPMs;Biosynthesis of maresin-like SPMs;Biosynthesis of maresins;Biosynthesis of specialized proresolving mediators (SPMs);CYP2E1 reactions;Cytochrome P450 - arranged by substrate type;Fatty acid metabolism;Metabolism;Metabolism of lipids;Phase I - Functionalization of compounds;Synthesis of (16-20)-hydroxyeicosatetraeno…	18	16	10	37.3	35.5	23.5	55.715	0	65.288	3111700000	81	15	9	3	4	12	5
Q8VHF2	Cadherin-related family member 5	Cdhr5		+	5.94707	-1.43813	5.88e-06	-7.71985	28.1585	27.4508	27.6122	28.2335	27.5319	28.0892	28.2045	28.564	27.2258	26.8377	26.0912	26.2164	27.0808	26.6705	26.001	26.2582	26.8803	26.4605	26.4669	26.0811	beta-catenin binding;calcium ion binding;cell adhesion molecule binding	cell adhesion;cell differentiation;homophilic cell adhesion via plasma membrane adhesion molecules;intermicrovillar adhesion;regulation of microvillus length	apical plasma membrane;brush border membrane;cell projection;integral component of membrane;membrane;microvillus membrane;plasma membrane;spanning component of plasma membrane		9	9	9	11.8	11.8	11.8	88.207	0	37.657	4003200000	55	6	6	5	4	7	4
Q9D3P8	Plasminogen receptor (KT)	Plgrkt	+	+	5.9549	-2.19724	5.9e-06	-7.74728	26.6442	27.8395	27.2878	27.2407	26.9229	27.7679	26.9659	27.2834	27.7176	24.2549	24.2269	25.4772	24.3132	25.3436	25.0443	26.0782	26.8332	25.2022	24.8752	24.4446	protein binding	chemotaxis;inflammatory response;positive regulation of plasminogen activation	integral component of membrane;integral component of plasma membrane;membrane;mitochondrion;plasma membrane		6	6	6	33.3	33.3	33.3	17.261	0	15.944	2522500000	50	4	5	2	4	5	2
Q9D5T0	ATPase family AAA domain-containing protein 1	Atad1	+	+	5.9655	0.926804	5.92e-06	7.23557	28.5768	28.7331	28.6678	28.6075	28.4921	29.379	28.55	28.9338	28.6828	29.425	29.9033	29.7069	29.2705	29.4675	29.9344	29.9168	30.1173	29.8461	29.4305	29.2711	ATP binding;ATPase activity;hydrolase activity;nucleotide binding;protein binding	learning;memory;negative regulation of synaptic transmission, glutamatergic;positive regulation of receptor internalization	cell junction;membrane;mitochondrion;nucleus;peroxisome;plasma membrane;postsynaptic membrane;synapse		17	17	17	48.8	48.8	48.8	40.744	0	138.84	14123000000	268	13	13	15	15	14	14
Q9CQH3	NADH dehydrogenase [ubiquinone] 1 beta subcomplex subunit 5, mitochondrial	Ndufb5	+	+	5.96558	-1.15178	5.93e-06	-7.52957	28.9324	28.9715	28.8717	28.9186	29.0876	29.664	28.943	29.0336	28.2578	28.3147	28.1701	27.9371	27.6396	27.6055	27.3589	27.8918	27.3059	27.8178	27.8081	28.0902	molecular_function	mitochondrial respiratory chain complex I assembly;oxidation-reduction process	integral component of membrane;membrane;mitochondrial inner membrane;mitochondrial respiratory chain complex I;mitochondrion;nucleoplasm;respiratory chain	Complex I biogenesis;Metabolism;Respiratory electron transport;Respiratory electron transport, ATP synthesis by chemiosmotic coupling, and heat production by uncoupling proteins.;The citric acid (TCA) cycle and respiratory electron transport	6	6	6	31.2	31.2	31.2	21.71	0	24.476	4223500000	85	6	6	5	5	6	4
O88587	Catechol O-methyltransferase	Comt	+	+	5.98067	0.701998	5.95e-06	7.61558	29.1675	28.6904	28.9724	29.0237	28.624	29.3385	29.0286	29.0062	28.9959	29.704	29.8459	29.6864	29.7741	29.6262	29.371	29.5102	30.0066	29.6254	29.8939	29.4914	catechol O-methyltransferase activity;L-dopa O-methyltransferase activity;magnesium ion binding;metal ion binding;methyltransferase activity;O-methyltransferase activity;orcinol O-methyltransferase activity;transferase activity	catecholamine catabolic process;catecholamine metabolic process;catechol-containing compound metabolic process;cellular response to phosphate starvation;developmental process;dopamine catabolic process;dopamine metabolic process;estrogen metabolic process;female pregnancy;learning;methylation;multicellular organismal reproductive process;negative regulation of dopamine metabolic process;negative …	axon;cell body;cytoplasm;cytosol;dendrite;dendritic spine;integral component of membrane;intracellular membrane-bounded organelle;membrane;mitochondrion;plasma membrane;postsynaptic membrane	Biological oxidations;Dopamine clearance from the synaptic cleft;Enzymatic degradation of dopamine by COMT;Enzymatic degradation of Dopamine by monoamine oxidase;Metabolism;Methylation;Neuronal System;Neurotransmitter clearance;Phase II - Conjugation of compounds;Transmission across Chemical Synapses	14	14	14	53.6	53.6	53.6	29.486	0	132.98	14779000000	194	9	10	9	8	8	11
P21956	Lactadherin	Mfge8		+	5.9858	2.37066	5.97e-06	7.23576	23.6109	23.2239	23.0965	24.5441	23.3392	23.0852	22.1993	23.7349	23.4193	25.0245	25.3233	25.3536	25.5219	25.6626	25.6086	27.102	27.5587	25.8056	25.1013	24.9914	integrin binding;phosphatidylethanolamine binding;phosphatidylserine binding	angiogenesis;apoptotic cell clearance;cell adhesion;phagocytosis, engulfment;phagocytosis, recognition;positive regulation of phagocytosis;single fertilization	external side of plasma membrane;extracellular matrix;extracellular region;extracellular space;extrinsic component of plasma membrane;membrane	Metabolism of proteins;Post-translational protein modification;Post-translational protein phosphorylation;Regulation of Insulin-like Growth Factor (IGF) transport and uptake by Insulin-like Growth Factor Binding Proteins (IGFBPs)	11	11	11	26.8	26.8	26.8	51.24	0	45.115	931490000	52	4	3	6	6	2	8
Q99MS7	EH domain-binding protein 1-like protein 1	Ehbp1l1		+	5.98757	0.891203	5.99e-06	7.96044	24.7405	23.9942	24.4124	24.4802	24.6751	24.3035	24.6745	24.4536	23.9958	25.1014	25.0421	25.4775	25.1852	25.5111	25.2876	25.0668	25.6944	25.4288	25.1794	25.3876	molecular_function	biological_process	cellular_component;endosome;recycling endosome		14	14	12	11	11	10.5	184.83	0	29.374	651840000	38	5	5	8	8	4	5
Q922Q1	Mitochondrial amidoxime reducing component 2	2021-03-02		+	5.99191	-1.13511	6.01e-06	-7.95922	31.5231	32.0101	31.8723	31.7028	32.3942	32.5802	31.7336	31.8133	31.6566	30.6722	30.6752	31.3246	30.7018	30.6498	30.6982	30.7317	31.232	30.7957	30.7891	30.3712	catalytic activity;molybdenum ion binding;molybdopterin cofactor binding;nitrate reductase activity;oxidoreductase activity;pyridoxal phosphate binding	nitrate metabolic process;oxidation-reduction process	membrane;mitochondrial inner membrane;mitochondrial outer membrane;mitochondrion;peroxisome	Biological oxidations;Metabolism;Phase I - Functionalization of compounds	21	21	21	48.8	48.8	48.8	38.194	0	132.08	55664000000	252	17	19	14	11	17	8
Q9D869	Calcineurin B homologous protein 2	Chp2		+	5.99477	-3.32461	6.02e-06	-7.79061	27.9815	26.2671	28.083	27.8837	27.0184	28.1713	28.0246	27.3788	27.5007	22.9503	24.8818	24.5097	25.5837	25.9567	24.7569	22.9327	23.2364	23.8715	25.731	22.5075	calcium ion binding;metal ion binding	cellular response to calcium ion;positive regulation of calcineurin-NFAT signaling cascade;positive regulation of cell proliferation;positive regulation of phosphatase activity;positive regulation of protein import into nucleus;positive regulation of transcription by RNA polymerase II;protein transport;regulation of pH;sodium ion transport	cytoplasm;membrane;nucleus;plasma membrane		8	8	8	43.4	43.4	43.4	22.566	0	28.171	2114600000	38	7	5	1	3	8	3
Q9EP97	Sentrin-specific protease 3	Senp3		+	6.01408	1.20331	6.04e-06	7.50243	25.0076	24.494	24.907	25.2251	24.5964	25.3504	24.6303	24.1868	24.7496	26.0843	26.2708	25.9446	26.1532	25.8107	25.9945	26.2459	26.4756	25.9041	25.141	25.9473	cysteine-type peptidase activity;endopeptidase activity;hydrolase activity;peptidase activity;protein binding;thiol-dependent ubiquitin-specific protease activity	protein desumoylation;protein metabolic process;proteolysis	cytoplasm;MLL1 complex;nucleolus;nucleoplasm;nucleus	Major pathway of rRNA processing in the nucleolus and cytosol;Metabolism of RNA;rRNA processing;rRNA processing in the nucleus and cytosol	9	9	9	24.1	24.1	24.1	64.402	0	35.15	610110000	59	3	3	7	5	5	6
Q9JKS4	LIM domain-binding protein 3	Ldb3		+	6.02075	-1.8632	6.06e-06	-7.29902	26.3645	25.365	26.2425	26.406	25.7241	25.9449	26.8077	26.7944	26.0034	23.4943	24.5116	24.7453	24.5839	25.0071	23.7971	23.3044	23.4705	24.9287	24.9044	24.7773	cytoskeletal protein binding;metal ion binding;muscle alpha-actinin binding;protein binding;protein kinase C binding	sarcomere organization	cell projection;cytoplasm;cytoskeleton;perinuclear region of cytoplasm;pseudopodium;Z disc		9	9	9	16.6	16.6	16.6	76.431	0	40.512	738660000	39	7	6	1	3	8	4
Q8R1I1	Cytochrome b-c1 complex subunit 9	Uqcr10	+	+	6.02828	-1.07234	6.08e-06	-7.28599	30.2149	30.4034	30.6396	30.8911	30.7635	31.0368	30.5838	30.8469	30.3007	29.6867	29.2404	29.2739	29.4569	29.7055	28.7311	29.9386	29.934	29.5829	30.0215	29.576	ubiquinol-cytochrome-c reductase activity	aerobic respiration;mitochondrial electron transport, ubiquinol to cytochrome c;mitochondrial respiratory chain complex III assembly;oxidation-reduction process	membrane;mitochondrial inner membrane;mitochondrial respiratory chain complex III;mitochondrion;respiratory chain		4	4	4	51.6	51.6	51.6	7.4454	0	26.213	20425000000	89	4	4	4	3	4	3
Q62165	Dystroglycan;Alpha-dystroglycan;Beta-dystroglycan	Dag1		+	6.02928	-1.61947	6.1e-06	-7.41831	26.8046	26.873	26.1495	26.1891	25.9841	25.7782	26.1494	25.8847	26.0963	25.0822	24.3521	24.4266	24.4191	24.1231	23.7725	25.4758	25.6098	24.3906	24.8338	24.0334	actin binding;alpha-actinin binding;calcium ion binding;dystroglycan binding;identical protein binding;laminin binding;laminin-1 binding;protein binding;SH2 domain binding;structural constituent of muscle;tubulin binding;vinculin binding	aging;angiogenesis involved in wound healing;axon regeneration;basement membrane organization;branching involved in salivary gland morphogenesis;calcium-dependent cell-matrix adhesion;cellular response to cholesterol;cellular response to mechanical stimulus;commissural neuron axon guidance;cytoskeletal anchoring at plasma membrane;epithelial tube branching involved in lung morphogenesis;membrane …	basement membrane;basolateral plasma membrane;cell junction;cell-cell adherens junction;cell-cell junction;contractile ring;costamere;cytoplasm;cytoskeleton;dystroglycan complex;dystrophin-associated glycoprotein complex;external side of plasma membrane;extracellular matrix;extracellular region;extracellular space;filopodium;focal adhesion;integral component of membrane;lamellipodium;membrane;mem…	Axon guidance;Developmental Biology;ECM proteoglycans;Extracellular matrix organization;Metabolism of proteins;O-linked glycosylation;Post-translational protein modification;Regulation of expression of SLITs and ROBOs;Signaling by ROBO receptors	5	5	5	6.3	6.3	6.3	96.904	0	21.642	713560000	35	3	2	3	2	3	2
Q60967	Bifunctional 3-phosphoadenosine 5-phosphosulfate synthase 1;Sulfate adenylyltransferase;Adenylyl-sulfate kinase	Papss1		+	6.03339	-1.60949	6.12e-06	-7.27297	28.8314	28.6371	28.6158	29.0082	28.6828	27.8579	29.0446	29.4195	29.1375	27.1446	27.363	27.2772	27.1242	27.7959	27.333	26.4812	25.9748	27.5886	27.8446	27.2111	adenylylsulfate kinase activity;ATP binding;catalytic activity;kinase activity;nucleotide binding;nucleotidyltransferase activity;protein homodimerization activity;sulfate adenylyltransferase (ATP) activity;transferase activity	3'-phosphoadenosine 5'-phosphosulfate biosynthetic process;metabolic process;phosphorylation;sulfate assimilation	sulfate adenylyltransferase complex (ATP)	Biological oxidations;Cytosolic sulfonation of small molecules;Glycosaminoglycan metabolism;Metabolism;Metabolism of carbohydrates;Phase II - Conjugation of compounds;Transport and synthesis of PAPS	20	19	19	41	39.7	39.7	70.793	0	118.07	5234500000	168	16	16	9	9	13	11
Q922Q2	Serine/threonine-protein kinase RIO1	Riok1		+	6.03516	1.64217	6.13e-06	7.35648	23.2658	23.3649	22.3374	23.5491	23.1001	22.993	22.9504	23.8491	23.8868	24.4598	24.5755	25.2072	25.7	24.941	25.1262	24.3836	23.9514	24.9795	25.466	25.0806	ATP binding;hydrolase activity;kinase activity;metal ion binding;nucleotide binding;protein serine/threonine kinase activity;transferase activity	maturation of SSU-rRNA;phosphorylation;positive regulation of rRNA processing;protein phosphorylation;ribosomal small subunit biogenesis;ribosome biogenesis	cytoplasm;cytosol;methyltransferase complex;preribosome, small subunit precursor		6	6	6	12.2	12.2	12.2	64.91	0	28.217	298590000	28	0	1	3	2	1	4
Q6P5B0	RRP12-like protein	Rrp12		+	6.03755	0.808731	6.15e-06	7.32831	26.8371	26.7964	27.0505	27.1707	26.9729	26.6566	26.7634	27.1984	27.1903	28.2423	27.847	27.8808	27.5433	27.2639	27.9023	28.1622	27.739	27.5436	27.7917	27.5357		biological_process	integral component of membrane;membrane;nuclear membrane;nucleolus;nucleus		25	25	25	21.8	21.8	21.8	143.13	0	36.7	2568000000	126	8	10	20	15	12	13
Q8BVE3	V-type proton ATPase subunit H	Atp6v1h		+	6.04086	1.00794	6.17e-06	7.30608	28.2913	28.1925	28.106	28.3917	27.6964	28.5957	28.3089	28.2436	27.9307	29.0087	28.8975	29.0719	29.2852	29.1441	29.106	29.9193	29.8319	28.9886	28.8485	29.1328	proton-transporting ATPase activity, rotational mechanism	ATP hydrolysis coupled proton transport;endocytosis;ion transport;vacuolar acidification	lysosomal membrane;vacuolar proton-transporting V-type ATPase, V1 domain	Immune System;Innate Immune System;Insulin receptor recycling;Ion channel transport;Iron uptake and transport;ROS, RNS production in phagocytes;Signal Transduction;Signaling by Insulin receptor;Signaling by Receptor Tyrosine Kinases;Transferrin endocytosis and recycling;Transport of small molecules	15	15	15	32.3	32.3	32.3	55.854	0	88.229	9685500000	229	12	12	11	10	12	12
G5E870	E3 ubiquitin-protein ligase TRIP12	Trip12		+	6.05144	0.71091	6.19e-06	7.49247	27.0588	26.9663	26.9432	26.9953	26.6915	27.4542	26.7686	26.899	26.951	27.5622	27.7222	27.899	27.5192	27.3629	27.9291	28.0079	27.7415	27.6761	27.426	27.6415	thyroid hormone receptor binding;transferase activity;ubiquitin protein ligase activity;ubiquitin-protein transferase activity;zinc ion binding	cellular response to DNA damage stimulus;DNA repair;negative regulation of double-strand break repair;negative regulation of histone H2A K63-linked ubiquitination;protein ubiquitination;regulation of embryonic development;ubiquitin-dependent protein catabolic process	cytoplasm;nuclear speck;nucleoplasm;nucleus	Adaptive Immune System;Antigen processing: Ubiquitination & Proteasome degradation;Class I MHC mediated antigen processing & presentation;Immune System	36	36	36	22.3	22.3	22.3	224.13	0	123.07	2729000000	166	14	14	22	18	17	24
O08691	Arginase-2, mitochondrial	Arg2	+	+	6.05218	-3.93008	6.21e-06	-9.85105	32.3856	32.1404	31.9858	32.0475	31.9036	31.6992	32.547	31.9183	32.0728	29.1503	26.7732	28.1778	28.5141	29.8099	27.074	26.0061	26.7574	29.0381	29.6015	28.7228	arginase activity;hydrolase activity;hydrolase activity, acting on carbon-nitrogen (but not peptide) bonds, in linear amidines;metal ion binding	adaptive immune response;arginine metabolic process;immune system process;innate immune response;negative regulation of activated CD8-positive, alpha-beta T cell apoptotic process;negative regulation of CD4-positive, alpha-beta T cell proliferation;negative regulation of chemokine (C-C motif) ligand 4 production;negative regulation of chemokine (C-C motif) ligand 5 production;negative regulation …	mitochondrion	Metabolism;Metabolism of amino acids and derivatives;Metabolism of polyamines;Urea cycle	24	24	24	74.9	74.9	74.9	38.878	0	314.71	48513000000	391	24	24	17	8	24	11
Q09200	Beta-1,4 N-acetylgalactosaminyltransferase 1	B4galnt1		+	6.05696	-0.938926	6.23e-06	-7.53657	28.7971	28.3439	29.0754	29.038	28.664	29.2707	28.7501	28.9102	28.5657	27.4518	27.7446	28.3939	27.802	28.0029	27.9805	27.9287	27.9982	28.1039	27.845	27.4832	(N-acetylneuraminyl)-galactosylglucosylceramide N-acetylgalactosaminyltransferase activity;acetylgalactosaminyltransferase activity;transferase activity;transferase activity, transferring glycosyl groups;transferase activity, transferring hexosyl groups	ganglioside biosynthetic process;glycosphingolipid metabolic process;lipid glycosylation;lipid metabolic process;lipid storage;spermatogenesis;sphingolipid metabolic process	Golgi apparatus;Golgi membrane;integral component of Golgi membrane;integral component of membrane;membrane;plasma membrane	Glycosphingolipid metabolism;Metabolism;Metabolism of lipids;Sphingolipid metabolism	25	25	25	43.9	43.9	43.9	59.211	0	95.582	8121200000	172	18	16	14	12	17	10
O35945	Aldehyde dehydrogenase, cytosolic 1	Aldh1a7	+	+	6.05919	-2.39961	6.25e-06	-7.31773	27.3385	27.1337	26.5244	26.8655	27.5718	26.1207	28.1163	27.8755	27.1174	24.49	24.4025	24.8806	25.2565	25.3846	24.6069	25.7709	24.9659	24.923	22.6064	25.3505	aldehyde dehydrogenase (NAD) activity;benzaldehyde dehydrogenase (NAD+) activity;oxidoreductase activity;oxidoreductase activity, acting on the aldehyde or oxo group of donors, NAD or NADP as acceptor	ethanol catabolic process;metabolic process;oxidation-reduction process;retinoic acid metabolic process	cytoplasm	Biological oxidations;Ethanol oxidation;Fructose catabolism;Fructose metabolism;Metabolism;Metabolism of carbohydrates;Phase I - Functionalization of compounds;RA biosynthesis pathway;Signal Transduction;Signaling by Nuclear Receptors;Signaling by Retinoic Acid	22	7	7	45.7	20.2	20.2	54.587	0	54.765	1632000000	37	17	18	12	11	18	11
Q9CW03	Structural maintenance of chromosomes protein 3	Smc3		+	6.05952	-0.611298	6.27e-06	-7.34056	29.3855	29.6246	29.3857	29.4822	29.3348	29.1275	29.3686	29.2624	29.5999	28.8687	29.1471	28.7721	28.3784	28.5961	28.8729	28.9694	28.9796	28.7761	28.6759	28.6043	ATP binding;beta-tubulin binding;chromatin binding;dynein complex binding;mediator complex binding;nucleotide binding;protein binding;protein heterodimerization activity;protein-containing complex binding	cell cycle;cell division;cellular response to DNA damage stimulus;chromosome organization;DNA repair;interaction with symbiont;meiotic cell cycle;negative regulation of DNA endoreduplication;positive regulation by host of viral release from host cell;regulation of DNA replication;regulation of mitotic spindle assembly;sister chromatid cohesion;stem cell population maintenance	chromatin;chromosome;chromosome, centromeric region;cohesin complex;intracellular;lateral element;meiotic cohesin complex;mitotic spindle pole;nuclear matrix;nuclear meiotic cohesin complex;nucleoplasm;nucleus	Cell Cycle;Cell Cycle, Mitotic;Cohesin Loading onto Chromatin;Establishment of Sister Chromatid Cohesion;M Phase;Metabolism of proteins;Mitotic Anaphase;Mitotic Metaphase and Anaphase;Mitotic Prometaphase;Mitotic Telophase/Cytokinesis;Post-translational protein modification;Resolution of Sister Chromatid Cohesion;S Phase;Separation of Sister Chromatids;SUMO E3 ligases SUMOylate target proteins;SU…	56	56	56	46.8	46.8	46.8	141.55	0	192.17	8899700000	361	41	45	32	32	45	31
Q91VS8	FERM, RhoGEF and pleckstrin domain-containing protein 2	Farp2		+	5.51043	-1.595	9.48e-06	-7.20853	24.9494	25.4368	24.9655	25.8843	25.327	25.4056	26.4955	25.18	26.2059	23.1526	23.8316	24.1884	24.3019	24.0202	24.0857	23.2525	23.6647	24.3433	24.2414	24.3003	cytoskeletal protein binding;guanyl-nucleotide exchange factor activity;Rac guanyl-nucleotide exchange factor activity;Rho guanyl-nucleotide exchange factor activity	actin cytoskeleton reorganization;cell adhesion;hair cycle process;neuron remodeling;osteoclast differentiation;podosome assembly;Rac protein signal transduction;regulation of integrin activation;regulation of Rho protein signal transduction;semaphorin-plexin signaling pathway	cytoplasm;cytoskeleton;cytosol	Axon guidance;Developmental Biology;SEMA3A-Plexin repulsion signaling by inhibiting Integrin adhesion;Semaphorin interactions	12	12	12	15.9	15.9	15.9	121.28	0	35.793	431120000	33	6	4	0	2	6	3
Q91V64	Isochorismatase domain-containing protein 1	Isoc1		+	5.51236	-1.92641	9.5e-06	-6.66277	28.0058	27.6597	27.5947	28.0542	27.9644	26.4653	28.0471	28.2752	28.2318	25.5667	26.0139	26.5379	25.9023	27.003	25.6608	25.1185	24.3776	26.709	26.1034	25.7366	catalytic activity;molecular_function	biological_process;metabolic process	cytoplasm;peroxisome		7	7	7	27.6	27.6	27.6	32.032	0	41.324	2142800000	50	4	6	3	2	5	4
Q91YL3	Uridine-cytidine kinase-like 1	Uckl1		+	5.51656	0.798756	9.52e-06	6.98429	26.4855	26.0931	26.2673	26.4794	26.5061	26.2259	26.52	26.3655	26.6686	27.2842	27.6533	27.4295	27.1849	27.2935	27.5278	26.4831	26.8574	27.309	27.0946	27.0831	ATP binding;kinase activity;nucleotide binding;transferase activity;uridine kinase activity	metabolic process;nucleoside metabolic process;phosphorylation;pyrimidine nucleobase metabolic process;pyrimidine nucleoside salvage;UMP salvage	cytoplasm;cytosol;nucleus	Metabolism;Metabolism of nucleotides;Nucleotide salvage;Pyrimidine salvage	14	14	14	31.4	31.4	31.4	60.841	0	106.91	1951200000	99	8	8	7	6	10	12
Q91WC0	Histone-lysine N-methyltransferase setd3	Setd3		+	5.51795	-0.936426	9.55e-06	-6.67808	25.8803	25.9963	25.6748	25.8636	26.0454	25.4068	25.6095	25.5119	26.347	24.6799	24.327	25.3253	25.3242	25.097	25.2469	24.7887	24.613	24.9009	24.7739	24.5881	histone methyltransferase activity (H3-K36 specific);histone methyltransferase activity (H3-K4 specific);histone-lysine N-methyltransferase activity;methyltransferase activity;RNA polymerase II activating transcription factor binding;transcription coactivator activity;transferase activity	chromatin organization;histone H3-K36 methylation;histone H3-K4 methylation;methylation;peptidyl-lysine dimethylation;peptidyl-lysine methylation;peptidyl-lysine monomethylation;peptidyl-lysine trimethylation;positive regulation of muscle cell differentiation;positive regulation of transcription by RNA polymerase II;positive regulation of transcription, DNA-templated;regulation of transcription, …	nuclear chromatin;nucleus	Chromatin modifying enzymes;Chromatin organization;PKMTs methylate histone lysines	11	11	11	20.2	20.2	20.2	67.175	0	16.482	1099900000	48	5	7	4	5	8	3
P06909	Complement factor H	Cfh		+	5.51903	1.50792	9.57e-06	6.75462	23.1163	24.0297	24.2024	24.0983	23.146	24.1486	24.0728	24.3416	24.4975	25.4167	24.9806	25.9626	25.3282	25.0646	25.5608	26.4833	26.0764	25.2058	25.1138	24.9704	complement component C3b binding;heparan sulfate proteoglycan binding;heparin binding;protein binding	complement activation;complement activation, alternative pathway;immune system process;innate immune response;positive regulation of cytolysis;regulation of complement activation	extracellular region;extracellular space	Complement cascade;Immune System;Innate Immune System;Regulation of Complement cascade	6	6	6	6.6	6.6	6.6	139.14	0	15.167	406520000	35	1	1	2	2	2	4
Q8CFV9	Riboflavin kinase	Rfk	+	+	5.52595	-1.49165	9.59e-06	-6.78958	29.5122	28.5723	28.8266	29.4697	29.3379	29.3919	29.5792	29.5998	28.8552	27.7524	27.9621	27.1748	27.7399	28.3666	27.7459	26.8605	26.7149	28.2887	28.3346	28.2728	ATP binding;kinase activity;metal ion binding;nucleotide binding;protein binding;riboflavin kinase activity;transferase activity	apoptotic process;FMN biosynthetic process;phosphorylation;positive regulation of NAD(P)H oxidase activity;reactive oxygen species metabolic process;riboflavin biosynthetic process	cytoplasm;mitochondrion	Metabolism;Metabolism of vitamins and cofactors;Metabolism of water-soluble vitamins and cofactors;Vitamin B2 (riboflavin) metabolism	7	7	7	38.1	38.1	38.1	17.437	0	41.285	8787900000	90	5	5	4	4	7	4
Q8VDN2	Sodium/potassium-transporting ATPase subunit alpha-1	Atp1a1		+	5.5324	-0.855756	9.62e-06	-6.76758	34.1172	34.132	34.1065	34.2917	34.2352	34.9673	34.3737	34.2656	34.0381	33.4171	33.5836	33.5121	33.2979	33.6754	33.6044	33.1473	32.7186	33.6022	33.6675	33.4492	ADP binding;amyloid-beta binding;ankyrin binding;ATP binding;chaperone binding;heparan sulfate proteoglycan binding;hydrolase activity;magnesium ion binding;metal ion binding;nucleotide binding;phosphatase activity;potassium ion binding;potassium:proton exchanging ATPase activity;protein binding;protein heterodimerization activity;protein kinase binding;sodium ion binding;sodium:potassium-exchang…	adult locomotory behavior;ATP hydrolysis coupled proton transport;ATP hydrolysis coupled transmembrane transport;cardiac muscle contraction;cellular potassium ion homeostasis;cellular response to amyloid-beta;cellular response to mechanical stimulus;cellular response to retinoic acid;cellular response to steroid hormone stimulus;cellular response to thyroid hormone stimulus;cellular sodium ion ho…	apical plasma membrane;axon;basolateral plasma membrane;caveola;cytoplasm;dendritic spine head;dendritic spine neck;endoplasmic reticulum;endosome;Golgi apparatus;integral component of membrane;intercalated disc;membrane;membrane raft;myelin sheath;neuronal cell body;nucleus;plasma membrane;postsynaptic density;protein-containing complex;sarcolemma;sodium:potassium-exchanging ATPase complex;synap…	Cardiac conduction;Ion channel transport;Ion homeostasis;Ion transport by P-type ATPases;Muscle contraction;Transport of small molecules	77	77	61	50.1	50.1	43.6	112.98	0	323.31	332000000000	1706	72	73	62	58	70	55
Q5M8N4	Epimerase family protein SDR39U1	Sdr39u1	+	+	5.53334	0.880418	9.64e-06	7.34952	26.1137	25.7581	26.0414	25.8788	25.9242	26.6051	26.3715	26.4578	25.8653	27.1307	27.053	27.2128	27.0896	26.6339	27.1426	27.1476	27.2478	26.7163	26.7498	26.8019	catalytic activity;coenzyme binding;molecular_function;oxidoreductase activity	biological_process;oxidation-reduction process			9	9	9	34.1	34.1	34.1	31.458	0	9.4553	1842200000	60	5	7	7	7	7	6
Q8VDQ8	NAD-dependent protein deacetylase sirtuin-2	Sirt2		+	5.54071	0.805843	9.66e-06	6.68836	25.7792	25.2518	25.6973	25.9397	25.9634	25.5423	25.885	25.8798	25.9149	26.3692	26.7249	27.0384	26.4461	27.0149	26.6443	26.0057	26.3133	26.7199	26.5241	26.4398	chromatin binding;histone acetyltransferase binding;histone deacetylase activity;histone deacetylase binding;hydrolase activity;metal ion binding;NAD+ binding;NAD-dependent histone deacetylase activity;NAD-dependent histone deacetylase activity (H4-K16 specific);NAD-dependent protein deacetylase activity;protein binding;protein deacetylase activity;transcription factor binding;tubulin deacetylase…	autophagy;cell cycle;cell differentiation;cell division;cellular lipid catabolic process;cellular response to caloric restriction;cellular response to epinephrine stimulus;cellular response to hepatocyte growth factor stimulus;cellular response to hypoxia;cellular response to molecule of bacterial origin;cellular response to oxidative stress;hepatocyte growth factor receptor signaling pathway;his…	cell projection;centriole;centrosome;chromosome;cytoplasm;cytoskeleton;cytosol;glial cell projection;growth cone;juxtaparanode region of axon;lateral loop;meiotic spindle;membrane;microtubule;microtubule organizing center;midbody;mitochondrion;mitotic spindle;myelin sheath;nuclear heterochromatin;nucleolus;nucleus;paranodal junction;paranode region of axon;perikaryon;perinuclear region of cytopla…		12	12	12	41.9	41.9	41.9	43.256	0	130.01	1965800000	97	5	6	7	7	3	10
Q8BU30	Isoleucine--tRNA ligase, cytoplasmic	Iars		+	5.54872	1.0511	9.69e-06	7.33521	29.8443	30.155	29.9859	30.1627	30.14	29.7941	30.0689	29.8967	30.4224	30.9872	31.3319	31.4135	30.9849	31.1169	31.6468	30.6173	30.1264	31.3732	31.2901	31.2484	aminoacyl-tRNA editing activity;aminoacyl-tRNA ligase activity;ATP binding;GTPase binding;isoleucine-tRNA ligase activity;ligase activity;nucleotide binding;tRNA binding	aminoacyl-tRNA metabolism involved in translational fidelity;isoleucyl-tRNA aminoacylation;translation;tRNA aminoacylation for protein translation	aminoacyl-tRNA synthetase multienzyme complex;cytoplasm;cytosol		60	60	60	45.4	45.4	45.4	144.27	0	323.31	29236000000	586	37	45	45	43	40	45
Q60875	Rho guanine nucleotide exchange factor 2	Arhgef2		+	5.55156	0.786607	9.71e-06	6.69405	25.8822	26.048	25.8395	25.7467	26.1987	26.4746	26.0063	25.8403	25.7732	27.2396	27.0963	26.5456	26.3255	26.672	27.0694	26.9913	26.6277	26.5695	26.7523	26.5308	guanyl-nucleotide exchange factor activity;metal ion binding;microtubule binding;protein binding;Rac GTPase binding;Rac guanyl-nucleotide exchange factor activity;Rho GTPase binding;Rho guanyl-nucleotide exchange factor activity	actin filament organization;asymmetric neuroblast division;cell cycle;cell differentiation;cell division;cell morphogenesis;cellular response to muramyl dipeptide;establishment of mitotic spindle orientation;immune system process;innate immune response;intracellular signal transduction;multicellular organism development;negative regulation of microtubule depolymerization;negative regulation of ne…	bicellular tight junction;cell junction;cytoplasm;cytoplasmic vesicle;cytoskeleton;dendritic shaft;Golgi apparatus;microtubule;neuronal cell body;podosome;postsynaptic density;protein-containing complex;ruffle membrane;spindle;vesicle	Cell death signalling via NRAGE, NRIF and NADE;Death Receptor Signalling;G alpha (12/13) signalling events;GPCR downstream signalling;NRAGE signals death through JNK;p75 NTR receptor-mediated signalling;Rho GTPase cycle;Signal Transduction;Signaling by GPCR;Signaling by Rho GTPases	12	12	12	20.2	20.2	20.2	111.97	0	62.792	1410700000	76	4	4	7	8	4	7
P14094	Sodium/potassium-transporting ATPase subunit beta-1	Atp1b1		+	5.56541	-0.917777	9.73e-06	-8.0747	32.9169	33.1672	32.7374	33.018	33.1415	33.758	32.9521	33.2214	32.8199	32.1387	32.2708	32.1708	31.8817	32.285	32.1032	32.1616	31.8119	32.2723	32.3468	32.3572	ATP binding;ATPase activator activity;ATPase activity;ATPase binding;drug binding;potassium ion binding;protein binding;protein C-terminus binding;protein kinase binding;sodium ion binding;sodium:potassium-exchanging ATPase activity	ATP metabolic process;cardiac muscle contraction;cell adhesion;cellular calcium ion homeostasis;cellular potassium ion homeostasis;cellular sodium ion homeostasis;establishment or maintenance of transmembrane electrochemical gradient;ion transport;membrane repolarization;metal ion transport;positive regulation of ATPase activity;positive regulation of calcium:sodium antiporter activity;positive r…	apical plasma membrane;basolateral plasma membrane;caveola;integral component of membrane;intercalated disc;intracellular;membrane;myelin sheath;plasma membrane;sarcolemma;sodium:potassium-exchanging ATPase complex	Basigin interactions;Cardiac conduction;Cell surface interactions at the vascular wall;Hemostasis;Ion channel transport;Ion homeostasis;Ion transport by P-type ATPases;Muscle contraction;Transport of small molecules	26	26	26	58.9	58.9	58.9	35.194	0	146.84	133000000000	538	20	20	19	18	21	17
Q8BJ03	Cytochrome c oxidase assembly protein COX15 homolog	Cox15	+	+	5.5665	1.02222	9.76e-06	6.77638	26.1984	26.1632	26.6713	26.6603	26.4904	26.8267	26.0153	26.4914	26.2575	27.3532	27.0312	27.0736	27.5614	27.4539	27.4684	27.9183	28.1294	27.7497	27.3506	26.7681	cytochrome-c oxidase activity;oxidoreductase activity, acting on the CH-CH group of donors	electron transport chain;heme a biosynthetic process;oxidation-reduction process;proton transmembrane transport;respiratory chain complex IV assembly	cytochrome complex;integral component of membrane;membrane;mitochondrial inner membrane;mitochondrial membrane;mitochondrion;nucleus	Heme biosynthesis;Metabolism;Metabolism of porphyrins	7	7	7	21.3	21.3	21.3	45.852	0	47.425	2692400000	81	6	5	7	6	6	6
Q61087	Laminin subunit beta-3	Lamb3		+	5.56837	2.29856	9.78e-06	6.75421	23.2193	21.365	23.0888	23.3136	23.2556	22.6511	21.8315	22.126	23.1979	25.3116	24.7085	24.7965	24.6025	24.3038	24.5378	26.1479	26.6277	24.8093	23.8946	24.9372	protein-containing complex binding	brown fat cell differentiation;cell adhesion;endodermal cell differentiation	basement membrane;extracellular matrix;extracellular region;laminin-5 complex	Anchoring fibril formation;Assembly of collagen fibrils and other multimeric structures;Cell junction organization;Cell-Cell communication;Collagen formation;Degradation of the extracellular matrix;Extracellular matrix organization;Laminin interactions;MET activates PTK2 signaling;MET promotes cell motility;Signal Transduction;Signaling by MET;Signaling by Receptor Tyrosine Kinases;Type I hemides…	12	12	12	12.6	12.6	12.6	128.9	0	32.774	427610000	33	1	2	6	7	0	4
Q8R2W9	Pantothenate kinase 3	Pank3		+	5.57189	-1.66614	9.8e-06	-7.31545	23.9335	23.9758	24.6643	24.7498	25.2103	23.8835	25.1028	24.1596	25.1913	23.3785	22.7316	22.966	23.3101	22.8211	22.774	22.3465	22.9325	22.0116	23.4717	22.8823	ATP binding;kinase activity;nucleotide binding;pantothenate kinase activity;transferase activity	coenzyme A biosynthetic process;phosphorylation	cell periphery;clathrin coat;cytoplasm;cytosol;nucleus;recycling endosome	Coenzyme A biosynthesis;Metabolism;Metabolism of vitamins and cofactors;Metabolism of water-soluble vitamins and cofactors;Vitamin B5 (pantothenate) metabolism	5	5	5	20.3	20.3	20.3	41.12	0	1.4968	188440000	12	2	2	2	0	4	0
Q62433	Protein NDRG1	Ndrg1		+	5.57802	1.63687	9.83e-06	7.55071	28.6869	30.0952	28.2976	28.3977	28.5223	29.2874	28.9311	28.8434	29.0165	30.7211	30.9367	30.5856	30.4349	30.4985	31.0398	29.8723	29.8249	30.4688	30.7558	30.7402	cadherin binding;gamma-tubulin binding;microtubule binding;Rab GTPase binding	cellular response to hypoxia;DNA damage response, signal transduction by p53 class mediator;mast cell activation;negative regulation of cell proliferation;peripheral nervous system myelin maintenance;positive regulation of spindle checkpoint;regulation of cell proliferation;signal transduction	cell-cell adherens junction;centrosome;cytoplasm;cytoskeleton;cytosol;membrane;microtubule;microtubule cytoskeleton;microtubule organizing center;myelin sheath;nucleus;perinuclear region of cytoplasm;plasma membrane;recycling endosome membrane		18	18	18	46.4	46.4	46.4	43.008	0	299.49	23672000000	277	11	16	16	13	8	12
P07742	Ribonucleoside-diphosphate reductase large subunit	Rrm1		+	5.58572	-2.08232	9.85e-06	-6.85822	26.5689	27.5715	27.3295	27.3077	26.8376	25.8602	26.3531	25.8841	27.538	24.5954	23.3891	25.2483	24.6625	24.2413	25.5422	25.9024	24.3191	24.6142	24.8027	24.639	ATP binding;catalytic activity;disordered domain specific binding;identical protein binding;nucleotide binding;oxidoreductase activity;protein binding;purine nucleotide binding;ribonucleoside-diphosphate reductase activity, thioredoxin disulfide as acceptor	cell proliferation in forebrain;deoxyribonucleotide biosynthetic process;DNA replication;male gonad development;metabolic process;mitotic cell cycle;oxidation-reduction process;protein complex oligomerization;protein heterotetramerization;pyrimidine nucleobase metabolic process;response to ionizing radiation;retina development in camera-type eye	cell projection;cytoplasm;cytosol;neuronal cell body;nuclear envelope;ribonucleoside-diphosphate reductase complex	Interconversion of nucleotide di- and triphosphates;Metabolism;Metabolism of nucleotides	11	11	11	18.2	18.2	18.2	90.209	0	36.168	1545900000	59	9	11	4	1	8	2
Q61391	Neprilysin	Mme		+	5.59538	-5.08308	9.88e-06	-8.69893	31.5515	31.6632	30.8628	31.0857	31.6086	32.3014	31.791	31.6011	31.2155	26.8896	25.8745	26.8902	28.2482	28.0689	26.2634	23.8846	22.1329	27.6701	27.2335	27.6513	endopeptidase activity;exopeptidase activity;hydrolase activity;metal ion binding;metalloendopeptidase activity;metallopeptidase activity;peptidase activity;peptide binding;zinc ion binding	amyloid-beta clearance;amyloid-beta metabolic process;cellular response to cytokine stimulus;cellular response to UV-A;cellular response to UV-B;creatinine metabolic process;kidney development;peptide metabolic process;proteolysis;replicative senescence;sensory perception of pain	axon;brush border;cytoplasm;dendrite;integral component of membrane;membrane;neuron projection terminus;plasma membrane;synapse;synaptic vesicle	Immune System;Innate Immune System;Metabolism of Angiotensinogen to Angiotensins;Metabolism of proteins;Neutrophil degranulation;Peptide hormone metabolism	29	29	29	43.5	43.5	43.5	85.701	0	271.72	26317000000	304	25	27	11	7	22	8
Q8BXA7	PH domain leucine-rich repeat-containing protein phosphatase 2	Phlpp2		+	5.5967	-2.75762	9.9e-06	-7.18321	26.2119	25.7951	26.575	26.9015	26.7416	27.414	27.5574	27.3196	26.8775	23.6276	22.3576	25.0877	22.8581	24.9213	24.5691	23.1389	22.9216	25.0508	24.6603	25.5096	catalytic activity;hydrolase activity;metal ion binding;phosphoprotein phosphatase activity;protein serine/threonine phosphatase activity	protein dephosphorylation;signal transduction	cytoplasm;membrane;nucleus;photoreceptor inner segment;photoreceptor outer segment membrane	Intracellular signaling by second messengers;Negative regulation of the PI3K/AKT network;PIP3 activates AKT signaling;Signal Transduction	12	12	12	11.7	11.7	11.7	145.95	0	36.611	942870000	44	8	7	1	1	5	2
Q9JIK5	Nucleolar RNA helicase 2	Ddx21		+	5.59785	0.975776	9.93e-06	6.84569	29.0043	29.3555	29.5791	29.2468	29.6788	29.3227	29.0904	29.1656	29.6963	30.7098	30.4107	30.3054	30.1072	29.9144	30.571	30.9289	30.7334	29.915	30.201	29.7736	7SK snRNA binding;ATP binding;ATP-dependent RNA helicase activity;double-stranded RNA binding;helicase activity;hydrolase activity;miRNA binding;nucleic acid binding;nucleotide binding;protein binding;RNA binding;RNA helicase activity;rRNA binding;snoRNA binding	response to exogenous dsRNA;response to virus;RNA secondary structure unwinding;rRNA processing;transcription by RNA polymerase II;transcription, DNA-templated	cytoplasm;nucleolus;nucleoplasm;nucleus	B-WICH complex positively regulates rRNA expression;Epigenetic regulation of gene expression;Gene expression (Transcription);Major pathway of rRNA processing in the nucleolus and cytosol;Metabolism of RNA;Positive epigenetic regulation of rRNA expression;rRNA processing;rRNA processing in the nucleus and cytosol	48	48	48	52.2	52.2	52.2	93.55	0	275.54	17337000000	450	25	28	35	32	29	29
Q3UVG3	Protein FAM91A1	Fam91a1		+	5.61222	0.549847	9.95e-06	7.26802	27.0662	26.9256	26.7574	26.7985	26.6458	27.0787	26.6657	27.0177	27.1121	27.443	27.3035	27.258	27.6478	27.3346	27.5724	27.6845	27.4967	27.2843	27.3783	27.5056	molecular_function	biological_process	Golgi apparatus;trans-Golgi network		14	14	14	17.3	17.3	17.3	93.462	0	77.919	2139100000	92	7	8	9	9	6	8
Q69ZF7	Metal transporter CNNM4	Cnnm4		+	5.6206	-1.18926	9.98e-06	-6.97527	28.0196	26.9611	28.0112	27.9709	27.7862	28.2877	27.7643	27.9453	27.4493	27.0471	27.1818	26.0251	26.3301	26.7007	26.5979	26.3095	26.2135	26.8186	26.9397	26.549	magnesium ion transmembrane transporter activity;sodium ion transmembrane transporter activity	biomineral tissue development;enamel mineralization;ion transport;magnesium ion homeostasis;magnesium ion transmembrane transport;magnesium ion transport;metal ion homeostasis;response to stimulus;sodium ion transmembrane transport;visual perception	basolateral plasma membrane;dendrite;integral component of membrane;membrane;neuronal cell body;plasma membrane;protein-containing complex		14	14	11	18.7	18.7	16.5	86.625	0	83.457	2977800000	66	8	8	7	6	9	8
P21278	Guanine nucleotide-binding protein subunit alpha-11	Gna11		+	5.62318	-1.1181	1e-05	-6.85266	31.3984	31.4777	30.9796	31.2943	30.9326	31.9105	31.3924	31.3284	31.1098	30.4852	30.1709	30.1649	30.2272	30.573	30.0554	29.2971	29.5486	30.5123	30.6767	30.4406	alkylglycerophosphoethanolamine phosphodiesterase activity;G-protein beta/gamma-subunit complex binding;G-protein coupled receptor binding;GTP binding;GTPase activity;guanyl nucleotide binding;metal ion binding;nucleotide binding;signal transducer activity;type 2A serotonin receptor binding	action potential;adenylate cyclase-modulating G-protein coupled receptor signaling pathway;cellular response to pH;developmental pigmentation;glutamate receptor signaling pathway;G-protein coupled receptor signaling pathway;heart development;phospholipase C-activating dopamine receptor signaling pathway;protein heterotrimerization;regulation of melanocyte differentiation;signal transduction;skele…	cytoplasm;heterotrimeric G-protein complex;membrane;plasma membrane	Acetylcholine regulates insulin secretion;ADP signalling through P2Y purinoceptor 1;Fatty Acids bound to GPR40 (FFAR1) regulate insulin secretion;Free fatty acids regulate insulin secretion;G alpha (q) signalling events;GPCR downstream signalling;Hemostasis;Integration of energy metabolism;Metabolism;Platelet activation, signaling and aggregation;Platelet homeostasis;Platelet sensitization by LDL…	28	28	20	60.2	60.2	42.3	42.024	0	188.01	36404000000	397	23	24	18	19	23	19
O35459	Delta(3,5)-Delta(2,4)-dienoyl-CoA isomerase, mitochondrial	Ech1	+	+	5.62564	0.777417	1e-05	6.82792	30.5801	30.5236	30.5866	30.3514	29.971	30.7059	30.4552	30.3779	30.5102	31.4291	31.1156	30.9945	31.571	31.8025	31.1941	31.003	31.238	31.3658	31.051	30.7516	catalytic activity;isomerase activity;signaling receptor binding	fatty acid beta-oxidation;fatty acid metabolic process;lipid metabolic process;metabolic process	mitochondrion;peroxisome	Metabolism of proteins;Peroxisomal protein import	19	19	19	50.8	50.8	50.8	36.118	0	188.72	33277000000	289	16	16	16	13	14	15
Q9DBW0	Cytochrome P450 4V2	Cyp4v2		+	5.63137	-1.91875	1.01e-05	-6.7887	30.0503	28.8355	29.678	30.1526	29.5649	30.5832	30.3174	30.2307	29.2032	28.1518	27.8247	28.1135	28.1254	28.6934	27.7212	26.7837	26.5191	28.2971	28.567	28.4048	heme binding;iron ion binding;metal ion binding;monooxygenase activity;oxidoreductase activity;oxidoreductase activity, acting on paired donors, with incorporation or reduction of molecular oxygen	fatty acid omega-oxidation;lipid metabolic process;oxidation-reduction process	cellular_component;endoplasmic reticulum;endoplasmic reticulum membrane;integral component of membrane;membrane	Biological oxidations;Cytochrome P450 - arranged by substrate type;Endogenous sterols;G alpha (i) signalling events;GPCR downstream signalling;Metabolism;Phase I - Functionalization of compounds;Signal Transduction;Signaling by GPCR;The canonical retinoid cycle in rods (twilight vision);Visual phototransduction	24	24	24	41.1	41.1	41.1	60.938	0	174.19	10714000000	250	20	20	13	10	19	14
Q9JL35	High mobility group nucleosome-binding domain-containing protein 5	Hmgn5		+	5.638	-2.37796	1.01e-05	-6.97014	26.873	26.8611	26.8827	27.1023	26.6529	25.3541	26.8646	27.4066	26.3933	24.7299	25.1953	22.8347	24.6913	25.1687	25.0051	24.4034	23.0385	23.9251	25.433	23.2283	chromatin binding;DNA binding;nucleosomal DNA binding	chromatin organization;glutathione metabolic process;regulation of transcription by RNA polymerase II;regulation of transcription, DNA-templated;transcription, DNA-templated	chromatin;nucleoplasm;nucleus		16	16	16	58.4	58.4	58.4	45.343	0	193.66	1433800000	72	11	11	3	3	10	1
Q3U487	E3 ubiquitin-protein ligase HECTD3	Hectd3		+	5.64309	-1.3968	1.01e-05	-7.1643	28.7409	28.069	28.1395	28.4926	28.5915	27.9489	28.7069	28.6979	28.3143	27.1062	27.0925	26.6503	27.2765	27.542	27.0101	26.0905	25.9734	27.4392	27.5099	27.4686	syntaxin binding;transferase activity;ubiquitin protein ligase activity;ubiquitin-protein transferase activity	proteasome-mediated ubiquitin-dependent protein catabolic process;protein ubiquitination	cytoplasm;perinuclear region of cytoplasm	Adaptive Immune System;Antigen processing: Ubiquitination & Proteasome degradation;Class I MHC mediated antigen processing & presentation;Immune System	22	22	22	36.8	36.8	36.8	97.346	0	126.94	3322800000	121	14	17	7	8	15	11
P20060	Beta-hexosaminidase subunit beta	Hexb		+	5.6586	-1.07186	1.01e-05	-8.11889	29.7374	29.7674	29.6083	29.5769	29.5243	28.741	29.7936	29.9588	29.6465	28.6054	28.4643	28.4935	28.7412	28.9052	28.2915	28.3597	28.4603	28.6309	28.6469	28.1546	acetylglucosaminyltransferase activity;beta-N-acetylhexosaminidase activity;hydrolase activity;hydrolase activity, acting on glycosyl bonds;hydrolase activity, hydrolyzing O-glycosyl compounds;N-acetyl-beta-D-galactosaminidase activity;protein heterodimerization activity;protein homodimerization activity	astrocyte cell migration;carbohydrate metabolic process;cellular calcium ion homeostasis;cellular protein metabolic process;ganglioside catabolic process;glycosaminoglycan metabolic process;glycosphingolipid metabolic process;lipid storage;locomotory behavior;lysosome organization;male courtship behavior;metabolic process;myelination;neuromuscular process;neuromuscular process controlling balance…	acrosomal vesicle;azurophil granule;extracellular space;lysosome;membrane	Chondroitin sulfate/dermatan sulfate metabolism;CS/DS degradation;Glycosaminoglycan metabolism;Glycosphingolipid metabolism;Hyaluronan metabolism;Hyaluronan uptake and degradation;Immune System;Innate Immune System;Keratan sulfate degradation;Keratan sulfate/keratin metabolism;Metabolism;Metabolism of carbohydrates;Metabolism of lipids;Neutrophil degranulation;Sphingolipid metabolism	19	19	19	30	30	30	61.115	0	76.197	9610500000	185	16	16	13	9	17	10
Q9CWX4	RNA pseudouridylate synthase domain-containing protein 4	Rpusd4	+	+	5.66441	1.16729	1.02e-05	7.01607	23.3135	23.3135	23.8105	23.5973	23.7289	23.849	23.4946	23.0007	23.323	24.5646	24.5829	25.1402	24.6059	24.2493	25.5023	24.5078	25.0695	24.9017	24.0833	24.0484	deaminase activity;isomerase activity;pseudouridine synthase activity;RNA binding	pseudouridine synthesis;RNA modification;tRNA processing;tRNA pseudouridine synthesis	mitochondrial matrix;mitochondrion		10	10	10	28.4	28.4	28.4	42.407	0	4.6079	341140000	34	1	3	6	5	3	6
Q8CHR6	Dihydropyrimidine dehydrogenase [NADP(+)]	Dpyd		+	5.68206	-3.12169	1.02e-05	-7.56792	28.7824	29.1591	28.7377	29.4139	29.0011	27.5862	29.4127	29.154	29.0786	26.4446	25.8418	25.8755	26.5237	26.4415	25.0707	24.7058	22.8391	26.9046	27.1506	26.0393	4 iron, 4 sulfur cluster binding;catalytic activity;dihydropyrimidine dehydrogenase (NADP+) activity;iron-sulfur cluster binding;metal ion binding;nucleotide binding;oxidoreductase activity;oxidoreductase activity, acting on the CH-CH group of donors;protein homodimerization activity	beta-alanine biosynthetic process;oxidation-reduction process;purine nucleobase catabolic process;pyrimidine nucleobase catabolic process;thymidine catabolic process;thymine catabolic process;uracil catabolic process	cytoplasm;cytosol	Metabolism;Metabolism of nucleotides;Nucleobase catabolism;Pyrimidine catabolism	23	23	23	25.2	25.2	25.2	111.25	0	85.067	4582300000	101	16	19	6	4	16	2
Q9JLZ3	Methylglutaconyl-CoA hydratase, mitochondrial	Auh	+	+	5.68333	-1.26566	1.02e-05	-7.90785	26.6802	26.4644	26.8403	27.2336	26.407	25.8793	27.0695	26.9872	26.8345	25.4931	25.0781	25.2765	25.5809	25.4158	25.3304	25.4055	25.9654	25.8084	25.4746	25.0662	catalytic activity;enoyl-CoA hydratase activity;itaconyl-CoA hydratase activity;lyase activity;methylglutaconyl-CoA hydratase activity;mRNA 3'-UTR binding;RNA binding	branched-chain amino acid catabolic process;fatty acid beta-oxidation;leucine catabolic process;metabolic process;nuclear-transcribed mRNA catabolic process, deadenylation-dependent decay	mitochondrion		12	12	12	36.6	36.6	36.6	33.395	0	47.081	1548800000	70	8	8	7	5	9	6
P49717	DNA replication licensing factor MCM4	Mcm4		+	5.69113	-1.16286	1.02e-05	-6.87912	28.637	29.4333	28.8606	28.9178	29.3429	28.4821	28.9783	28.9526	29.5175	27.8884	28.1757	28.0272	27.2841	27.5379	28.4211	28.4656	27.3944	27.5452	27.966	27.6521	ATP binding;ATP-dependent DNA helicase activity;DNA binding;DNA helicase activity;helicase activity;hydrolase activity;nucleotide binding;protein binding;single-stranded DNA binding	cell cycle;DNA replication;DNA replication initiation;DNA unwinding involved in DNA replication	MCM complex;nucleoplasm;nucleus	Activation of ATR in response to replication stress;Activation of the pre-replicative complex;Assembly of the pre-replicative complex;Cell Cycle;Cell Cycle Checkpoints;Cell Cycle, Mitotic;DNA Replication;DNA Replication Pre-Initiation;G1/S Transition;G2/M Checkpoints;M/G1 Transition;Mitotic G1-G1/S phases;Orc1 removal from chromatin;S Phase;Switching of origins to a post-replicative state;Synthes…	25	25	25	35.3	35.3	35.3	96.735	0	134.84	4743800000	145	15	21	12	11	18	16
Q99N42	Thymidine phosphorylase	Tymp		+	5.69507	-2.34976	1.03e-05	-7.70202	25.2566	24.7761	25.3103	25.2322	25.6275	23.8687	26.8013	25.4692	25.2061	22.5908	22.9078	22.8241	23.0724	23.2149	23.1761	22.6899	23.6366	22.007	22.2736	23.8735	phosphorylase activity;protein homodimerization activity;pyrimidine-nucleoside phosphorylase activity;thymidine phosphorylase activity;transferase activity;transferase activity, transferring glycosyl groups;transferase activity, transferring pentosyl groups	animal organ morphogenesis;chemotaxis;metabolic process;mitochondrial genome maintenance;pyrimidine nucleobase metabolic process;pyrimidine nucleoside metabolic process;regulation of gastric motility;regulation of myelination;regulation of transmission of nerve impulse	cytosol	Metabolism;Metabolism of nucleotides;Nucleobase catabolism;Nucleotide salvage;Pyrimidine catabolism;Pyrimidine salvage	8	8	8	16.3	16.3	16.3	49.335	0	15.025	364680000	26	4	4	1	0	5	1
Q62465	Synaptic vesicle membrane protein VAT-1 homolog	Vat1		+	5.69663	0.919399	1.03e-05	8.21691	30.6324	30.7366	30.4801	30.7222	30.351	31.32	30.6902	30.5528	30.3322	31.6036	31.7132	31.4494	31.6271	31.4654	31.2494	31.7091	31.9176	31.5326	31.5428	31.4135	oxidoreductase activity;zinc ion binding	negative regulation of mitochondrial fusion;oxidation-reduction process	cytoplasm;membrane;mitochondrial outer membrane;mitochondrion	Immune System;Innate Immune System;Neutrophil degranulation	15	15	15	36.2	36.2	36.2	43.096	0	191.75	40190000000	340	13	13	13	12	13	12
Q60805	Tyrosine-protein kinase Mer	Mertk		+	5.69899	-1.47151	1.03e-05	-6.87261	24.6904	24.2943	23.8464	24.4443	24.9689	25.353	24.8703	24.8101	24.4397	23.0574	23.4392	22.231	22.6925	23.6135	23.3175	23.6623	23.9911	22.5817	23.2178	22.9974	ATP binding;kinase activity;nucleotide binding;protein kinase activity;protein tyrosine kinase activity;transferase activity;transmembrane receptor protein tyrosine kinase activity	apoptotic cell clearance;natural killer cell differentiation;negative regulation of cytokine production;negative regulation of leukocyte apoptotic process;negative regulation of lymphocyte activation;neutrophil clearance;peptidyl-tyrosine phosphorylation;phagocytosis;phosphorylation;platelet activation;positive regulation of phagocytosis;protein kinase B signaling;protein phosphorylation;retina d…	cytoplasm;extracellular space;integral component of membrane;membrane;photoreceptor outer segment;rhabdomere	Cell surface interactions at the vascular wall;Hemostasis	7	7	7	9.4	9.4	9.4	110.16	0	10.023	220620000	17	3	3	1	2	3	1
Q99LC8	Translation initiation factor eIF-2B subunit alpha	Eif2b1		+	5.70375	0.71006	1.03e-05	6.95576	24.9963	25.5507	25.1209	25.3906	25.0978	25.2949	25.3034	25.3022	25.7009	25.7606	25.9697	26.0806	25.7422	25.9949	26.3849	25.819	25.7384	26.276	26.1925	26.2226	guanyl-nucleotide exchange factor activity;identical protein binding;protein binding;translation initiation factor activity	cellular metabolic process;oligodendrocyte development;T cell receptor signaling pathway;translation;translational initiation	cytoplasm;eukaryotic translation initiation factor 2B complex;membrane;plasma membrane	Cap-dependent Translation Initiation;Eukaryotic Translation Initiation;Metabolism of proteins;Recycling of eIF2:GDP;Translation	8	8	8	23	23	23	33.816	0	12.602	839670000	60	4	4	7	8	6	4
Q9D7F7	Charged multivesicular body protein 4c	Chmp4c		+	5.70538	-0.968531	1.04e-05	-7.04948	27.1381	26.9567	27.045	27.393	27.2324	27.3572	27.3287	27.1235	26.6503	26.3946	25.2708	26.4257	25.943	26.6725	26.2951	25.8886	26.185	26.4373	26.2441	26.0867	protein homodimerization activity	abscission;bioluminescence;cell separation after cytokinesis;mitotic cytokinesis checkpoint;mitotic metaphase plate congression;negative regulation of cytokinesis;nucleus organization;positive regulation of viral release from host cell;protein transport;regulation of centrosome duplication;regulation of mitotic spindle assembly;regulation of viral process;ubiquitin-independent protein catabolic p…	cytoplasm;cytosol;endosome;Flemming body;late endosome membrane;membrane;midbody	Cellular responses to external stimuli;Endosomal Sorting Complex Required For Transport (ESCRT);Macroautophagy;Membrane Trafficking;Vesicle-mediated transport	10	10	8	39.2	39.2	35.8	26.279	0	14.126	1463800000	70	7	6	7	6	7	5
Q61425	Hydroxyacyl-coenzyme A dehydrogenase, mitochondrial	Hadh	+	+	5.70636	-1.28439	1.04e-05	-7.0723	32.9845	32.9319	32.9161	32.9599	32.7483	31.8102	33.2429	33.0983	32.7043	31.8589	31.3213	31.2803	31.8578	32.0975	31.0473	31.1042	31.0851	31.9516	31.8566	31.4513	3-hydroxyacyl-CoA dehydrogenase activity;NAD+ binding;oxidoreductase activity	fatty acid beta-oxidation;fatty acid metabolic process;lipid metabolic process;negative regulation of insulin secretion;oxidation-reduction process;response to activity;response to drug;response to hormone;response to insulin	cytoplasm;mitochondrial inner membrane;mitochondrial matrix;mitochondrion;nucleoplasm	Beta oxidation of butanoyl-CoA to acetyl-CoA;Beta oxidation of decanoyl-CoA to octanoyl-CoA-CoA;Beta oxidation of hexanoyl-CoA to butanoyl-CoA;Beta oxidation of lauroyl-CoA to decanoyl-CoA-CoA;Beta oxidation of octanoyl-CoA to hexanoyl-CoA;Fatty acid metabolism;Metabolism;Metabolism of lipids;Mitochondrial Fatty Acid Beta-Oxidation;mitochondrial fatty acid beta-oxidation of saturated fatty acids	23	23	23	56.1	56.1	56.1	34.463	0	230.45	98308000000	458	21	19	18	18	19	16
Q91VK1;Q2L4X1	Basic leucine zipper and W2 domain-containing protein 2	Bzw2		+	5.72823	0.951306	1.04e-05	6.92893	26.9183	27.6048	27.4068	27.2682	27.7093	27.1915	27.0137	27.2006	27.694	28.1708	28.7029	28.2533	27.9369	27.746	28.7797	28.1119	28.5449	28.2414	28.0952	28.5571	cadherin binding	cell differentiation;multicellular organism development;nervous system development	cytoplasm		20	19	19	41.1	39.6	39.6	48.063	0	50.749	5063100000	117	11	13	13	12	15	16
Q9ESM6	Glycerophosphoinositol inositolphosphodiesterase GDPD2	Gdpd2		+	5.7296	-2.92678	1.04e-05	-7.39176	26.1145	26.4892	26.6432	26.8464	25.4022	27.4748	26.8875	26.9192	26.3458	21.9948	22.911	24.5283	24.3297	25.3289	24.0411	22.9738	22.9936	25.1188	23.7749	22.0716	glycerophosphodiester phosphodiesterase activity;glycerophosphoinositol inositolphosphodiesterase activity;hydrolase activity;metal ion binding;phosphoric diester hydrolase activity	actin filament reorganization;lipid metabolic process;positive regulation of osteoblast differentiation	actin filament;cytoplasm;cytoskeleton;integral component of membrane;lamellipodium;membrane;plasma membrane		3	3	3	7.8	7.8	7.8	61.164	0	17.33	851480000	31	2	3	1	1	3	2
Q640M1	U3 small nucleolar RNA-associated protein 14 homolog A	Utp14a		+	5.74775	1.90572	1.05e-05	6.95299	25.3988	25.6187	25.7828	25.3457	25.684	25.6272	24.3277	24.2651	25.5123	27.3758	27.3291	27.5044	26.5875	26.4698	27.743	28.106	28.1567	26.8061	26.5699	26.4463		maturation of SSU-rRNA;ribosome biogenesis;rRNA processing	cytosol;nucleolus;nucleus;small-subunit processome	Major pathway of rRNA processing in the nucleolus and cytosol;Metabolism of RNA;rRNA processing;rRNA processing in the nucleus and cytosol	24	24	21	33.6	33.6	31.2	87.264	0	85.179	2176000000	110	4	5	13	11	9	16
O70252	Heme oxygenase 2	Hmox2		+	5.75234	1.14382	1.05e-05	7.29072	29.4697	29.0419	29.5596	29.6568	28.777	29.9144	29.4917	29.3481	28.9265	30.7097	30.5445	30.7079	30.543	30.4142	30.7684	30.2831	30.6814	30.6036	30.5956	29.6244	heme binding;heme oxygenase (decyclizing) activity;metal ion binding;oxidoreductase activity	heme catabolic process;heme oxidation;iron ion homeostasis;oxidation-reduction process;response to hypoxia;response to oxidative stress	endoplasmic reticulum;intracellular membrane-bounded organelle;membrane;plasma membrane	Heme degradation;Immune System;Innate Immune System;Iron uptake and transport;Metabolism;Metabolism of porphyrins;Neutrophil degranulation;Transport of small molecules	16	16	16	42.5	42.5	42.5	35.738	0	181.21	17922000000	207	10	9	13	14	10	12
Q91VA6	Polymerase delta-interacting protein 2	Poldip2	+	+	5.44556	0.746337	1.39e-05	7.06094	27.2352	27.3772	27.1316	27.1483	27.1927	26.9459	27.2899	27.3653	27.4409	28.4346	28.5542	27.5218	27.7384	27.6757	27.9031	28.068	27.9168	28.0397	27.8643	28.093	DNA binding;protein binding, bridging	mitochondrion morphogenesis;negative regulation of macroautophagy;positive regulation of mitotic cell cycle	mitochondrial nucleoid;mitochondrion;nucleus		18	18	18	50.5	50.5	50.5	41.87	0	71.212	3762200000	122	13	12	11	12	9	14
Q61526	Receptor tyrosine-protein kinase erbB-3	Erbb3		+	5.4529	-1.78779	1.39e-05	-6.67032	25.8961	25.4495	25.9201	26.0191	25.0612	25.9351	26.3006	26.5264	25.2719	23.2439	23.3507	23.9416	24.2914	24.9102	22.5161	24.2588	24.5681	24.5959	24.5094	24.1681	ATP binding;growth factor binding;identical protein binding;kinase activity;neuregulin binding;nucleotide binding;protein binding;protein heterodimerization activity;protein kinase activity;protein tyrosine kinase activator activity;protein tyrosine kinase activity;transferase activity;ubiquitin protein ligase binding	cranial nerve development;endocardial cushion development;extrinsic apoptotic signaling pathway in absence of ligand;negative regulation of cell adhesion;negative regulation of neuron apoptotic process;negative regulation of secretion;negative regulation of signal transduction;neuron apoptotic process;peripheral nervous system development;phosphatidylinositol 3-kinase signaling;phosphorylation;po…	apical plasma membrane;basolateral plasma membrane;extracellular space;integral component of membrane;intracellular;lateral plasma membrane;membrane;receptor complex	Downregulation of ERBB2 signaling;Downregulation of ERBB2:ERBB3 signaling;ERBB2 Activates PTK6 Signaling;ERBB2 Regulates Cell Motility;GRB7 events in ERBB2 signaling;Intracellular signaling by second messengers;MAPK family signaling cascades;MAPK1/MAPK3 signaling;Negative regulation of the PI3K/AKT network;PI3K events in ERBB2 signaling;PI5P, PP2A and IER3 Regulate PI3K/AKT Signaling;PIP3 activat…	14	14	14	13.1	13.1	13.1	147.61	0	10.749	435770000	47	10	9	1	1	10	2
Q99PU8	Putative ATP-dependent RNA helicase DHX30	Dhx30	+	+	5.45374	1.07099	1.39e-05	6.83529	27.5332	27.5312	27.4654	27.3313	26.9769	27.8331	26.7739	26.9087	27.6398	28.6345	28.5737	28.688	28.0934	27.8383	28.971	28.3588	28.6167	28.3678	28.1703	28.1271	ATP binding;ATP-dependent RNA helicase activity;chromatin binding;double-stranded RNA binding;helicase activity;hydrolase activity;nucleic acid binding;nucleotide binding;RNA binding	mitochondrial large ribosomal subunit assembly;ribosome biogenesis;RNA processing	cytoplasm;cytosol;mitochondrial nucleoid;mitochondrion;ribonucleoprotein granule		31	31	31	31.5	31.5	31.5	136.67	0	107.42	5410500000	145	10	14	17	15	15	22
Q9QXG4	Acetyl-coenzyme A synthetase, cytoplasmic	Acss2		+	5.4565	-1.29745	1.4e-05	-6.81725	27.9492	28.2942	27.8	27.8923	27.9749	27.4505	28.071	27.554	28.4055	26.5979	26.5598	26.6638	27.2316	26.8949	27.0511	25.7815	25.5403	26.7789	27.1245	26.7599	acetate-CoA ligase activity;AMP binding;ATP binding;catalytic activity;ligase activity;nucleotide binding	acetate biosynthetic process;acetyl-CoA biosynthetic process;acetyl-CoA biosynthetic process from acetate;lipid biosynthetic process;metabolic process;propionate biosynthetic process	cytoplasm;cytosol;intracellular membrane-bounded organelle;nucleoplasm	Biological oxidations;Ethanol oxidation;Metabolism;Mitochondrial biogenesis;Organelle biogenesis and maintenance;Phase I - Functionalization of compounds;Transcriptional activation of mitochondrial biogenesis	11	11	11	18.3	18.3	18.3	78.861	0	31.611	2508200000	85	10	10	8	8	10	8
P50544	Very long-chain specific acyl-CoA dehydrogenase, mitochondrial	Acadvl	+	+	5.46347	0.894802	1.4e-05	6.90167	31.6924	31.4511	31.5397	31.5752	31.5671	32.4689	31.6642	31.5843	31.551	32.8368	32.6615	32.5484	32.7822	32.5473	32.6329	32.6791	32.7148	32.5553	32.5004	31.8321	acyl-CoA dehydrogenase activity;flavin adenine dinucleotide binding;long-chain-acyl-CoA dehydrogenase activity;oxidoreductase activity;oxidoreductase activity, acting on the CH-CH group of donors	epithelial cell differentiation;fatty acid beta-oxidation using acyl-CoA dehydrogenase;fatty acid catabolic process;fatty acid metabolic process;lipid metabolic process;negative regulation of fatty acid biosynthetic process;negative regulation of fatty acid oxidation;oxidation-reduction process;regulation of cholesterol metabolic process;response to cold;temperature homeostasis	cytosol;membrane;mitochondrial inner membrane;mitochondrial membrane;mitochondrial nucleoid;mitochondrion;nucleolus;nucleus	Beta oxidation of palmitoyl-CoA to myristoyl-CoA;Fatty acid metabolism;Metabolism;Metabolism of lipids;Mitochondrial Fatty Acid Beta-Oxidation;mitochondrial fatty acid beta-oxidation of saturated fatty acids	38	38	38	58.4	58.4	58.4	70.875	0	323.31	101000000000	736	32	32	34	33	31	34
P37913	DNA ligase 1	Lig1		+	5.46977	-1.53545	1.4e-05	-6.65738	26.4211	26.9622	26.6411	26.754	27.0577	26.3493	26.2211	26.2792	27.4778	24.8239	25.3939	25.1752	24.1137	24.6738	25.6691	26.0989	26.0142	24.6809	24.8531	25.1463	ATP binding;DNA binding;DNA ligase (ATP) activity;DNA ligase activity;ligase activity;metal ion binding;nucleotide binding	base-excision repair;cell cycle;cell division;cellular response to DNA damage stimulus;DNA biosynthetic process;DNA ligation;DNA recombination;DNA repair;DNA replication;double-strand break repair via nonhomologous end joining;Okazaki fragment processing involved in mitotic DNA replication;response to hydrogen peroxide	intracellular membrane-bounded organelle;mitochondrion;nucleoplasm;nucleus		17	17	17	21	21	21	102.29	0	36.618	1020100000	76	10	13	5	5	9	7
P14733	Lamin-B1	Lmnb1		+	5.47121	-1.86211	1.41e-05	-7.42916	30.4858	30.6535	31.0844	30.3596	30.4653	30.9427	30.1251	30.2272	30.4853	27.5978	28.2326	28.8202	27.9833	28.4418	28.5877	30.0557	29.9867	28.8259	28.5786	28.3087	JUN kinase binding;phospholipase binding;structural molecule activity	positive regulation of G2/M transition of mitotic cell cycle;positive regulation of JNK cascade	intermediate filament;lamin filament;membrane;nuclear envelope;nuclear inner membrane;nuclear matrix;nuclear membrane;nucleoplasm;nucleus	Apoptosis;Apoptotic cleavage of cellular proteins;Apoptotic execution phase;Breakdown of the nuclear lamina;Cell Cycle;Cell Cycle, Mitotic;Cellular responses to external stimuli;Cellular responses to stress;Cellular Senescence;Depolymerisation of the Nuclear Lamina;DNA Damage/Telomere Stress Induced Senescence;Formation of Senescence-Associated Heterochromatin Foci (SAHF);M Phase;Mitotic Prophase…	47	46	41	58.8	58.8	53.1	66.785	0	228.98	20482000000	342	41	39	20	25	40	24
Q0VG18	Small integral membrane protein 24	Smim24		+	5.48711	-2.47874	1.41e-05	-7.48795	30.1764	29.751	29.7485	30.7344	30.017	30.5797	30.536	30.6284	29.7913	27.9231	27.4937	28.2689	28.0768	28.8876	27.2786	26.0289	25.9906	28.8236	28.6572	27.7038	molecular_function	biological_process	integral component of membrane;membrane		12	12	12	42.5	42.5	42.5	13.546	0	323.31	12730000000	267	12	11	10	8	12	10
Q8BYL4	Tyrosine--tRNA ligase, mitochondrial	Yars2	+	+	5.48957	0.686996	1.41e-05	6.76684	26.9494	26.7104	27.1357	26.8509	26.733	26.7182	26.8453	26.7046	27.1358	27.7363	27.8201	27.7715	27.6361	27.2962	27.9119	27.4249	27.6836	27.4134	27.3988	26.9772	aminoacyl-tRNA ligase activity;ATP binding;ligase activity;nucleotide binding;protein homodimerization activity;RNA binding;tRNA binding;tyrosine binding;tyrosine-tRNA ligase activity	mitochondrial tyrosyl-tRNA aminoacylation;translation;tRNA aminoacylation;tRNA aminoacylation for protein translation;tyrosyl-tRNA aminoacylation	cytoplasm;cytosol;mitochondrial matrix;mitochondrion;nuclear body		15	15	15	42.2	42.2	42.2	52.597	0	120.4	3381400000	126	10	10	13	12	9	11
Q62087	Serum paraoxonase/lactonase 3	Pon3		+	5.49529	0.936808	1.42e-05	6.92122	27.2626	27.0196	27.5886	27.6078	27.3079	27.8845	27.0939	26.9113	27.1859	28.1891	28.5954	28.3853	28.4553	28.6522	28.1137	28.0657	28.3798	28.2923	27.9605	27.7136	3,4-dihydrocoumarin hydrolase activity;acyl-L-homoserine-lactone lactonohydrolase activity;aryldialkylphosphatase activity;arylesterase activity;dihydrocoumarin hydrolase activity;hydrolase activity;metal ion binding;protein homodimerization activity	aromatic compound catabolic process;carboxylic acid catabolic process;coumarin catabolic process;dephosphorylation;negative regulation of superoxide anion generation;phenylacetate catabolic process;response to toxic substance	extracellular region;extracellular space;intracellular membrane-bounded organelle	Arachidonic acid metabolism;Fatty acid metabolism;Metabolism;Metabolism of lipids;Synthesis of 5-eicosatetraenoic acids	8	8	8	28.2	28.2	28.2	39.351	0	36.646	4707100000	104	5	4	5	6	6	6
Q7M758	N-acetylated-alpha-linked acidic dipeptidase-like protein	Naaladl1		+	5.50614	-3.21881	1.42e-05	-7.83591	32.9951	32.4527	32.1516	32.7755	32.1597	33.4289	32.5765	33.1642	32.5106	30.312	29.7827	30.2207	28.9478	30.4692	29.9244	26.7535	27.405	30.4126	30.3691	29.5918	carboxypeptidase activity;catalytic activity;dipeptidase activity;hydrolase activity;metal ion binding;metallopeptidase activity;molecular_function;peptidase activity	biological_process;metabolic process;proteolysis	apical plasma membrane;cellular_component;integral component of membrane;membrane;plasma membrane		23	23	23	36.5	36.5	36.5	80.512	0	316.51	53483000000	316	18	20	10	9	18	12
Q8R5K4	Nucleolar protein 6	Nol6		+	5.29193	1.47695	1.71e-05	6.4942	25.4471	25.4505	25.492	25.8166	25.1295	25.6908	24.5574	24.8631	25.3401	26.7553	26.5207	27.0299	26.7186	26.1443	26.8207	27.9224	27.8157	26.5135	25.9852	26.4266	RNA binding	rRNA processing;tRNA export from nucleus	chromosome;condensed nuclear chromosome;CURI complex;mitochondrion;nucleolus;nucleus;small-subunit processome;UTP-C complex	Major pathway of rRNA processing in the nucleolus and cytosol;Metabolism of RNA;rRNA processing;rRNA processing in the nucleus and cytosol	16	16	16	21.3	21.3	21.3	129.23	0	87.427	1234200000	53	4	6	8	7	6	10
Q60928	Gamma-glutamyltranspeptidase 1;Gamma-glutamyltranspeptidase 1 heavy chain;Gamma-glutamyltranspeptidase 1 light chain	Ggt1		+	5.29365	-1.9674	1.72e-05	-6.7634	28.5367	27.9047	28.2863	28.5191	28.7881	29.3207	28.9793	29.0911	28.4276	27.1675	26.148	26.8197	27.0236	27.6621	26.6769	25.1181	25.2616	27.3485	27.0908	27.1963	glutathione hydrolase activity;hydrolase activity;hypoglycin A gamma-glutamyl transpeptidase activity;leukotriene C4 gamma-glutamyl transferase activity;leukotriene-C(4) hydrolase;peptidase activity;peptidyltransferase activity;transferase activity;transferase activity, transferring acyl groups	cellular amino acid metabolic process;cysteine biosynthetic process;fatty acid metabolic process;glutamate metabolic process;glutathione biosynthetic process;glutathione catabolic process;glutathione metabolic process;leukotriene D4 biosynthetic process;proteolysis;regulation of immune system process;regulation of inflammatory response;spermatogenesis;translation;zymogen activation	integral component of membrane;integral component of plasma membrane;membrane;plasma membrane;vesicle	Aflatoxin activation and detoxification;Arachidonic acid metabolism;Biological oxidations;Fatty acid metabolism;Glutathione conjugation;Glutathione synthesis and recycling;Metabolism;Metabolism of lipids;Phase II - Conjugation of compounds;Synthesis of Leukotrienes (LT) and Eoxins (EX)	13	13	13	25.2	25.2	25.2	61.562	0	32.337	4773200000	94	12	12	8	7	9	7
Q99K70	Ras-related GTP-binding protein C	Rragc		+	5.29395	0.51067	1.72e-05	6.40673	26.5044	26.0234	26.5464	26.2458	26.313	26.2742	26.3008	26.3714	26.2667	26.9717	26.8274	26.9004	26.7238	26.8731	26.9287	26.983	27.1659	26.7127	26.5514	26.458	GDP binding;GTP binding;GTPase activity;GTPase binding;nucleotide binding;protein heterodimerization activity	cellular response to amino acid starvation;cellular response to amino acid stimulus;cellular response to starvation;positive regulation of TOR signaling;regulation of autophagy;regulation of TOR signaling;regulation of TORC1 signaling;response to amino acid	cytoplasm;EGO complex;Gtr1-Gtr2 GTPase complex;intracellular membrane-bounded organelle;lysosome;nucleus	Cellular responses to external stimuli;Energy dependent regulation of mTOR by LKB1-AMPK;Gene expression (Transcription);Generic Transcription Pathway;Intracellular signaling by second messengers;Macroautophagy;mTOR signalling;mTORC1-mediated signalling;PIP3 activates AKT signaling;PTEN Regulation;Regulation of PTEN gene transcription;RNA Polymerase II Transcription;Signal Transduction;TP53 Regula…	12	12	6	33.4	33.4	22.6	44.12	0	27.062	2157100000	103	8	9	8	7	9	10
P32507	Nectin-2	Pvrl2		+	5.29599	0.74294	1.72e-05	6.85399	27.6429	27.4836	27.6995	27.9217	27.4258	27.6858	27.8498	27.7173	27.7348	28.8808	28.3448	28.5064	28.1235	28.6894	28.5861	28.0001	28.0417	28.8591	28.4982	28.1726	cell adhesion molecule binding;identical protein binding;protein binding;protein homodimerization activity;signaling receptor binding	acrosome assembly;adhesion of symbiont to host;cell adhesion;cell part morphogenesis;cell recognition;cilium organization;coreceptor-mediated virion attachment to host cell;cytoskeleton organization;establishment of mitochondrion localization;fertilization;fusion of virus membrane with host plasma membrane;heterophilic cell-cell adhesion via plasma membrane cell adhesion molecules;homophilic cell…	apical junction complex;cell surface;cell-cell contact zone;cell-cell junction;integral component of membrane;integral component of plasma membrane;membrane;plasma membrane;zonula adherens	Adaptive Immune System;Adherens junctions interactions;Cell junction organization;Cell-Cell communication;Cell-cell junction organization;Immune System;Immunoregulatory interactions between a Lymphoid and a non-Lymphoid cell;Nectin/Necl trans heterodimerization	15	15	15	31.5	31.5	31.5	57.317	0	91.62	4379400000	143	11	11	10	9	13	13
Q9DCC8	Mitochondrial import receptor subunit TOM20 homolog	Tomm20	+	+	5.30412	1.23824	1.73e-05	6.92178	26.2974	26.8515	26.6538	26.7934	26.824	27.7836	26.3985	26.5014	27.0161	28.1081	28.1958	28.3773	27.3939	27.646	28.1849	28.253	28.5542	27.997	27.7369	27.8751	mitochondrion targeting sequence binding;P-P-bond-hydrolysis-driven protein transmembrane transporter activity;unfolded protein binding	intracellular protein transport;mitochondrial outer membrane translocase complex assembly;protein import into mitochondrial matrix;protein targeting;protein targeting to mitochondrion;protein transport;response to 3,3',5-triiodo-L-thyronine;response to muscle activity;tRNA import into mitochondrion	ER-mitochondrion membrane contact site;integral component of membrane;integral component of mitochondrial outer membrane;membrane;mitochondrial envelope;mitochondrial outer membrane;mitochondrial outer membrane translocase complex;mitochondrion	Deubiquitination;Metabolism of proteins;Mitophagy;Pink/Parkin Mediated Mitophagy;Post-translational protein modification;Ub-specific processing proteases	4	4	4	13.1	13.1	13.1	16.284	0	5.104	3394700000	58	4	4	3	4	4	3
Q9ESY9	Gamma-interferon-inducible lysosomal thiol reductase	Ifi30		+	5.3092	-1.32324	1.73e-05	-6.48668	29.2866	28.7851	28.9958	29.1875	28.8512	28.0227	29.0503	28.911	28.7316	28.1159	27.1915	28.0007	27.5496	27.4058	27.3827	28.4313	27.9444	27.311	27.1777	26.4937	disulfide oxidoreductase activity;oxidoreductase activity;oxidoreductase activity, acting on a sulfur group of donors	antigen processing and presentation of exogenous peptide antigen via MHC class I;antigen processing and presentation of exogenous peptide antigen via MHC class II;immune system process;negative regulation of fibroblast proliferation;oxidation-reduction process;protein stabilization	cell junction;cytosol;extracellular region;intracellular membrane-bounded organelle;lysosome		6	6	6	33.5	33.5	33.5	27.784	0	107.95	9475700000	129	6	6	5	3	6	4
Q8BUR4	Dedicator of cytokinesis protein 1	Dock1		+	5.31144	-0.814583	1.74e-05	-6.57535	27.2235	27.6351	27.5198	27.4625	27.4099	27.8865	27.3058	27.4148	27.7278	26.2528	26.2439	26.8927	26.7998	26.5592	26.9654	27.2349	27.1449	26.6351	26.4949	26.4208	GTPase activator activity;guanyl-nucleotide exchange factor activity;protein binding;SH3 domain binding	apoptotic process;cell migration;cytoskeleton organization;hematopoietic progenitor cell differentiation;phagocytosis;positive regulation of epithelial cell migration;positive regulation of GTPase activity;positive regulation of substrate adhesion-dependent cell spreading;small GTPase mediated signal transduction	cytoplasm;cytosol;guanyl-nucleotide exchange factor complex;membrane;nuclear speck;nucleus	Axon guidance;DCC mediated attractive signaling;Developmental Biology;Factors involved in megakaryocyte development and platelet production;Fcgamma receptor (FCGR) dependent phagocytosis;Hemostasis;Immune System;Innate Immune System;Netrin-1 signaling;PTK6 Regulates RHO GTPases, RAS GTPase and MAP kinases;Regulation of actin dynamics for phagocytic cup formation;Signal Transduction;Signaling by N…	29	29	29	18.6	18.6	18.6	215.08	0	60.797	2315700000	174	14	14	13	9	17	12
Q69ZQ1	Uncharacterized family 31 glucosidase KIAA1161	Kiaa1161		+	5.31965	-1.74371	1.74e-05	-7.06589	25.1672	25.158	25.6599	25.9843	26.1154	25.6656	25.8839	25.6805	25.732	23.5185	24.1077	22.3304	24.615	23.8493	24.0677	24.4106	25.1943	24.0024	23.6422	23.4717	hydrolase activity;hydrolase activity, acting on glycosyl bonds;hydrolase activity, hydrolyzing O-glycosyl compounds;protein binding	carbohydrate metabolic process;metabolic process;positive regulation of insulin-like growth factor receptor signaling pathway;positive regulation of protein kinase B signaling;skeletal muscle fiber development	endoplasmic reticulum;endoplasmic reticulum membrane;integral component of membrane;membrane;nuclear membrane;nucleus		8	8	8	14.5	14.5	14.5	81.361	0	16.219	394220000	31	6	4	2	2	5	1
A6H8H2	DENN domain-containing protein 4C	Dennd4c		+	5.32205	0.631119	1.74e-05	6.66285	27.5752	27.3008	27.5004	27.6474	27.6355	27.7744	27.4406	27.679	27.3859	28.4039	28.1428	28.1057	28.04	27.9004	28.1621	28.5707	28.6839	27.9864	28.1133	27.8697	guanyl-nucleotide exchange factor activity;Rab guanyl-nucleotide exchange factor activity	cellular response to insulin stimulus;protein localization to plasma membrane;protein transport	cytoplasm;cytoplasmic vesicle;cytoplasmic vesicle membrane;cytosol;Golgi apparatus;insulin-responsive compartment;intracellular membrane-bounded organelle;membrane;plasma membrane;retromer complex	Membrane Trafficking;RAB GEFs exchange GTP for GDP on RABs;Rab regulation of trafficking;Vesicle-mediated transport	33	33	33	20.8	20.8	20.8	211.46	0	154.07	3338000000	225	19	19	25	20	15	18
Q80TH2	Protein LAP2	Erbb2ip		+	5.32219	-0.56381	1.75e-05	-6.84941	27.8503	27.7693	27.3804	27.598	27.4775	27.7718	27.7457	27.642	27.2681	27.1571	26.9602	26.9192	26.9599	26.8089	27.1587	27.3077	26.8317	27.0663	27.2022	27.152	ErbB-2 class receptor binding;integrin binding;protein binding;signaling receptor binding	cellular response to tumor necrosis factor;epidermal growth factor receptor signaling pathway;negative regulation of monocyte chemotactic protein-1 production;negative regulation of NF-kappaB transcription factor activity;negative regulation of nucleotide-binding oligomerization domain containing 2 signaling pathway;protein targeting;response to lipopolysaccharide;response to muramyl dipeptide;si…	basolateral plasma membrane;cell junction;cytoplasm;hemidesmosome;membrane;nuclear membrane;nuclear speck;nucleus;plasma membrane	Downregulation of ERBB2 signaling;Signal Transduction;Signaling by ERBB2;Signaling by Receptor Tyrosine Kinases	29	29	29	28.4	28.4	28.4	157.25	0	108.4	2413300000	166	18	21	15	14	20	16
Q922W5	Pyrroline-5-carboxylate reductase 1, mitochondrial	Pycr1	+	+	5.32546	1.60951	1.75e-05	7.59429	25.8501	26.3216	26.2263	26.7154	25.0337	25.1299	26.0099	25.7492	26.3051	27.8328	27.3166	27.7685	27.8082	27.2693	27.9846	27.5248	27.6332	27.5499	27.4404	26.7713	identical protein binding;oxidoreductase activity;pyrroline-5-carboxylate reductase activity	cellular amino acid biosynthetic process;cellular response to oxidative stress;L-proline biosynthetic process;negative regulation of hydrogen peroxide-induced cell death;oxidation-reduction process;proline biosynthetic process;regulation of mitochondrial membrane potential	mitochondrion	Amino acid synthesis and interconversion (transamination);Metabolism;Metabolism of amino acids and derivatives	12	9	9	48.5	37.5	37.5	32.373	0	96.692	3064900000	90	8	8	11	11	8	7
P63038	60 kDa heat shock protein, mitochondrial	Hspd1	+	+	5.33339	0.645999	1.75e-05	6.92452	34.067	33.908	34.1727	34.0344	33.7823	33.79	33.86	34.0402	33.9226	34.978	35.2276	34.305	34.5648	34.5286	34.5322	34.5791	34.4439	34.5057	34.5901	34.334	apolipoprotein A-I binding;apolipoprotein binding;ATP binding;chaperone binding;double-stranded RNA binding;enzyme binding;high-density lipoprotein particle binding;hydrolase activity;lipopolysaccharide binding;nucleotide binding;p53 binding;protein binding involved in protein folding;ubiquitin protein ligase binding;unfolded protein binding	activation of cysteine-type endopeptidase activity involved in apoptotic process;apoptotic mitochondrial changes;B cell activation;B cell cytokine production;B cell proliferation;cellular response to heat;chaperone-mediated protein folding;'de novo' protein folding;interaction with symbiont;isotype switching to IgG isotypes;MyD88-dependent toll-like receptor signaling pathway;negative regulation …	cell surface;clathrin-coated pit;coated vesicle;cyclin-dependent protein kinase activating kinase holoenzyme complex;cytoplasm;cytosol;early endosome;extracellular exosome;extracellular space;Golgi apparatus;intracellular membrane-bounded organelle;lipopolysaccharide receptor complex;membrane;membrane raft;mitochondrial crista;mitochondrial inner membrane;mitochondrial matrix;mitochondrion;myelin…	Metabolism of proteins;Mitochondrial protein import	43	43	43	64.6	64.6	64.6	60.955	0	323.31	317000000000	1438	40	39	39	38	40	41
[truncated: 4,865 more rows]
[truncated: 16 more columns]

## Sheet: GSEA_R-B-K-H-A
pathway	pval	padj	ES	NES	nMoreExtreme	size
KEGG_COMPLEMENT_AND_COAGULATION_CASCADES	0.00401606	0.069274	0.714964	1.87043	1	16
KEGG_GLYCOSPHINGOLIPID_BIOSYNTHESIS_GLOBO_SERIES	0.72167	0.907529	-0.444259	-0.802716	362	4
KEGG_BUTANOATE_METABOLISM	0.50495	0.788805	-0.336625	-0.971722	254	26
KEGG_LYSINE_DEGRADATION	0.058	0.280679	-0.544152	-1.48797	28	20
KEGG_TRYPTOPHAN_METABOLISM	0.194444	0.525225	-0.472983	-1.24523	97	17
KEGG_AMINOACYL_TRNA_BIOSYNTHESIS	0.151394	0.460244	0.470022	1.30329	75	20
KEGG_BETA_ALANINE_METABOLISM	0.107143	0.399655	-0.5369	-1.38571	53	16
[truncated: 1,077 more rows]

## Sheet: ORA_UP
ONTOLOGY	ID	Description	GeneRatio	BgRatio	pvalue	p.adjust	qvalue	geneID	Count
[truncated: 46 more rows]

## Sheet: ORA_DOWN
ONTOLOGY	ID	Description	GeneRatio	BgRatio	pvalue	p.adjust	qvalue	geneID	Count
[truncated: 349 more rows]
