# Supplementary material for: Mitochondrial dysfunction abrogates dietary lipid processing in enterocytes
Source: Nature. 2023 Dec 20;625(7994):385–92. doi: 10.1038/s41586-023-06857-0 (PMC10781618; doi:10.1038/s41586-023-06857-0)
Supplement: Supplementary file 4 — RNA-seq analysis of total proximal SI tissues isolated from Dars2tamIEC-KO and Dars2fl/fl mice 3 and 7 days after the last tamoxifen injection. [file 41586_2023_6857_MOESM4_ESM.xlsx]

## Sheet: Information
Supplementary Table 2	RNAseq analysis of total proximal small intestinal tissues isolated from mice 3 and 7 days after the last tamoxifen injection.
Sheets
DESeq2_TGvWT_Day3	DESeq2 analysis results comparing TG versus WT on Day3.
DESeq2_TGvWT_Day7	DESeq2 analysis results comparing TG versus WT on Day7.
7Days_GSEA_R-B-K-H-A	The inputdata where ranked using the "Test statistic TG/WT" and GSEA was run as specified in the methods section.
7Days_ORA_UP	The inputdata were filtered for proteins with a "log2 Fold Change" > 1 and a "q-value TG/WT" <0.05. ORA was performed as specified in the methods section.
7Days_ORA_DOWN	The inputdata were filtered for proteins with a "log2 Fold Change" < -1 and a "q-value TG/WT" <0.05. ORA was performed as specified in the methods section.

## Sheet: DESeq2_TGvWT_Day3
ensembl	symbol	description	log2FoldChange	pvalue	padj	206161_sp_3d_tg	206176_sp_3d_tg	206177_sp_3d_tg	206167_sp_3d_tg	206168_sp_3d_tg	206214_sp_3d_tg	206229_sp_3d_tg	206174_sp_3d_wt	206175_sp_3d_wt	206158_sp_3d_wt	206165_sp_3d_wt	206166_sp_3d_wt	206215_sp_3d_wt	206227_sp_3d_wt
ENSMUSG00000024640	Psat1	phosphoserine aminotransferase 1 [Source:MGI Symbol;Acc:MGI:2183441]	3.36162	3.26537e-53	5.79962e-49	169	462	407	483	306	516	501	50	54	41	52	28	37	27
ENSMUSG00000038539	Atf5	activating transcription factor 5 [Source:MGI Symbol;Acc:MGI:2141857]	3.24023	4.62226e-45	4.1048e-41	708	1667	2191	2299	1206	2404	2152	158	189	184	222	190	211	191
ENSMUSG00000010755	Cars	cysteinyl-tRNA synthetase [Source:MGI Symbol;Acc:MGI:1351477]	1.58385	8.58745e-31	5.08406e-27	224	264	205	207	220	258	235	79	91	100	71	56	83	77
ENSMUSG00000038508	Gdf15	growth differentiation factor 15 [Source:MGI Symbol;Acc:MGI:1346047]	3.89716	6.55127e-27	2.90893e-23	46	129	174	215	265	330	237	16	14	9	25	4	19	13
ENSMUSG00000029752	Asns	asparagine synthetase [Source:MGI Symbol;Acc:MGI:1350929]	2.21985	1.23996e-26	4.40457e-23	235	551	403	543	298	600	475	94	126	107	86	105	78	76
ENSMUSG00000032715	Trib3	tribbles pseudokinase 3 [Source:MGI Symbol;Acc:MGI:1345675]	4.35279	8.29716e-26	2.4561e-22	66	304	570	524	430	417	475	27	14	13	53	4	21	19
ENSMUSG00000029378	Areg	amphiregulin [Source:MGI Symbol;Acc:MGI:88068]	5.11301	2.36981e-22	6.01289e-19	69	842	877	1616	578	734	588	28	14	25	32	35	13	10
ENSMUSG00000042406	Atf4	activating transcription factor 4 [Source:MGI Symbol;Acc:MGI:88096]	1.43202	7.00134e-22	1.55439e-18	2126	3027	3128	3379	3721	4166	3962	1118	1457	1493	1496	1050	1354	1081
ENSMUSG00000052825	Gm9892	predicted gene 9892 [Source:MGI Symbol;Acc:MGI:3701610]	1.38877	2.65832e-21	5.24605e-18	658	784	1172	989	550	982	984	358	377	392	398	251	347	293
ENSMUSG00000027737	Slc7a11	solute carrier family 7 (cationic amino acid transporter, y+ system), member 11 [Source:MGI Symbol;Acc:MGI:1347355]	4.25909	1.41704e-20	2.51681e-17	35	152	145	263	113	119	196	5	6	2	21	7	16	1
ENSMUSG00000005667	Mthfd2	methylenetetrahydrofolate dehydrogenase (NAD+ dependent), methenyltetrahydrofolate cyclohydrolase [Source:MGI Symbol;Acc:MGI:1338850]	2.12013	1.61374e-20	2.60561e-17	479	778	656	796	891	850	916	151	215	192	126	232	162	162
ENSMUSG00000040354	Mars1	methionine-tRNA synthetase 1 [Source:MGI Symbol;Acc:MGI:1345633]	1.34567	2.51233e-19	3.71846e-16	307	401	480	456	219	544	487	150	176	180	206	124	199	132
ENSMUSG00000029777	Gars	glycyl-tRNA synthetase [Source:MGI Symbol;Acc:MGI:2449057]	1.52677	3.09625e-18	4.23019e-15	354	670	664	799	433	681	663	231	212	278	246	189	200	168
ENSMUSG00000042608	Stk40	serine/threonine kinase 40 [Source:MGI Symbol;Acc:MGI:1921428]	0.883802	2.09292e-17	2.65517e-14	355	353	377	432	269	392	388	211	255	222	224	141	213	178
ENSMUSG00000025403	Shmt2	serine hydroxymethyltransferase 2 (mitochondrial) [Source:MGI Symbol;Acc:MGI:1277989]	1.50687	2.42023e-17	2.86572e-14	136	299	230	288	176	310	354	86	92	109	123	67	103	71
ENSMUSG00000068739	Sars	seryl-aminoacyl-tRNA synthetase [Source:MGI Symbol;Acc:MGI:102809]	1.64865	3.01243e-17	3.34398e-14	705	1119	1401	1696	643	1465	1398	369	356	424	472	373	417	313
ENSMUSG00000026483	Fam129a	family with sequence similarity 129, member A [Source:MGI Symbol;Acc:MGI:2137237]	2.08911	3.85141e-17	4.02381e-14	203	377	576	533	642	422	650	110	171	97	154	89	136	100
ENSMUSG00000026615	Eprs	glutamyl-prolyl-tRNA synthetase [Source:MGI Symbol;Acc:MGI:97838]	1.00174	4.85526e-17	4.79079e-14	1209	1571	1781	1759	1492	1941	2009	809	989	1011	994	623	848	809
ENSMUSG00000053783	1700016K19Rik	RIKEN cDNA 1700016K19 gene [Source:MGI Symbol;Acc:MGI:1921480]	3.65591	7.55531e-17	7.06263e-14	13	45	53	51	26	39	43	3	3	2	4	7	2	1
ENSMUSG00000026709	Dars2	aspartyl-tRNA synthetase 2 (mitochondrial) [Source:MGI Symbol;Acc:MGI:2442510]	-1.74179	1.09119e-16	9.69034e-14	18	18	15	9	9	16	12	52	56	49	59	28	52	41
ENSMUSG00000030213	Atf7ip	activating transcription factor 7 interacting protein [Source:MGI Symbol;Acc:MGI:1858965]	-0.58349	2.75269e-16	2.32812e-13	398	338	327	358	294	399	419	547	665	617	682	426	570	429
ENSMUSG00000082361	Btc	betacellulin, epidermal growth factor family member [Source:MGI Symbol;Acc:MGI:99439]	2.01898	8.28247e-15	6.50605e-12	56	87	154	181	124	118	137	28	33	30	38	35	32	24
ENSMUSG00000030738	Eif3c	eukaryotic translation initiation factor 3, subunit C [Source:MGI Symbol;Acc:MGI:1926966]	1.2576	8.42515e-15	6.50605e-12	2921	3825	5711	4911	4899	5261	6231	2088	2428	2304	2643	1274	2401	1776
ENSMUSG00000024587	Nars	asparaginyl-tRNA synthetase [Source:MGI Symbol;Acc:MGI:1917473]	1.77904	8.89009e-15	6.57904e-12	1394	2751	3916	4048	1494	4106	3419	804	728	1078	1236	717	1109	641
ENSMUSG00000031297	Slc7a3	solute carrier family 7 (cationic amino acid transporter, y+ system), member 3 [Source:MGI Symbol;Acc:MGI:1100521]	3.54198	9.66034e-15	6.86309e-12	23	64	90	77	81	54	105	8	21	0	7	2	6	3
ENSMUSG00000047822	Angptl8	angiopoietin-like 8 [Source:MGI Symbol;Acc:MGI:3643534]	2.58841	2.96396e-14	2.02473e-11	18	29	51	66	30	37	45	7	5	9	9	5	7	6
ENSMUSG00000031972	Acta1	actin, alpha 1, skeletal muscle [Source:MGI Symbol;Acc:MGI:87902]	4.04099	4.65097e-14	3.05948e-11	12	76	211	174	122	61	26	6	5	12	5	6	6	5
ENSMUSG00000067367	Lyar	Ly1 antibody reactive clone [Source:MGI Symbol;Acc:MGI:107470]	0.861024	7.98393e-14	5.06438e-11	489	548	513	574	418	710	653	310	367	418	349	170	317	294
ENSMUSG00000018238	Gdf9	growth differentiation factor 9 [Source:MGI Symbol;Acc:MGI:95692]	4.15094	1.20126e-13	7.35707e-11	4	70	137	85	53	74	39	7	7	3	3	4	4	0
ENSMUSG00000030207	Fam234b	family with sequence similarity 234, member B [Source:MGI Symbol;Acc:MGI:1921775]	-0.900292	5.18536e-13	3.06991e-10	85	97	63	67	54	108	78	142	163	170	201	101	172	117
ENSMUSG00000017724	Etv4	ets variant 4 [Source:MGI Symbol;Acc:MGI:99423]	2.88649	6.02176e-13	3.45008e-10	40	53	64	71	110	56	113	6	13	4	6	22	12	6
ENSMUSG00000024924	Vldlr	very low density lipoprotein receptor [Source:MGI Symbol;Acc:MGI:98935]	2.20452	1.09352e-12	6.06936e-10	225	426	354	646	382	399	451	75	119	69	90	165	54	51
ENSMUSG00000020000	Moxd1	monooxygenase, DBH-like 1 [Source:MGI Symbol;Acc:MGI:1921582]	1.6785	2.84078e-12	1.52894e-09	60	52	69	90	61	60	75	17	40	25	23	13	30	8
ENSMUSG00000044165	Bcl2l15	BCLl2-like 15 [Source:MGI Symbol;Acc:MGI:2685412]	3.21309	3.07133e-12	1.60441e-09	33	257	266	302	154	322	232	18	8	20	67	6	54	12
ENSMUSG00000030785	Cox6a2	cytochrome c oxidase subunit 6A2 [Source:MGI Symbol;Acc:MGI:104649]	3.42873	4.86015e-12	2.46632e-09	6	46	54	57	14	54	54	1	3	7	5	1	4	6
ENSMUSG00000030201	Lrp6	low density lipoprotein receptor-related protein 6 [Source:MGI Symbol;Acc:MGI:1298218]	-0.822958	6.24468e-12	3.08088e-09	203	222	154	234	156	314	222	419	426	370	511	245	501	285
ENSMUSG00000025408	Ddit3	DNA-damage inducible transcript 3 [Source:MGI Symbol;Acc:MGI:109247]	1.87717	7.17635e-12	3.44484e-09	109	200	476	336	196	334	288	61	79	84	109	86	78	49
ENSMUSG00000026020	Nop58	NOP58 ribonucleoprotein [Source:MGI Symbol;Acc:MGI:1933184]	0.747531	7.91881e-12	3.70121e-09	1075	1120	1124	1216	995	1522	1567	724	830	983	776	467	838	672
ENSMUSG00000040675	Mthfd1l	methylenetetrahydrofolate dehydrogenase (NADP+ dependent) 1-like [Source:MGI Symbol;Acc:MGI:1924836]	1.35205	9.47854e-12	4.31663e-09	95	131	100	142	88	186	165	50	33	78	66	49	44	39
ENSMUSG00000023944	Hsp90ab1	heat shock protein 90 alpha (cytosolic), class B member 1 [Source:MGI Symbol;Acc:MGI:96247]	0.589527	1.09263e-11	4.85154e-09	10849	9318	10726	10233	8712	12510	13139	6949	7658	8709	8191	5607	8649	5891
ENSMUSG00000024883	Rin1	Ras and Rab interactor 1 [Source:MGI Symbol;Acc:MGI:2385695]	3.23837	1.17565e-11	5.09285e-09	19	80	161	165	124	122	126	13	3	31	5	14	6	13
ENSMUSG00000040010	Slc7a5	solute carrier family 7 (cationic amino acid transporter, y+ system), member 5 [Source:MGI Symbol;Acc:MGI:1298205]	1.87149	1.45676e-11	6.16034e-09	126	324	151	308	446	420	432	69	120	93	86	83	112	63
ENSMUSG00000031960	Aars	alanyl-tRNA synthetase [Source:MGI Symbol;Acc:MGI:2384560]	1.164	2.09205e-11	8.64113e-09	296	483	590	566	310	624	548	210	210	226	272	224	226	179
ENSMUSG00000029377	Ereg	epiregulin [Source:MGI Symbol;Acc:MGI:107508]	2.01372	2.14241e-11	8.64805e-09	46	100	138	104	104	130	105	27	54	17	27	8	23	35
ENSMUSG00000028179	Cth	cystathionase (cystathionine gamma-lyase) [Source:MGI Symbol;Acc:MGI:1339968]	1.88602	2.54008e-11	1.00254e-08	143	640	429	534	281	639	560	174	93	176	180	51	143	96
ENSMUSG00000040618	Pck2	phosphoenolpyruvate carboxykinase 2 (mitochondrial) [Source:MGI Symbol;Acc:MGI:1860456]	1.25	2.6057e-11	1.00608e-08	243	296	336	362	248	377	392	124	188	112	137	176	130	91
ENSMUSG00000006642	Tcf23	transcription factor 23 [Source:MGI Symbol;Acc:MGI:1934960]	3.14133	2.84977e-11	1.07691e-08	20	97	189	175	112	123	175	8	9	15	17	36	6	7
ENSMUSG00000034528	Hsd17b13	hydroxysteroid (17-beta) dehydrogenase 13 [Source:MGI Symbol;Acc:MGI:2140804]	2.4671	4.48971e-11	1.66129e-08	85	621	511	719	256	663	437	102	98	139	116	16	105	62
ENSMUSG00000042354	Gnl3	guanine nucleotide binding protein-like 3 (nucleolar) [Source:MGI Symbol;Acc:MGI:1353651]	0.590515	4.64034e-11	1.68198e-08	552	466	514	559	391	702	708	408	439	434	422	242	416	303
ENSMUSG00000027313	Chac1	ChaC, cation transport regulator 1 [Source:MGI Symbol;Acc:MGI:1916315]	3.33709	5.86711e-11	2.08412e-08	22	81	68	81	32	100	54	0	5	5	3	19	4	4
ENSMUSG00000021831	Ero1l	ERO1-like (S. cerevisiae) [Source:MGI Symbol;Acc:MGI:1354385]	1.85476	6.45952e-11	2.24956e-08	76	196	348	284	216	204	259	56	104	97	67	48	52	44
ENSMUSG00000026639	Lamb3	laminin, beta 3 [Source:MGI Symbol;Acc:MGI:99915]	2.18106	6.95306e-11	2.37487e-08	29	109	102	156	64	77	79	16	15	17	36	25	21	12
ENSMUSG00000031490	Eif4ebp1	eukaryotic translation initiation factor 4E binding protein 1 [Source:MGI Symbol;Acc:MGI:103267]	1.65715	7.12184e-11	2.38662e-08	168	329	496	418	149	430	384	78	150	95	119	121	102	93
ENSMUSG00000021282	Eif5	eukaryotic translation initiation factor 5 [Source:MGI Symbol;Acc:MGI:95309]	0.784294	8.94055e-11	2.94061e-08	1301	1553	1822	2185	1665	2082	2042	1157	1244	1192	1336	834	1052	848
ENSMUSG00000107198	Gm19619	predicted gene, 19619 [Source:MGI Symbol;Acc:MGI:5011804]	6.30696	1.14602e-10	3.70082e-08	0	13	22	25	13	14	10	0	0	0	0	0	0	0
ENSMUSG00000020142	Slc1a4	solute carrier family 1 (glutamate/neutral amino acid transporter), member 4 [Source:MGI Symbol;Acc:MGI:2135601]	1.59412	1.28689e-10	4.06996e-08	89	78	112	86	95	101	121	36	59	31	19	41	21	24
ENSMUSG00000024493	Lars	leucyl-tRNA synthetase [Source:MGI Symbol;Acc:MGI:1913808]	0.835213	1.30616e-10	4.06996e-08	372	444	516	571	475	657	671	320	364	293	314	246	320	274
ENSMUSG00000024991	Eif3a	eukaryotic translation initiation factor 3, subunit A [Source:MGI Symbol;Acc:MGI:95301]	0.561384	1.34659e-10	4.12359e-08	4110	3329	3889	3645	2897	4402	4656	2391	2970	3137	3104	1905	2808	2453
ENSMUSG00000074656	Eif2s2	eukaryotic translation initiation factor 2, subunit 2 (beta) [Source:MGI Symbol;Acc:MGI:1914454]	0.917864	1.78091e-10	5.36114e-08	265	434	406	491	253	534	438	252	249	252	256	147	229	160
ENSMUSG00000018848	Rars	arginyl-tRNA synthetase [Source:MGI Symbol;Acc:MGI:1914297]	1.03244	1.94988e-10	5.77198e-08	686	1044	1058	1162	1046	1378	1520	546	587	755	712	295	666	484
ENSMUSG00000067869	Tcea1-ps1	transcription elongation factor A (SII) 1, pseudogene 1 [Source:MGI Symbol;Acc:MGI:1861432]	0.855018	1.99681e-10	5.81398e-08	226	259	261	292	284	365	306	134	157	193	209	128	158	158
ENSMUSG00000023905	Tnfrsf12a	tumor necrosis factor receptor superfamily, member 12a [Source:MGI Symbol;Acc:MGI:1351484]	1.7484	2.05401e-10	5.88408e-08	38	71	93	116	97	67	82	28	21	24	27	28	31	17
ENSMUSG00000026234	Ncl	nucleolin [Source:MGI Symbol;Acc:MGI:97286]	0.717781	2.27774e-10	6.42143e-08	9891	8161	9596	9419	10049	12417	13193	6211	7780	7999	7453	3921	6781	5915
ENSMUSG00000001627	Ifrd1	interferon-related developmental regulator 1 [Source:MGI Symbol;Acc:MGI:1316717]	1.42151	2.73195e-10	7.58158e-08	408	1206	1422	1330	940	1192	1106	420	492	396	614	240	472	385
ENSMUSG00000038917	3930402G23Rik	RIKEN cDNA 3930402G23 gene [Source:MGI Symbol;Acc:MGI:1921277]	2.60139	2.78785e-10	7.61769e-08	10	20	32	31	29	16	39	1	7	5	5	3	6	4
ENSMUSG00000020256	Aldh1l2	aldehyde dehydrogenase 1 family, member L2 [Source:MGI Symbol;Acc:MGI:2444680]	2.65138	3.00038e-10	8.07419e-08	102	176	160	205	219	146	295	33	59	28	18	58	8	6
ENSMUSG00000029446	Psph	phosphoserine phosphatase [Source:MGI Symbol;Acc:MGI:97788]	1.99241	3.31662e-10	8.66946e-08	27	77	52	114	42	132	90	24	24	18	22	18	26	5
ENSMUSG00000095649	Gm8979	predicted gene 8979 [Source:MGI Symbol;Acc:MGI:3703149]	-1.3709	3.3192e-10	8.66946e-08	162	123	58	53	59	137	135	239	274	394	317	183	287	214
ENSMUSG00000009633	G0s2	G0/G1 switch gene 2 [Source:MGI Symbol;Acc:MGI:1316737]	2.12213	3.43488e-10	8.84158e-08	26	212	209	264	187	323	302	60	77	49	65	30	55	32
ENSMUSG00000043587	Pxylp1	2-phosphoxylose phosphatase 1 [Source:MGI Symbol;Acc:MGI:2442444]	-0.685689	4.01692e-10	1.01921e-07	154	123	148	126	130	163	151	270	308	257	261	146	233	196
ENSMUSG00000021226	Acot2	acyl-CoA thioesterase 2 [Source:MGI Symbol;Acc:MGI:2159605]	1.85543	1.66148e-09	4.15626e-07	197	649	478	1207	429	1366	799	275	178	132	271	130	244	196
ENSMUSG00000064351	mt-Co1	mitochondrially encoded cytochrome c oxidase I [Source:MGI Symbol;Acc:MGI:102504]	0.996528	1.71826e-09	4.23861e-07	10804	21723	17378	23248	15330	21883	15794	7668	10419	10960	11187	7036	10256	8231
ENSMUSG00000022231	Sema5a	sema domain, seven thrombospondin repeats (type 1 and type 1-like), transmembrane domain (TM) and short cytoplasmic domain, (semaphorin) 5A [Source:MGI Symbol;Acc:MGI:107556]	-0.753929	1.76705e-09	4.29925e-07	541	438	307	305	260	542	451	675	807	832	823	451	730	595
ENSMUSG00000011179	Odc1	ornithine decarboxylase, structural 1 [Source:MGI Symbol;Acc:MGI:97402]	1.33265	2.30161e-09	5.52416e-07	57	106	148	105	56	95	112	38	44	45	62	24	38	33
ENSMUSG00000068882	Ssb	Sjogren syndrome antigen B [Source:MGI Symbol;Acc:MGI:98423]	0.383572	2.61956e-09	6.20346e-07	2190	2040	1948	1886	1621	2572	2534	1687	1904	1820	1845	1144	1813	1453
ENSMUSG00000020303	Stc2	stanniocalcin 2 [Source:MGI Symbol;Acc:MGI:1316731]	1.35993	2.75696e-09	6.44295e-07	61	51	84	111	96	115	105	33	66	36	39	19	31	32
ENSMUSG00000041313	Slc7a1	solute carrier family 7 (cationic amino acid transporter, y+ system), member 1 [Source:MGI Symbol;Acc:MGI:88117]	0.890051	3.68912e-09	8.50942e-07	588	1023	870	1057	828	1275	1268	626	587	650	696	292	628	423
ENSMUSG00000023883	Phf10	PHD finger protein 10 [Source:MGI Symbol;Acc:MGI:1919307]	1.13435	4.05831e-09	9.24098e-07	106	230	230	295	164	260	290	131	106	119	131	70	108	81
ENSMUSG00000036693	Nop14	NOP14 nucleolar protein [Source:MGI Symbol;Acc:MGI:1922666]	0.525558	4.93752e-09	1.11007e-06	444	347	390	372	320	465	474	259	317	316	344	204	305	269
ENSMUSG00000022221	Ripk3	receptor-interacting serine-threonine kinase 3 [Source:MGI Symbol;Acc:MGI:2154952]	1.28937	5.07041e-09	1.12569e-06	38	90	97	85	65	113	99	39	26	40	46	21	42	34
ENSMUSG00000117485	Gm19696	predicted gene, 19696 [Source:MGI Symbol;Acc:MGI:5011881]	-1.55335	5.16772e-09	1.13314e-06	16	36	20	20	6	38	16	78	45	79	83	52	71	44
ENSMUSG00000105053	Gm43064	predicted gene 43064 [Source:MGI Symbol;Acc:MGI:5663201]	2.94624	5.40287e-09	1.17025e-06	10	112	137	146	56	127	88	14	4	14	34	2	25	4
ENSMUSG00000031403	Dkc1	dyskeratosis congenita 1, dyskerin [Source:MGI Symbol;Acc:MGI:1861727]	0.561442	5.85792e-09	1.25352e-06	872	766	718	768	572	944	906	580	550	724	601	360	587	467
ENSMUSG00000037010	Apln	apelin [Source:MGI Symbol;Acc:MGI:1353624]	2.07052	7.83148e-09	1.63641e-06	35	44	51	47	108	34	111	9	23	21	13	12	21	11
ENSMUSG00000040463	Mybbp1a	MYB binding protein (P160) 1a [Source:MGI Symbol;Acc:MGI:106181]	0.52361	7.80128e-09	1.63641e-06	678	566	554	702	558	802	748	452	480	570	536	366	498	394
ENSMUSG00000104528	Gm43314	predicted gene 43314 [Source:MGI Symbol;Acc:MGI:5663451]	1.79997	1.00726e-08	2.08024e-06	14	41	47	41	33	50	50	20	6	8	14	7	17	10
ENSMUSG00000015652	Steap1	six transmembrane epithelial antigen of the prostate 1 [Source:MGI Symbol;Acc:MGI:1917608]	2.07911	1.42669e-08	2.87947e-06	56	79	135	152	84	97	167	20	28	23	17	56	25	9
ENSMUSG00000041168	Lonp1	lon peptidase 1, mitochondrial [Source:MGI Symbol;Acc:MGI:1921392]	1.33965	1.41073e-08	2.87947e-06	225	445	734	826	506	601	798	243	238	290	307	148	256	229
ENSMUSG00000026456	Cyb5r1	cytochrome b5 reductase 1 [Source:MGI Symbol;Acc:MGI:1919267]	0.927609	1.44312e-08	2.87992e-06	226	260	336	422	210	320	407	181	198	212	187	118	143	147
ENSMUSG00000028333	Anp32b	acidic (leucine-rich) nuclear phosphoprotein 32 family, member B [Source:MGI Symbol;Acc:MGI:1914878]	0.730419	1.52752e-08	3.01449e-06	2164	1409	1608	1611	1643	2240	2592	1004	1159	1329	1510	760	1492	1009
ENSMUSG00000041360	Pum3	pumilio RNA-binding family member 3 [Source:MGI Symbol;Acc:MGI:106253]	0.492297	1.61078e-08	3.14386e-06	536	461	497	538	395	619	619	362	443	480	430	287	369	314
ENSMUSG00000022241	Tars	threonyl-tRNA synthetase [Source:MGI Symbol;Acc:MGI:106314]	0.702485	1.72191e-08	3.32423e-06	697	976	747	1055	718	1137	1121	605	574	706	590	452	598	516
ENSMUSG00000019814	Ltv1	LTV1 ribosome biogenesis factor [Source:MGI Symbol;Acc:MGI:2447810]	0.851361	1.76915e-08	3.34275e-06	160	230	232	278	145	296	286	134	138	153	166	73	138	128
ENSMUSG00000021149	Gtpbp4	GTP binding protein 4 [Source:MGI Symbol;Acc:MGI:1916487]	0.661127	1.75085e-08	3.34275e-06	593	602	624	739	521	802	906	405	573	515	491	249	508	400
ENSMUSG00000028029	Aimp1	aminoacyl tRNA synthetase complex-interacting multifunctional protein 1 [Source:MGI Symbol;Acc:MGI:102774]	0.671665	1.96735e-08	3.67812e-06	429	513	521	655	397	618	596	387	385	436	387	208	361	275
ENSMUSG00000031370	Zrsr2	zinc finger (CCCH type), RNA binding motif and serine/arginine rich 2 [Source:MGI Symbol;Acc:MGI:103287]	0.549038	2.07436e-08	3.83779e-06	508	366	411	392	322	451	455	332	300	343	364	210	286	226
ENSMUSG00000028811	Yars	tyrosyl-tRNA synthetase [Source:MGI Symbol;Acc:MGI:2147627]	0.702646	2.42784e-08	4.44545e-06	160	178	204	207	164	206	175	131	120	126	144	100	116	90
ENSMUSG00000053012	Krcc1	lysine-rich coiled-coil 1 [Source:MGI Symbol;Acc:MGI:1889377]	0.79811	2.7722e-08	5.02418e-06	843	1317	1384	1516	826	1683	1299	874	701	810	906	541	839	583
ENSMUSG00000078622	Ccdc47	coiled-coil domain containing 47 [Source:MGI Symbol;Acc:MGI:1914413]	0.562708	3.67651e-08	6.59582e-06	490	614	626	722	466	706	716	432	469	452	522	316	481	368
ENSMUSG00000041028	Ghitm	growth hormone inducible transmembrane protein [Source:MGI Symbol;Acc:MGI:1913342]	1.2694	5.18262e-08	9.20484e-06	497	1391	1771	1861	1058	1748	1565	741	580	594	930	349	681	463
ENSMUSG00000076672	Ighv3-6	immunoglobulin heavy variable 3-6 [Source:MGI Symbol;Acc:MGI:4439856]	-3.11964	6.25212e-08	1.09944e-05	4	0	1	3	0	3	3	36	16	6	38	6	13	13
ENSMUSG00000029014	Dnajc2	DnaJ heat shock protein family (Hsp40) member C2 [Source:MGI Symbol;Acc:MGI:99470]	0.609544	6.73387e-08	1.17255e-05	353	387	363	365	338	386	473	255	273	318	290	157	296	231
ENSMUSG00000077734	Snord83b	small nucleolar RNA, C/D box 83B [Source:MGI Symbol;Acc:MGI:3819557]	1.21127	6.87366e-08	1.18527e-05	35	42	32	32	26	49	59	21	20	23	11	12	18	16
ENSMUSG00000028893	Sesn2	sestrin 2 [Source:MGI Symbol;Acc:MGI:2651874]	1.28673	7.22417e-08	1.23373e-05	42	95	120	129	63	152	104	45	62	42	50	36	29	33
ENSMUSG00000024359	Hspa9	heat shock protein 9 [Source:MGI Symbol;Acc:MGI:96245]	1.17227	9.90947e-08	1.67621e-05	1334	3009	2500	3191	3750	3875	4069	1782	1548	1700	1701	672	1610	1216
ENSMUSG00000022858	Tra2b	transformer 2 beta [Source:MGI Symbol;Acc:MGI:106016]	0.495741	1.00465e-07	1.68336e-05	982	778	890	1047	712	1165	1094	623	795	678	905	532	849	512
ENSMUSG00000028194	Ddah1	dimethylarginine dimethylaminohydrolase 1 [Source:MGI Symbol;Acc:MGI:1916469]	1.4097	1.05383e-07	1.73307e-05	26	42	63	51	46	45	70	21	10	21	29	16	25	13
ENSMUSG00000024613	Tcof1	treacle ribosome biogenesis factor 1 [Source:MGI Symbol;Acc:MGI:892003]	0.558179	1.05102e-07	1.73307e-05	836	677	583	680	582	722	895	440	608	558	539	370	590	392
ENSMUSG00000029449	Rhof	ras homolog family member F (in filopodia) [Source:MGI Symbol;Acc:MGI:1345629]	1.87032	1.28661e-07	2.09646e-05	28	88	130	134	104	109	77	30	19	13	61	28	33	13
ENSMUSG00000102824	Pdcd5-ps	programmed cell death 5, pseudogene [Source:MGI Symbol;Acc:MGI:3782009]	0.505566	1.3031e-07	2.10404e-05	215	185	196	205	156	256	241	146	159	182	179	108	147	134
ENSMUSG00000022893	Adamts1	a disintegrin-like and metallopeptidase (reprolysin type) with thrombospondin type 1 motif, 1 [Source:MGI Symbol;Acc:MGI:109249]	0.92314	1.36363e-07	2.18194e-05	252	149	202	157	190	256	329	101	191	105	139	70	142	96
ENSMUSG00000118491	Zfp91	zinc finger protein 91 [Source:MGI Symbol;Acc:MGI:104854]	0.520069	1.45948e-07	2.31445e-05	968	884	700	826	840	948	1068	624	786	735	697	433	692	554
ENSMUSG00000073678	Pgap1	post-GPI attachment to proteins 1 [Source:MGI Symbol;Acc:MGI:2443342]	1.27363	1.60092e-07	2.51627e-05	167	497	557	723	446	433	572	226	197	219	282	158	235	165
ENSMUSG00000029623	Pdap1	PDGFA associated protein 1 [Source:MGI Symbol;Acc:MGI:2448536]	0.547939	1.69589e-07	2.64217e-05	1178	1129	1312	1336	818	1392	1223	847	844	1021	986	636	818	748
ENSMUSG00000028838	Extl1	exostosin-like glycosyltransferase 1 [Source:MGI Symbol;Acc:MGI:1888742]	2.18183	1.97255e-07	3.04647e-05	10	33	47	52	29	38	48	14	6	9	19	3	11	0
ENSMUSG00000070529	Wfdc10	WAP four-disulfide core domain 10 [Source:MGI Symbol;Acc:MGI:3616889]	-2.81436	2.2013e-07	3.37046e-05	6	1	1	3	3	7	2	45	29	38	11	11	4	25
ENSMUSG00000031939	Taf1d	TATA-box binding protein associated factor, RNA polymerase I, D [Source:MGI Symbol;Acc:MGI:1922566]	0.41363	2.46905e-07	3.74811e-05	767	684	657	832	572	874	963	626	648	632	718	392	662	478
ENSMUSG00000036499	Eea1	early endosome antigen 1 [Source:MGI Symbol;Acc:MGI:2442192]	0.306166	2.50963e-07	3.77742e-05	970	782	802	890	688	1056	1014	737	896	779	909	523	756	596
ENSMUSG00000026548	Slamf9	SLAM family member 9 [Source:MGI Symbol;Acc:MGI:1923692]	2.02941	2.56241e-07	3.82445e-05	6	19	30	45	35	30	56	9	10	5	9	9	8	6
ENSMUSG00000020075	Ddx21	DEAD (Asp-Glu-Ala-Asp) box polypeptide 21 [Source:MGI Symbol;Acc:MGI:1860494]	0.506919	2.85237e-07	4.18686e-05	2102	2137	1901	2132	1907	2516	2708	1646	1930	2070	1702	964	1608	1358
ENSMUSG00000023067	Cdkn1a	cyclin-dependent kinase inhibitor 1A (P21) [Source:MGI Symbol;Acc:MGI:104556]	1.82264	2.83345e-07	4.18686e-05	359	1744	3090	2561	1442	1883	1302	515	289	493	1094	378	654	360
ENSMUSG00000023307	Marchf5	membrane associated ring-CH-type finger 5 [Source:MGI Symbol;Acc:MGI:1915207]	0.823118	3.04417e-07	4.41306e-05	203	317	363	390	236	457	346	222	190	183	275	144	225	121
ENSMUSG00000025207	Sema4g	sema domain, immunoglobulin domain (Ig), transmembrane domain (TM) and short cytoplasmic domain, (semaphorin) 4G [Source:MGI Symbol;Acc:MGI:1347047]	-0.704174	3.05617e-07	4.41306e-05	138	197	143	190	99	167	174	295	247	301	324	203	246	238
ENSMUSG00000049313	Sorl1	sortilin-related receptor, LDLR class A repeats-containing [Source:MGI Symbol;Acc:MGI:1202296]	-0.771354	3.12111e-07	4.47049e-05	336	228	197	215	142	283	244	387	436	407	449	430	410	306
ENSMUSG00000028312	Smc2	structural maintenance of chromosomes 2 [Source:MGI Symbol;Acc:MGI:106067]	0.526094	3.5138e-07	4.9537e-05	810	906	879	841	565	1101	1000	668	691	728	731	341	706	526
ENSMUSG00000006740	Kif5b	kinesin family member 5B [Source:MGI Symbol;Acc:MGI:1098268]	0.638128	3.54214e-07	4.9537e-05	2040	2346	3222	2900	1788	2782	2728	1731	1796	1812	2004	1340	1724	1420
ENSMUSG00000024360	Etf1	eukaryotic translation termination factor 1 [Source:MGI Symbol;Acc:MGI:2385071]	0.557087	3.52752e-07	4.9537e-05	638	896	785	954	674	1009	1028	689	611	692	724	393	640	475
ENSMUSG00000035569	Ankrd11	ankyrin repeat domain 11 [Source:MGI Symbol;Acc:MGI:1924337]	0.428473	5.02187e-07	6.96823e-05	3409	2682	3112	3334	2588	3332	3674	2224	2676	2688	3105	1724	2530	2136
ENSMUSG00000015653	Steap2	six transmembrane epithelial antigen of prostate 2 [Source:MGI Symbol;Acc:MGI:1921301]	0.877446	6.25683e-07	8.61455e-05	75	111	107	118	93	120	156	73	73	57	57	65	65	44
ENSMUSG00000040498	Igsf23	immunoglobulin superfamily, member 23 [Source:MGI Symbol;Acc:MGI:1917330]	1.99809	6.34044e-07	8.6625e-05	90	612	885	855	377	557	255	136	66	155	282	134	122	77
ENSMUSG00000095567	Noc2l	NOC2 like nucleolar associated transcriptional repressor [Source:MGI Symbol;Acc:MGI:1931051]	0.571654	7.21359e-07	9.78019e-05	372	284	264	270	275	384	410	229	266	260	212	175	215	197
ENSMUSG00000026502	Desi2	desumoylating isopeptidase 2 [Source:MGI Symbol;Acc:MGI:1926075]	0.670307	7.72304e-07	0.000103916	166	296	224	287	212	317	292	194	177	180	187	120	175	133
ENSMUSG00000034858	Fam214a	family with sequence similarity 214, member A [Source:MGI Symbol;Acc:MGI:2387648]	-0.777826	7.80228e-07	0.000104193	84	68	57	62	50	100	85	126	209	97	140	87	123	111
ENSMUSG00000026083	Eif5b	eukaryotic translation initiation factor 5B [Source:MGI Symbol;Acc:MGI:2441772]	0.365626	7.89429e-07	0.000104635	3068	2526	2606	2551	2249	3070	3204	2112	2572	2602	2477	1554	2290	1874
ENSMUSG00000029701	Rbm28	RNA binding motif protein 28 [Source:MGI Symbol;Acc:MGI:2655711]	0.457379	8.25886e-07	0.000107857	780	626	646	673	579	767	918	501	632	614	640	332	612	449
ENSMUSG00000046721	Rpl14-ps1	ribosomal protein L14, pseudogene 1 [Source:MGI Symbol;Acc:MGI:3710579]	0.491555	8.24717e-07	0.000107857	1087	1101	989	1204	982	1357	1220	907	892	998	859	630	740	771
ENSMUSG00000042747	Krtcap2	keratinocyte associated protein 2 [Source:MGI Symbol;Acc:MGI:1913309]	0.624641	8.55002e-07	0.000110844	644	813	782	919	695	1033	792	522	594	560	611	542	503	430
ENSMUSG00000020817	Rabep1	rabaptin, RAB GTPase binding effector protein 1 [Source:MGI Symbol;Acc:MGI:1860236]	0.54642	9.05184e-07	0.0001165	610	590	678	632	683	769	775	456	567	562	582	316	592	342
ENSMUSG00000057346	Apol9a	apolipoprotein L 9a [Source:MGI Symbol;Acc:MGI:3606001]	2.78218	9.64819e-07	0.000123282	1	33	26	26	26	36	6	4	3	2	5	1	6	3
ENSMUSG00000031337	Mtm1	X-linked myotubular myopathy gene 1 [Source:MGI Symbol;Acc:MGI:1099452]	1.00263	1.03527e-06	0.000130644	70	128	174	180	113	159	158	90	89	62	89	58	56	65
ENSMUSG00000017390	Aldoc	aldolase C, fructose-bisphosphate [Source:MGI Symbol;Acc:MGI:101863]	-1.6756	1.03715e-06	0.000130644	36	13	11	15	15	17	11	62	33	38	62	88	47	41
ENSMUSG00000057933	Gsta2	glutathione S-transferase, alpha 2 (Yc2) [Source:MGI Symbol;Acc:MGI:95863]	2.45292	1.06971e-06	0.000133796	10	37	46	84	15	27	23	9	3	10	9	0	13	4
ENSMUSG00000038510	Rpf2	ribosome production factor 2 homolog [Source:MGI Symbol;Acc:MGI:1914489]	0.620278	1.07866e-06	0.000133972	132	176	176	185	145	218	206	145	125	134	146	67	136	88
ENSMUSG00000006442	Srm	spermidine synthase [Source:MGI Symbol;Acc:MGI:102690]	0.806006	1.21355e-06	0.000149679	104	103	120	109	54	151	110	61	81	61	66	60	50	56
ENSMUSG00000028982	Slc25a33	solute carrier family 25, member 33 [Source:MGI Symbol;Acc:MGI:1917806]	1.17967	1.35326e-06	0.000164625	30	56	87	80	63	115	89	29	51	32	52	21	38	19
ENSMUSG00000050157	Gm867	predicted gene 867 [Source:MGI Symbol;Acc:MGI:2685713]	1.21654	1.35071e-06	0.000164625	205	474	706	636	280	603	312	248	208	262	269	131	213	132
ENSMUSG00000028392	Bspry	B-box and SPRY domain containing [Source:MGI Symbol;Acc:MGI:2177191]	0.74775	1.49868e-06	0.000181075	103	177	148	182	150	210	172	99	100	125	105	76	101	94
ENSMUSG00000046027	Stard5	StAR-related lipid transfer (START) domain containing 5 [Source:MGI Symbol;Acc:MGI:2156765]	0.536655	1.54784e-06	0.000185752	212	228	234	288	186	302	288	176	209	214	212	146	162	120
ENSMUSG00000029762	Akr1b8	aldo-keto reductase family 1, member B8 [Source:MGI Symbol;Acc:MGI:107673]	1.9852	1.62676e-06	0.000193912	32	83	99	184	71	67	82	29	16	21	9	44	14	19
ENSMUSG00000060950	Trmt61a	tRNA methyltransferase 61A [Source:MGI Symbol;Acc:MGI:2443487]	1.01735	1.66602e-06	0.000197268	57	80	109	132	61	129	120	66	58	69	45	29	47	37
ENSMUSG00000018395	Kif3a	kinesin family member 3A [Source:MGI Symbol;Acc:MGI:107689]	0.912386	1.71702e-06	0.00020196	152	94	156	149	107	114	153	66	92	74	67	82	64	58
ENSMUSG00000050982	Apol10a	apolipoprotein L 10A [Source:MGI Symbol;Acc:MGI:3036238]	-3.12066	1.75059e-06	0.000204554	11	28	1	7	2	17	0	127	46	106	146	41	94	39
ENSMUSG00000037887	Dusp8	dual specificity phosphatase 8 [Source:MGI Symbol;Acc:MGI:106626]	0.995665	1.81155e-06	0.000210293	43	65	94	75	50	73	64	48	42	27	46	21	34	27
ENSMUSG00000062937	Mtap	methylthioadenosine phosphorylase [Source:MGI Symbol;Acc:MGI:1914152]	0.648083	1.85616e-06	0.000214073	116	99	115	102	89	166	144	90	97	73	111	58	81	41
ENSMUSG00000085229	Gm11672	predicted gene 11672 [Source:MGI Symbol;Acc:MGI:3651419]	-1.33748	1.91919e-06	0.000219915	10	10	7	9	6	9	11	22	37	30	30	16	16	13
ENSMUSG00000034160	Ogt	O-linked N-acetylglucosamine (GlcNAc) transferase (UDP-N-acetylglucosamine:polypeptide-N-acetylglucosaminyl transferase) [Source:MGI Symbol;Acc:MGI:1339639]	-0.408119	1.97733e-06	0.000225125	380	454	309	395	322	448	435	558	651	548	605	387	565	452
ENSMUSG00000034667	Xpot	exportin, tRNA (nuclear export receptor for tRNAs) [Source:MGI Symbol;Acc:MGI:1920442]	0.906101	2.00516e-06	0.000226839	115	220	217	259	147	356	304	126	134	135	175	95	152	72
ENSMUSG00000064371	mt-Tt	mitochondrially encoded tRNA threonine [Source:MGI Symbol;Acc:MGI:102473]	1.42888	2.06921e-06	0.000232602	16	20	12	24	20	32	20	8	14	6	12	4	8	4
ENSMUSG00000099098	1110035H17Rik	RIKEN cDNA 1110035H17 gene [Source:MGI Symbol;Acc:MGI:1915936]	-1.34174	2.19805e-06	0.000245532	10	9	12	10	14	14	14	28	26	38	26	42	30	22
ENSMUSG00000053510	Nrd1	nardilysin, N-arginine dibasic convertase, NRD convertase 1 [Source:MGI Symbol;Acc:MGI:1201386]	0.418237	2.50732e-06	0.000278328	858	568	646	617	535	827	786	563	572	591	634	408	529	428
ENSMUSG00000064370	mt-Cytb	mitochondrially encoded cytochrome b [Source:MGI Symbol;Acc:MGI:102501]	0.723676	2.56802e-06	0.000283296	66173	128780	101420	128430	66854	142275	97075	67052	68934	68282	75500	50090	76476	48912
ENSMUSG00000072568	Lratd2	LRAT domain containing 1 [Source:MGI Symbol;Acc:MGI:3026924]	0.751346	2.68863e-06	0.00029477	204	301	286	325	264	394	314	206	166	236	220	145	129	171
ENSMUSG00000005732	Ranbp1	RAN binding protein 1 [Source:MGI Symbol;Acc:MGI:96269]	0.602493	2.77083e-06	0.000301918	692	854	981	788	509	1030	898	564	652	684	686	302	620	446
ENSMUSG00000081603	Gm14681	predicted gene 14681 [Source:MGI Symbol;Acc:MGI:3705734]	1.21531	2.83073e-06	0.000305882	43	39	34	30	58	55	53	11	17	20	19	16	32	23
ENSMUSG00000022983	Scaf4	SR-related CTD-associated factor 4 [Source:MGI Symbol;Acc:MGI:2146350]	0.506505	2.84165e-06	0.000305882	329	291	309	328	213	359	389	234	223	290	312	174	218	164
ENSMUSG00000026628	Atf3	activating transcription factor 3 [Source:MGI Symbol;Acc:MGI:109384]	1.36952	2.9531e-06	0.000315964	20	44	59	49	53	42	56	12	20	19	17	21	15	24
ENSMUSG00000051510	Mafg	v-maf musculoaponeurotic fibrosarcoma oncogene family, protein G (avian) [Source:MGI Symbol;Acc:MGI:96911]	0.663402	3.17417e-06	0.000337584	358	464	598	606	443	633	700	348	441	352	492	226	426	244
ENSMUSG00000035873	Pawr	PRKC, apoptosis, WT1, regulator [Source:MGI Symbol;Acc:MGI:2149961]	0.722653	3.44328e-06	0.000364025	122	88	105	114	106	163	193	72	76	83	122	56	78	69
ENSMUSG00000104136	Gm36955	predicted gene, 36955 [Source:MGI Symbol;Acc:MGI:5610183]	1.36669	3.53697e-06	0.000371717	30	50	62	67	33	28	51	27	11	23	25	14	23	9
ENSMUSG00000047409	Ctdspl	CTD (carboxy-terminal domain, RNA polymerase II, polypeptide A) small phosphatase-like [Source:MGI Symbol;Acc:MGI:1916524]	-0.506971	3.75474e-06	0.000392282	160	163	159	166	112	273	194	274	275	259	325	205	270	176
ENSMUSG00000086513	9130208D14Rik	RIKEN cDNA 9130208D14 gene [Source:MGI Symbol;Acc:MGI:1924950]	-0.99346	4.36866e-06	0.000453753	790	925	433	440	351	1184	648	1550	1414	1860	1593	601	1608	1084
ENSMUSG00000004100	Ppan	peter pan homolog [Source:MGI Symbol;Acc:MGI:2178445]	0.690263	4.53928e-06	0.000468733	115	106	108	141	92	134	168	90	108	98	76	53	86	46
ENSMUSG00000020027	Socs2	suppressor of cytokine signaling 2 [Source:MGI Symbol;Acc:MGI:1201787]	-0.340915	4.87158e-06	0.000500139	739	613	609	651	554	906	833	1011	978	1069	1111	621	877	741
ENSMUSG00000028069	Gpatch4	G patch domain containing 4 [Source:MGI Symbol;Acc:MGI:1913864]	0.625307	5.06686e-06	0.000517198	501	388	434	385	383	426	592	244	412	352	296	194	327	270
ENSMUSG00000053398	Phgdh	3-phosphoglycerate dehydrogenase [Source:MGI Symbol;Acc:MGI:1355330]	2.23448	5.33147e-06	0.000540588	7	31	9	45	4	32	29	6	5	7	3	5	3	4
ENSMUSG00000041417	Pik3r1	phosphoinositide-3-kinase regulatory subunit 1 [Source:MGI Symbol;Acc:MGI:97583]	-0.504049	5.35687e-06	0.000540588	1367	903	801	897	828	1469	1261	1420	1965	1570	1783	1290	1574	1261
ENSMUSG00000087305	A430035B10Rik	RIKEN cDNA A430035B10 gene [Source:MGI Symbol;Acc:MGI:2443789]	-0.880311	5.57309e-06	0.00055923	54	55	31	35	26	58	64	88	134	70	96	44	95	85
ENSMUSG00000055748	Gsdmc4	gasdermin C4 [Source:MGI Symbol;Acc:MGI:1921798]	-3.35522	5.70684e-06	0.000569433	2	4	1	1	0	10	0	23	8	12	83	3	59	7
ENSMUSG00000026489	Coq8a	coenzyme Q8A [Source:MGI Symbol;Acc:MGI:1914676]	-0.805859	5.97123e-06	0.000589194	90	88	57	64	34	110	73	168	154	118	126	83	133	130
ENSMUSG00000020641	Rsad2	radical S-adenosyl methionine domain containing 2 [Source:MGI Symbol;Acc:MGI:1929628]	0.817442	5.94194e-06	0.000589194	107	94	102	149	68	118	87	65	72	53	67	59	73	36
ENSMUSG00000031984	2810004N23Rik	RIKEN cDNA 2810004N23 gene [Source:MGI Symbol;Acc:MGI:1913773]	0.448908	6.09677e-06	0.000598258	530	532	566	546	402	610	658	366	450	470	464	324	415	396
ENSMUSG00000029710	Ephb4	Eph receptor B4 [Source:MGI Symbol;Acc:MGI:104757]	-0.759264	6.1555e-06	0.000598321	46	40	32	44	34	66	50	99	99	60	104	42	92	54
ENSMUSG00000001158	Snrnp27	small nuclear ribonucleoprotein 27 (U4/U6.U5) [Source:MGI Symbol;Acc:MGI:1913868]	0.448407	6.16479e-06	0.000598321	524	464	576	531	429	667	587	423	475	487	446	349	390	285
ENSMUSG00000020580	Rock2	Rho-associated coiled-coil containing protein kinase 2 [Source:MGI Symbol;Acc:MGI:107926]	0.544664	6.47212e-06	0.000624735	1354	1519	1675	2054	1144	1669	1560	1107	1329	1186	1512	700	1109	961
ENSMUSG00000021109	Hif1a	hypoxia inducible factor 1, alpha subunit [Source:MGI Symbol;Acc:MGI:106918]	0.843462	6.75777e-06	0.000648783	206	354	436	376	426	486	506	223	308	282	310	120	252	166
ENSMUSG00000047671	Tctex1d4	Tctex1 domain containing 4 [Source:MGI Symbol;Acc:MGI:3045358]	2.40892	6.83693e-06	0.000652854	4	8	13	22	6	8	16	4	2	2	2	2	1	2
ENSMUSG00000038967	Pdk2	pyruvate dehydrogenase kinase, isoenzyme 2 [Source:MGI Symbol;Acc:MGI:1343087]	-0.699432	7.03013e-06	0.000667712	107	119	105	106	66	154	77	185	155	199	201	119	182	175
ENSMUSG00000032212	Sltm	SAFB-like, transcription modulator [Source:MGI Symbol;Acc:MGI:1913910]	0.340378	7.09362e-06	0.000670158	1607	1362	1467	1558	1263	1785	1932	1231	1376	1450	1485	984	1291	1097
ENSMUSG00000045624	Esf1	ESF1 nucleolar pre-rRNA processing protein homolog [Source:MGI Symbol;Acc:MGI:1913830]	0.469087	7.69864e-06	0.000714105	712	557	554	567	608	795	843	560	624	543	534	296	515	410
ENSMUSG00000017999	Ddx27	DEAD (Asp-Glu-Ala-Asp) box polypeptide 27 [Source:MGI Symbol;Acc:MGI:2385884]	0.623862	7.72253e-06	0.000714105	282	246	274	316	233	338	358	161	200	277	207	122	201	198
ENSMUSG00000006154	Eps8l1	EPS8-like 1 [Source:MGI Symbol;Acc:MGI:1914675]	-1.3338	7.75982e-06	0.000714105	28	16	19	16	18	16	37	25	76	54	71	75	40	41
ENSMUSG00000049422	Chchd10	coiled-coil-helix-coiled-coil-helix domain containing 10 [Source:MGI Symbol;Acc:MGI:2143558]	1.2805	7.71493e-06	0.000714105	1128	2693	4868	3741	1082	3006	2148	1170	1046	1445	1726	722	1263	770
ENSMUSG00000062822	4833420G17Rik	RIKEN cDNA 4833420G17 gene [Source:MGI Symbol;Acc:MGI:1914642]	-0.447103	7.65055e-06	0.000714105	318	254	242	246	169	285	292	351	424	324	455	284	380	314
ENSMUSG00000053289	Ddx10	DEAD (Asp-Glu-Ala-Asp) box polypeptide 10 [Source:MGI Symbol;Acc:MGI:1924841]	0.417455	7.89362e-06	0.000718967	440	372	369	385	316	477	473	314	377	316	336	227	291	313
ENSMUSG00000022350	Washc5	WASH complex subunit 5 [Source:MGI Symbol;Acc:MGI:2146110]	0.610982	7.85872e-06	0.000718967	120	142	168	174	104	192	160	91	98	114	140	69	114	92
ENSMUSG00000024002	Brd4	bromodomain containing 4 [Source:MGI Symbol;Acc:MGI:1888520]	0.440615	8.26043e-06	0.000748538	1237	1049	1071	1194	764	1128	1043	818	989	888	909	665	793	641
ENSMUSG00000003477	Inmt	indolethylamine N-methyltransferase [Source:MGI Symbol;Acc:MGI:102963]	-1.59455	8.48138e-06	0.000760797	24	5	10	4	9	19	3	37	44	26	49	21	22	32
ENSMUSG00000044224	Dnajc21	DnaJ heat shock protein family (Hsp40) member C21 [Source:MGI Symbol;Acc:MGI:1925371]	0.45561	8.45303e-06	0.000760797	509	488	543	550	322	598	552	375	451	457	402	269	419	306
ENSMUSG00000030934	Oat	ornithine aminotransferase [Source:MGI Symbol;Acc:MGI:97394]	-0.999411	8.84256e-06	0.00078921	349	527	268	339	291	975	443	1189	998	985	1146	386	1190	638
ENSMUSG00000024695	Zfp91	zinc finger protein 91 [Source:MGI Symbol;Acc:MGI:104854]	0.341289	8.88923e-06	0.000789408	1749	1858	1618	1832	1544	2043	2232	1476	1694	1768	1841	957	1668	1200
ENSMUSG00000021196	Pfkp	phosphofructokinase, platelet [Source:MGI Symbol;Acc:MGI:1891833]	0.962335	9.49748e-06	0.000839228	454	848	982	1032	598	1016	747	582	360	529	668	186	384	380
ENSMUSG00000085156	Snhg15	small nucleolar RNA host gene 15 [Source:MGI Symbol;Acc:MGI:3650059]	0.752105	1.00067e-05	0.00087985	60	86	72	102	92	120	90	53	74	64	67	40	42	45
ENSMUSG00000057421	Las1l	LAS1-like (S. cerevisiae) [Source:MGI Symbol;Acc:MGI:1923380]	0.394242	1.01113e-05	0.000884662	386	314	335	332	305	448	411	304	371	310	352	171	259	239
ENSMUSG00000028635	Edn2	endothelin 2 [Source:MGI Symbol;Acc:MGI:95284]	-2.06726	1.05567e-05	0.000915123	5	4	4	5	3	2	1	5	8	13	19	17	22	18
ENSMUSG00000074129	Rpl13a	ribosomal protein L13A [Source:MGI Symbol;Acc:MGI:1351455]	0.688144	1.05625e-05	0.000915123	289	511	489	518	357	607	545	388	329	388	319	176	310	231
ENSMUSG00000002297	Dbf4	DBF4 zinc finger [Source:MGI Symbol;Acc:MGI:1351328]	0.691794	1.15764e-05	0.000998095	214	324	319	337	194	392	368	245	204	237	196	101	222	168
ENSMUSG00000002233	Rhoc	ras homolog family member C [Source:MGI Symbol;Acc:MGI:106028]	0.997453	1.16709e-05	0.000999623	814	1680	2539	2303	1273	1794	1354	979	889	859	1481	581	843	671
ENSMUSG00000035021	Baz1a	bromodomain adjacent to zinc finger domain 1A [Source:MGI Symbol;Acc:MGI:1309478]	0.563066	1.17066e-05	0.000999623	1045	662	758	726	837	992	1161	538	779	618	770	394	774	498
ENSMUSG00000058006	Mdn1	midasin AAA ATPase 1 [Source:MGI Symbol;Acc:MGI:1926159]	0.42978	1.28852e-05	0.00108978	610	516	562	559	395	629	727	408	519	503	519	259	495	376
ENSMUSG00000040746	Rnf167	ring finger protein 167 [Source:MGI Symbol;Acc:MGI:1917760]	-0.623802	1.28386e-05	0.00108978	117	118	129	97	116	112	150	243	219	179	286	120	190	134
ENSMUSG00000027589	Pcmtd2	protein-L-isoaspartate (D-aspartate) O-methyltransferase domain containing 2 [Source:MGI Symbol;Acc:MGI:1923927]	-0.420328	1.3127e-05	0.00109976	156	136	105	122	109	180	142	186	222	192	230	131	195	157
ENSMUSG00000023951	Vegfa	vascular endothelial growth factor A [Source:MGI Symbol;Acc:MGI:103178]	0.73083	1.30814e-05	0.00109976	267	316	234	403	304	300	340	226	246	211	194	149	137	189
ENSMUSG00000035769	Xylb	xylulokinase homolog (H. influenzae) [Source:MGI Symbol;Acc:MGI:2142985]	0.929022	1.34771e-05	0.00112378	63	82	111	115	54	161	68	51	48	48	62	47	56	37
ENSMUSG00000056216	Cebpg	CCAAT/enhancer binding protein (C/EBP), gamma [Source:MGI Symbol;Acc:MGI:104982]	0.581669	1.35801e-05	0.00112708	333	463	550	562	330	610	546	345	380	309	452	269	354	240
ENSMUSG00000086841	2410006H16Rik	RIKEN cDNA 2410006H16 gene [Source:MGI Symbol;Acc:MGI:1916471]	0.899625	1.38643e-05	0.00114532	386	859	727	944	708	1550	1119	589	625	438	684	286	583	307
ENSMUSG00000027475	Kif3b	kinesin family member 3B [Source:MGI Symbol;Acc:MGI:107688]	0.452129	1.39634e-05	0.00114817	343	347	335	382	317	365	326	253	322	304	321	187	247	216
ENSMUSG00000053332	Gas5	growth arrest specific 5 [Source:MGI Symbol;Acc:MGI:95659]	0.559705	1.425e-05	0.00116098	593	718	858	929	587	1265	990	633	602	705	692	398	629	472
ENSMUSG00000010760	Phlda2	pleckstrin homology like domain, family A, member 2 [Source:MGI Symbol;Acc:MGI:1202307]	2.14137	1.42119e-05	0.00116098	14	29	39	48	25	22	27	12	1	9	9	13	0	3
ENSMUSG00000010406	Mrpl52	mitochondrial ribosomal protein L52 [Source:MGI Symbol;Acc:MGI:1916086]	0.608897	1.45585e-05	0.0011807	450	469	458	522	254	580	448	303	304	350	331	300	314	212
ENSMUSG00000030007	Cct7	chaperonin containing Tcp1, subunit 7 (eta) [Source:MGI Symbol;Acc:MGI:107184]	0.461965	1.53877e-05	0.00124228	1158	1626	1537	1585	1221	2068	1789	1269	1366	1356	1402	724	1365	838
ENSMUSG00000079173	Zan	zonadhesin [Source:MGI Symbol;Acc:MGI:106656]	-1.06486	1.60622e-05	0.00129087	12	17	10	29	14	18	17	37	52	46	36	25	26	32
ENSMUSG00000056749	Nfil3	nuclear factor, interleukin 3, regulated [Source:MGI Symbol;Acc:MGI:109495]	1.57767	1.63765e-05	0.0013102	13	15	33	20	15	25	19	12	10	5	6	8	8	0
ENSMUSG00000028680	Plk3	polo like kinase 3 [Source:MGI Symbol;Acc:MGI:109604]	1.76279	1.68308e-05	0.0013405	18	24	27	76	44	18	36	10	9	6	10	16	8	14
ENSMUSG00000031479	Vps36	vacuolar protein sorting 36 [Source:MGI Symbol;Acc:MGI:1917410]	0.456258	1.7321e-05	0.00137338	434	487	552	545	345	576	514	407	425	364	496	244	434	265
ENSMUSG00000024486	Hbegf	heparin-binding EGF-like growth factor [Source:MGI Symbol;Acc:MGI:96070]	0.963705	1.7478e-05	0.00137968	55	80	121	121	80	86	101	55	35	52	63	50	55	33
ENSMUSG00000036371	Serbp1	serpine1 mRNA binding protein 1 [Source:MGI Symbol;Acc:MGI:1914120]	0.446585	1.79156e-05	0.00139722	5417	5336	5168	5828	5766	7263	6730	4624	5219	5900	4918	2837	4444	3809
ENSMUSG00000031578	Mak16	MAK16 homolog [Source:MGI Symbol;Acc:MGI:1915170]	0.615745	1.78337e-05	0.00139722	280	239	210	215	285	278	304	164	216	224	191	106	164	170
ENSMUSG00000041057	Wdr43	WD repeat domain 43 [Source:MGI Symbol;Acc:MGI:1919765]	0.42514	1.79363e-05	0.00139722	1054	773	828	914	740	1089	1158	722	724	882	782	484	784	639
ENSMUSG00000105740	Gm42685	predicted gene 42685 [Source:MGI Symbol;Acc:MGI:5662822]	1.41999	1.8352e-05	0.0014194	19	42	54	61	34	39	61	18	15	18	33	6	31	5
ENSMUSG00000007029	Vars	valyl-tRNA synthetase [Source:MGI Symbol;Acc:MGI:90675]	0.471046	1.83808e-05	0.0014194	651	549	398	499	350	633	725	409	434	446	456	312	412	327
ENSMUSG00000049553	Polr1a	polymerase (RNA) I polypeptide A [Source:MGI Symbol;Acc:MGI:1096397]	0.522384	1.8774e-05	0.00144348	239	227	194	192	227	245	302	200	181	193	180	117	185	122
ENSMUSG00000066232	Ipo7	importin 7 [Source:MGI Symbol;Acc:MGI:2152414]	0.397067	1.97419e-05	0.00151136	536	622	504	629	547	756	705	499	586	564	523	326	463	419
ENSMUSG00000053411	Cbx7	chromobox 7 [Source:MGI Symbol;Acc:MGI:1196439]	-0.69365	2.08468e-05	0.0015823	115	105	86	92	82	206	148	182	264	156	268	159	230	120
ENSMUSG00000063296	Tmem117	transmembrane protein 117 [Source:MGI Symbol;Acc:MGI:2444580]	-1.00911	2.08413e-05	0.0015823	12	7	12	21	16	22	19	28	47	34	46	22	28	24
ENSMUSG00000097121	D130020L05Rik	RIKEN cDNA D130020L05 gene [Source:MGI Symbol;Acc:MGI:2450270]	-1.19136	2.10816e-05	0.00159332	20	8	14	13	14	22	11	26	30	32	59	41	24	26
ENSMUSG00000066026	Dhrs3	dehydrogenase/reductase (SDR family) member 3 [Source:MGI Symbol;Acc:MGI:1315215]	-0.558896	2.22364e-05	0.00166642	129	86	68	82	75	100	102	146	158	125	168	112	159	108
ENSMUSG00000037958	Nsrp1	nuclear speckle regulatory protein 1 [Source:MGI Symbol;Acc:MGI:2144305]	0.341162	2.22001e-05	0.00166642	535	412	498	499	350	592	556	387	466	443	492	302	417	302
ENSMUSG00000042133	Ppig	peptidyl-prolyl isomerase G (cyclophilin G) [Source:MGI Symbol;Acc:MGI:2445173]	0.365138	2.24557e-05	0.00167578	1294	1208	1233	1298	819	1483	1227	961	1130	1116	1075	725	973	850
ENSMUSG00000070697	Utp3	UTP3 small subunit processome component [Source:MGI Symbol;Acc:MGI:1919230]	0.396929	2.35421e-05	0.0017495	490	408	530	479	365	582	577	355	436	445	465	290	435	274
ENSMUSG00000030905	Crym	crystallin, mu [Source:MGI Symbol;Acc:MGI:102675]	1.57969	2.3872e-05	0.00176663	9	73	77	101	57	72	53	31	32	28	32	9	21	9
ENSMUSG00000029201	Ugdh	UDP-glucose dehydrogenase [Source:MGI Symbol;Acc:MGI:1306785]	1.32997	2.40741e-05	0.00177286	321	1296	1305	1974	878	1010	1040	594	378	586	852	170	462	358
ENSMUSG00000030737	Slco2b1	solute carrier organic anion transporter family, member 2b1 [Source:MGI Symbol;Acc:MGI:1351872]	-0.642965	2.42126e-05	0.00177286	180	114	109	94	75	204	160	229	236	226	264	120	236	182
ENSMUSG00000058126	Tpm3-rs7	tropomyosin 3, related sequence 7 [Source:MGI Symbol;Acc:MGI:99705]	0.534161	2.42557e-05	0.00177286	867	805	1112	1016	827	945	1013	613	653	823	809	499	793	557
ENSMUSG00000025887	Casp12	caspase 12 [Source:MGI Symbol;Acc:MGI:1312922]	-0.770652	2.47639e-05	0.00180259	53	54	35	39	55	79	86	115	134	103	99	52	109	93
ENSMUSG00000006005	Tpr	translocated promoter region, nuclear basket protein [Source:MGI Symbol;Acc:MGI:1922066]	0.248709	2.52796e-05	0.00183262	1959	1928	1853	1794	1404	2322	2240	1672	1986	1694	1919	1176	1831	1432
ENSMUSG00000061959	Ces1e	carboxylesterase 1E [Source:MGI Symbol;Acc:MGI:95432]	-1.06489	2.59346e-05	0.00187246	51	153	65	96	50	119	109	262	143	276	247	85	240	145
ENSMUSG00000028996	Rbp7	retinol binding protein 7, cellular [Source:MGI Symbol;Acc:MGI:1890409]	-0.795284	2.62511e-05	0.00188763	71	72	35	66	51	105	89	155	111	167	138	60	135	104
ENSMUSG00000083899	Gm12346	predicted gene 12346 [Source:MGI Symbol;Acc:MGI:3649810]	0.643165	2.64401e-05	0.00189356	108	116	118	139	81	154	143	79	65	103	95	50	111	64
ENSMUSG00000030214	Plbd1	phospholipase B domain containing 1 [Source:MGI Symbol;Acc:MGI:1914107]	-0.876818	2.90079e-05	0.00206911	107	177	132	166	114	270	178	370	378	290	419	110	452	195
ENSMUSG00000005125	Ndrg1	N-myc downstream regulated gene 1 [Source:MGI Symbol;Acc:MGI:1341799]	0.780888	2.98987e-05	0.00212412	290	598	447	606	566	772	624	321	385	340	481	182	466	234
ENSMUSG00000049658	Bdp1	B double prime 1, subunit of RNA polymerase III transcription initiation factor IIIB [Source:MGI Symbol;Acc:MGI:1347077]	0.293158	3.06527e-05	0.00216901	830	747	763	799	650	869	927	637	777	748	797	483	709	574
ENSMUSG00000009545	Kcnq1	potassium voltage-gated channel, subfamily Q, member 1 [Source:MGI Symbol;Acc:MGI:108083]	-0.391214	3.1037e-05	0.00218208	388	410	302	356	316	503	454	468	630	646	581	398	557	404
ENSMUSG00000055862	Izumo4	IZUMO family member 4 [Source:MGI Symbol;Acc:MGI:1918814]	-0.968247	3.10831e-05	0.00218208	38	21	27	17	31	21	19	48	56	52	67	52	40	40
ENSMUSG00000027288	Zfp106	zinc finger protein 106 [Source:MGI Symbol;Acc:MGI:1270153]	0.375097	3.12586e-05	0.00218576	1328	1228	1383	1373	1120	1724	1485	955	1214	1133	1389	988	1120	842
ENSMUSG00000026012	Cd28	CD28 antigen [Source:MGI Symbol;Acc:MGI:88327]	-1.12392	3.27172e-05	0.00227742	29	24	11	23	7	36	20	54	88	34	59	25	38	39
ENSMUSG00000069631	Strada	STE20-related kinase adaptor alpha [Source:MGI Symbol;Acc:MGI:1919399]	0.471886	3.28258e-05	0.00227742	294	276	270	314	238	296	368	209	235	247	246	170	198	218
ENSMUSG00000038683	Pak1ip1	PAK1 interacting protein 1 [Source:MGI Symbol;Acc:MGI:1915333]	0.580094	3.33334e-05	0.00230364	309	430	429	527	271	509	457	285	286	351	302	216	307	259
ENSMUSG00000038987	Cfap157	cilia and flagella associated protein 157 [Source:MGI Symbol;Acc:MGI:2447809]	1.22673	3.36143e-05	0.00230511	12	18	22	35	20	21	25	8	14	12	13	6	10	6
ENSMUSG00000024975	Pdcd4	programmed cell death 4 [Source:MGI Symbol;Acc:MGI:107490]	-1.11327	3.36106e-05	0.00230511	1571	1122	568	764	441	1489	901	1832	1944	1907	1948	3153	1876	1490
ENSMUSG00000037601	Nme1	NME/NM23 nucleoside diphosphate kinase 1 [Source:MGI Symbol;Acc:MGI:97355]	0.564019	3.39888e-05	0.00232183	629	1023	970	967	736	1167	1155	722	720	688	877	350	796	556
ENSMUSG00000027714	Exosc9	exosome component 9 [Source:MGI Symbol;Acc:MGI:1355319]	0.478294	3.42756e-05	0.00233245	142	133	110	140	90	172	137	108	98	89	136	71	100	82
ENSMUSG00000008859	Rala	v-ral simian leukemia viral oncogene A (ras related) [Source:MGI Symbol;Acc:MGI:1927243]	0.670073	3.63322e-05	0.00246296	378	600	755	608	354	728	611	400	361	381	522	256	460	263
ENSMUSG00000097651	4930461G14Rik	RIKEN cDNA 4930461G14 gene [Source:MGI Symbol;Acc:MGI:1922129]	2.56096	3.84101e-05	0.00259392	4	6	13	27	13	5	14	4	5	2	1	0	0	3
ENSMUSG00000037851	Iars	isoleucine-tRNA synthetase [Source:MGI Symbol;Acc:MGI:2145219]	0.72623	3.92186e-05	0.00263849	190	410	288	393	254	558	466	248	302	257	255	131	244	162
ENSMUSG00000094870	Zfp131	zinc finger protein 131 [Source:MGI Symbol;Acc:MGI:1919715]	0.344679	3.9948e-05	0.00267742	352	376	369	409	305	513	506	336	360	349	394	218	366	276
ENSMUSG00000015176	Nolc1	nucleolar and coiled-body phosphoprotein 1 [Source:MGI Symbol;Acc:MGI:1918019]	0.524879	4.25913e-05	0.00284385	561	474	521	556	387	654	687	396	325	547	490	244	446	309
ENSMUSG00000074139	1700057G04Rik	RIKEN cDNA 1700057G04 gene [Source:MGI Symbol;Acc:MGI:1925709]	5.84756	4.27662e-05	0.00284483	0	1	21	4	24	12	5	0	0	0	0	0	0	0
ENSMUSG00000030643	Rab30	RAB30, member RAS oncogene family [Source:MGI Symbol;Acc:MGI:1923235]	1.48165	4.44372e-05	0.00294496	15	66	65	86	73	126	53	20	31	15	51	11	45	14
ENSMUSG00000042638	Gucy2c	guanylate cyclase 2c [Source:MGI Symbol;Acc:MGI:106903]	-0.810993	4.62715e-05	0.00305512	282	571	370	561	333	690	451	895	561	815	1399	551	1042	661
ENSMUSG00000020422	Tns3	tensin 3 [Source:MGI Symbol;Acc:MGI:2443012]	-0.424691	4.76724e-05	0.00313596	183	169	142	128	148	237	204	239	315	255	283	171	250	170
ENSMUSG00000028869	Gnl2	guanine nucleotide binding protein-like 2 (nucleolar) [Source:MGI Symbol;Acc:MGI:2385207]	0.449281	4.91791e-05	0.00321827	240	204	270	265	217	332	328	186	251	234	218	130	218	170
ENSMUSG00000037001	Zfp39	zinc finger protein 39 [Source:MGI Symbol;Acc:MGI:99183]	-1.08749	4.9286e-05	0.00321827	12	15	6	7	6	14	14	19	28	23	32	19	17	23
ENSMUSG00000032808	Cyp2c38	cytochrome P450, family 2, subfamily c, polypeptide 38 [Source:MGI Symbol;Acc:MGI:1306819]	-3.34061	4.97114e-05	0.00323415	0	3	0	1	1	1	0	15	5	4	26	1	14	3
ENSMUSG00000108053	Gm43890	predicted gene, 43890 [Source:MGI Symbol;Acc:MGI:5690282]	1.92224	5.20541e-05	0.00337144	8	9	26	11	7	9	18	3	2	1	5	5	6	2
ENSMUSG00000034371	Tkfc	triokinase, FMN cyclase [Source:MGI Symbol;Acc:MGI:2385084]	1.62757	5.22012e-05	0.00337144	186	1094	2734	2022	940	1628	992	502	312	652	868	160	463	419
ENSMUSG00000022255	Mtdh	metadherin [Source:MGI Symbol;Acc:MGI:1914404]	0.355069	5.30347e-05	0.00341286	1877	1709	1895	1865	1232	2081	2143	1559	1667	1495	1596	1226	1447	1236
ENSMUSG00000018822	Sfrp5	secreted frizzled-related sequence protein 5 [Source:MGI Symbol;Acc:MGI:1860298]	-1.29619	5.34835e-05	0.00342932	45	50	10	16	32	81	36	80	114	156	123	35	108	69
ENSMUSG00000020019	Ntn4	netrin 4 [Source:MGI Symbol;Acc:MGI:1888978]	-0.815477	5.41387e-05	0.00345884	95	69	39	31	39	68	60	111	120	116	143	81	103	58
ENSMUSG00000103038	Gm37124	predicted gene, 37124 [Source:MGI Symbol;Acc:MGI:5610352]	-1.14443	5.49093e-05	0.0034955	7	14	8	7	3	14	18	20	31	18	29	15	29	19
ENSMUSG00000030521	Mphosph10	M-phase phosphoprotein 10 (U3 small nucleolar ribonucleoprotein) [Source:MGI Symbol;Acc:MGI:1915223]	0.46004	5.52188e-05	0.00350265	408	435	345	329	404	511	547	296	381	373	398	189	356	267
ENSMUSG00000035692	Isg15	ISG15 ubiquitin-like modifier [Source:MGI Symbol;Acc:MGI:1855694]	1.42106	5.54505e-05	0.00350483	37	131	308	123	93	244	165	62	74	35	114	33	88	34
ENSMUSG00000041278	Ttc1	tetratricopeptide repeat domain 1 [Source:MGI Symbol;Acc:MGI:1914077]	0.392925	5.66769e-05	0.00356964	269	215	267	271	169	295	302	213	236	204	242	154	204	153
ENSMUSG00000085438	Oip5os1	Opa interacting protein 5, opposite strand 1 [Source:MGI Symbol;Acc:MGI:1913852]	-0.298515	5.83334e-05	0.00366098	707	658	725	720	554	1032	863	967	1179	957	1215	603	1023	760
ENSMUSG00000001962	Fam50a	family with sequence similarity 50, member A [Source:MGI Symbol;Acc:MGI:1351626]	0.512834	6.00203e-05	0.00372871	237	159	224	182	188	233	217	126	173	167	165	106	180	131
ENSMUSG00000028741	Mrto4	mRNA turnover 4, ribosome maturation factor [Source:MGI Symbol;Acc:MGI:1917152]	0.889283	6.00423e-05	0.00372871	212	214	161	173	377	296	358	118	162	184	171	89	145	146
ENSMUSG00000051022	Hs3st1	heparan sulfate (glucosamine) 3-O-sulfotransferase 1 [Source:MGI Symbol;Acc:MGI:1201606]	0.99899	5.98377e-05	0.00372871	24	47	34	68	33	62	50	20	28	23	30	27	15	19
ENSMUSG00000058392	Rrp1b	ribosomal RNA processing 1 homolog B (S. cerevisiae) [Source:MGI Symbol;Acc:MGI:1919712]	0.46258	6.10112e-05	0.00377568	274	229	214	201	176	245	276	178	240	196	168	125	182	126
ENSMUSG00000050299	Gm9843	predicted gene 9843 [Source:MGI Symbol;Acc:MGI:3708621]	0.395962	6.16795e-05	0.00380378	3642	4715	4393	4952	3529	5633	4895	3543	3778	4319	4382	2215	3732	3107
ENSMUSG00000040249	Lrp1	low density lipoprotein receptor-related protein 1 [Source:MGI Symbol;Acc:MGI:96828]	-0.424698	6.25395e-05	0.00384347	321	326	310	380	247	527	369	465	469	509	694	365	492	416
ENSMUSG00000003873	Bax	BCL2-associated X protein [Source:MGI Symbol;Acc:MGI:99702]	0.574514	6.3157e-05	0.00385852	202	260	326	334	223	310	289	212	217	231	248	107	219	145
ENSMUSG00000092819	Gm23639	predicted gene, 23639 [Source:MGI Symbol;Acc:MGI:5453416]	1.0431	6.32188e-05	0.00385852	35	32	25	41	63	48	48	30	19	15	28	20	19	17
ENSMUSG00000036390	Gadd45a	growth arrest and DNA-damage-inducible 45 alpha [Source:MGI Symbol;Acc:MGI:107799]	1.05391	6.42241e-05	0.00389802	116	288	263	443	317	434	348	201	125	214	234	60	172	126
ENSMUSG00000058809	Hspd1-ps3	heat shock protein 1 (chaperonin), pseudogene 3 [Source:MGI Symbol;Acc:MGI:3651246]	0.978897	6.43049e-05	0.00389802	274	210	196	193	432	229	248	120	152	203	153	71	138	138
ENSMUSG00000067229	Cyp2c66	cytochrome P450, family 2, subfamily c, polypeptide 66 [Source:MGI Symbol;Acc:MGI:1917138]	-2.1557	6.46818e-05	0.00390753	12	140	44	79	44	108	49	528	198	355	485	25	486	206
ENSMUSG00000050323	Ndufaf6	NADH:ubiquinone oxidoreductase complex assembly factor 6 [Source:MGI Symbol;Acc:MGI:1924197]	0.702302	6.63068e-05	0.00399212	42	59	50	57	44	60	60	46	40	37	34	25	38	18
ENSMUSG00000037376	Trmt6	tRNA methyltransferase 6 [Source:MGI Symbol;Acc:MGI:1914176]	0.383425	6.67576e-05	0.00399541	382	416	338	376	318	503	499	342	357	348	407	178	387	243
ENSMUSG00000029204	Rhoh	ras homolog family member H [Source:MGI Symbol;Acc:MGI:1921984]	-0.998363	6.68624e-05	0.00399541	59	25	36	34	28	43	82	76	112	78	138	38	138	64
ENSMUSG00000068036	Afdn	afadin, adherens junction formation factor [Source:MGI Symbol;Acc:MGI:1314653]	0.388138	6.70364e-05	0.00399541	865	650	827	919	633	988	882	694	680	706	717	538	647	534
ENSMUSG00000003051	Elf3	E74-like factor 3 [Source:MGI Symbol;Acc:MGI:1101781]	-0.626983	6.77197e-05	0.00399591	104	179	102	158	89	180	132	236	208	261	214	146	230	194
ENSMUSG00000061136	Prpf40a	pre-mRNA processing factor 40A [Source:MGI Symbol;Acc:MGI:1860512]	0.352976	6.74727e-05	0.00399591	986	1225	1020	1210	931	1577	1333	1071	992	1085	1246	612	937	777
ENSMUSG00000106037	Gm4332	predicted gene 4332 [Source:MGI Symbol;Acc:MGI:3782515]	0.847942	6.76859e-05	0.00399591	380	296	672	479	182	571	461	263	252	278	263	210	298	160
ENSMUSG00000053746	Ptrh1	peptidyl-tRNA hydrolase 1 homolog [Source:MGI Symbol;Acc:MGI:1913779]	1.2326	6.91655e-05	0.00406771	10	20	26	35	16	21	22	8	14	12	10	7	10	6
ENSMUSG00000103791	Gm38095	predicted gene, 38095 [Source:MGI Symbol;Acc:MGI:5611323]	-0.875346	7.02798e-05	0.0041196	17	13	13	18	10	20	23	24	40	38	34	19	36	25
ENSMUSG00000040570	Rundc3b	RUN domain containing 3B [Source:MGI Symbol;Acc:MGI:2685286]	1.42513	7.31589e-05	0.00427426	46	161	222	182	149	283	271	86	61	70	143	15	123	33
ENSMUSG00000036278	Macrod1	mono-ADP ribosylhydrolase 1 [Source:MGI Symbol;Acc:MGI:2147583]	-0.840947	7.37766e-05	0.00429621	29	34	16	28	21	58	31	58	53	69	52	52	53	51
ENSMUSG00000074179	Gm10639	predicted gene 10639 [Source:MGI Symbol;Acc:MGI:3704339]	2.62781	7.47563e-05	0.00433904	7	25	12	22	2	16	3	4	0	4	5	0	1	1
ENSMUSG00000054520	Sh3bp2	SH3-domain binding protein 2 [Source:MGI Symbol;Acc:MGI:1346349]	-0.806808	7.90855e-05	0.00457537	38	33	21	24	29	61	39	59	90	45	69	38	81	57
ENSMUSG00000021238	Aldh6a1	aldehyde dehydrogenase family 6, subfamily A1 [Source:MGI Symbol;Acc:MGI:1915077]	-0.744093	8.04204e-05	0.00463749	28	53	40	44	52	64	54	92	131	63	100	51	84	68
ENSMUSG00000023106	Denr	density-regulated protein [Source:MGI Symbol;Acc:MGI:1915434]	0.586756	8.06987e-05	0.00463848	551	666	731	778	366	915	918	450	448	582	578	353	592	346
ENSMUSG00000010936	Vac14	Vac14 homolog (S. cerevisiae) [Source:MGI Symbol;Acc:MGI:2157980]	0.627723	8.14545e-05	0.00466682	71	61	80	71	57	93	77	56	55	43	69	26	67	30
ENSMUSG00000054321	Taf4b	TATA-box binding protein associated factor 4b [Source:MGI Symbol;Acc:MGI:2152345]	0.778117	8.25277e-05	0.0047131	73	68	35	41	41	57	55	42	42	35	34	22	27	22
ENSMUSG00000093355	Snora26	small nucleolar RNA, H/ACA box 26 [Source:MGI Symbol;Acc:MGI:3819495]	1.24196	8.33464e-05	0.0047446	20	19	11	24	25	28	18	12	7	16	6	8	6	8
ENSMUSG00000005698	Ctcf	CCCTC-binding factor [Source:MGI Symbol;Acc:MGI:109447]	0.250055	8.48144e-05	0.00481274	1108	954	1002	1045	747	1165	1140	917	1011	937	1083	614	918	754
ENSMUSG00000106943	Dancr	differentiation antagonizing non-protein coding RNA [Source:MGI Symbol;Acc:MGI:1917286]	0.74433	8.53371e-05	0.00482698	46	46	39	76	46	56	63	34	29	34	38	28	38	28
ENSMUSG00000005625	Psmd4	proteasome (prosome, macropain) 26S subunit, non-ATPase, 4 [Source:MGI Symbol;Acc:MGI:1201670]	0.317169	8.58187e-05	0.00482718	1011	973	947	1022	875	1116	1172	922	922	895	954	592	828	790
ENSMUSG00000028645	Slc2a1	solute carrier family 2 (facilitated glucose transporter), member 1 [Source:MGI Symbol;Acc:MGI:95755]	0.749277	8.58842e-05	0.00482718	61	78	67	99	63	70	112	56	48	56	62	48	42	27
ENSMUSG00000062901	Klhl24	kelch-like 24 [Source:MGI Symbol;Acc:MGI:1923035]	-0.667268	8.65893e-05	0.00485146	231	157	129	124	130	257	212	245	385	210	394	280	285	202
ENSMUSG00000117621	Hspe1-rs1	heat shock protein 1 (chaperonin 10), related sequence 1 [Source:MGI Symbol;Acc:MGI:1935159]	1.34802	8.77266e-05	0.00489972	148	229	544	477	69	480	376	149	94	133	181	98	212	69
ENSMUSG00000032718	Mansc1	MANSC domain containing 1 [Source:MGI Symbol;Acc:MGI:1914979]	-1.23961	8.99502e-05	0.00500817	21	18	7	17	13	33	20	18	57	37	48	63	35	39
ENSMUSG00000040511	Pvr	poliovirus receptor [Source:MGI Symbol;Acc:MGI:107741]	0.674134	9.26981e-05	0.00514504	118	119	169	188	125	132	195	97	102	109	100	88	88	90
ENSMUSG00000112129	Pbld1	phenazine biosynthesis-like protein domain containing 1 [Source:MGI Symbol;Acc:MGI:1915621]	-1.30763	9.54217e-05	0.00526331	19	45	6	18	9	27	20	77	34	58	50	54	38	42
ENSMUSG00000041238	Rbbp8	retinoblastoma binding protein 8, endonuclease [Source:MGI Symbol;Acc:MGI:2442995]	0.615571	9.51883e-05	0.00526331	190	343	300	288	260	377	358	221	187	256	262	106	237	175
ENSMUSG00000025026	Add3	adducin 3 (gamma) [Source:MGI Symbol;Acc:MGI:1351615]	-0.461797	9.82744e-05	0.00540387	686	789	477	668	565	1050	709	1131	1163	1125	1192	559	1075	809
ENSMUSG00000084013	Gm14270	predicted gene 14270 [Source:MGI Symbol;Acc:MGI:3649849]	1.45524	9.98125e-05	0.00547151	6	20	28	35	9	35	27	5	11	10	10	7	13	4
ENSMUSG00000110440	Gm45894	predicted gene 45894 [Source:MGI Symbol;Acc:MGI:5805009]	0.431592	0.000102211	0.00558575	296	256	280	240	246	284	332	224	212	214	291	134	258	169
ENSMUSG00000026434	Nucks1	nuclear casein kinase and cyclin-dependent kinase substrate 1 [Source:MGI Symbol;Acc:MGI:1934811]	0.301795	0.000103293	0.00561466	1820	1730	1635	1676	1102	2154	2044	1502	1648	1640	1574	1037	1518	1185
ENSMUSG00000034459	Ifit1	interferon-induced protein with tetratricopeptide repeats 1 [Source:MGI Symbol;Acc:MGI:99450]	1.15059	0.000103372	0.00561466	41	113	91	106	40	167	63	36	56	33	65	17	64	23
ENSMUSG00000032399	Rpl4	ribosomal protein L4 [Source:MGI Symbol;Acc:MGI:1915141]	0.431747	0.000105598	0.00571808	2466	2989	2942	3438	2238	4636	3454	2633	2234	2638	2773	1810	2719	1938
ENSMUSG00000028613	Lrp8	low density lipoprotein receptor-related protein 8, apolipoprotein e receptor [Source:MGI Symbol;Acc:MGI:1340044]	1.20786	0.000113229	0.00611263	29	25	34	21	59	36	50	9	22	19	33	8	18	11
ENSMUSG00000003235	Eif2b5	eukaryotic translation initiation factor 2B, subunit 5 epsilon [Source:MGI Symbol;Acc:MGI:2446176]	0.391831	0.000114568	0.00616618	356	373	302	347	347	441	450	305	344	322	306	219	278	277
ENSMUSG00000026003	Acadl	acyl-Coenzyme A dehydrogenase, long-chain [Source:MGI Symbol;Acc:MGI:87866]	0.854603	0.000116713	0.00626263	675	1561	1942	2108	1371	2264	1595	1150	881	1057	1334	456	1135	734
ENSMUSG00000027122	Arl14ep	ADP-ribosylation factor-like 14 effector protein [Source:MGI Symbol;Acc:MGI:1926020]	0.60614	0.000117116	0.00626537	66	113	102	113	100	151	136	64	105	76	95	52	83	59
ENSMUSG00000031451	Gas6	growth arrest specific 6 [Source:MGI Symbol;Acc:MGI:95660]	-0.72056	0.000119216	0.00635855	302	251	245	239	230	601	433	508	484	449	774	533	678	359
ENSMUSG00000003344	Btbd2	BTB (POZ) domain containing 2 [Source:MGI Symbol;Acc:MGI:1933831]	-0.637136	0.000120922	0.00641106	43	55	44	57	30	69	54	98	73	89	98	73	83	47
ENSMUSG00000064343	mt-Tq	mitochondrially encoded tRNA glutamine [Source:MGI Symbol;Acc:MGI:102477]	0.592823	0.000120562	0.00641106	240	324	362	374	193	412	322	203	312	240	304	131	236	132
ENSMUSG00000040550	Otud6b	OTU domain containing 6B [Source:MGI Symbol;Acc:MGI:1919451]	0.347042	0.00012336	0.00645702	264	255	272	273	182	315	266	199	234	235	271	159	221	168
ENSMUSG00000066148	Prpf4	pre-mRNA processing factor 4 [Source:MGI Symbol;Acc:MGI:1917302]	0.430156	0.000122794	0.00645702	215	175	206	197	198	287	285	148	232	178	197	125	183	137
ENSMUSG00000031696	Vps35	VPS35 retromer complex component [Source:MGI Symbol;Acc:MGI:1890467]	0.441381	0.000123884	0.00645702	406	581	418	518	383	618	495	330	367	460	460	264	399	320
ENSMUSG00000021870	Slmap	sarcolemma associated protein [Source:MGI Symbol;Acc:MGI:1933549]	0.292046	0.000123696	0.00645702	515	501	518	554	454	654	569	461	490	427	576	337	509	385
ENSMUSG00000104218	Gm9134	predicted gene 9134 [Source:MGI Symbol;Acc:MGI:3645181]	0.939584	0.000122711	0.00645702	24	29	17	35	23	42	34	14	22	20	11	14	19	9
ENSMUSG00000024576	Csnk1a1	casein kinase 1, alpha 1 [Source:MGI Symbol;Acc:MGI:1934950]	0.364444	0.000123971	0.00645702	2149	2594	2629	2856	2489	3059	2840	2316	2437	2292	2593	1537	2057	1848
ENSMUSG00000053541	Gm4759	predicted gene 4759 [Source:MGI Symbol;Acc:MGI:3647753]	-0.900532	0.000127576	0.00662539	22	22	29	18	15	35	50	49	61	55	84	28	69	27
ENSMUSG00000024308	Tapbp	TAP binding protein [Source:MGI Symbol;Acc:MGI:1201689]	-0.444646	0.000128217	0.00663926	757	752	611	604	600	980	719	1234	1185	985	1266	505	1107	862
ENSMUSG00000024781	Lipa	lysosomal acid lipase A [Source:MGI Symbol;Acc:MGI:96789]	0.856832	0.000128636	0.00664158	123	249	240	303	125	217	148	126	121	100	204	80	108	85
ENSMUSG00000029561	Oasl2	2'-5' oligoadenylate synthetase-like 2 [Source:MGI Symbol;Acc:MGI:1344390]	0.666552	0.000129688	0.00667648	140	133	251	172	127	187	180	115	159	106	166	70	110	72
ENSMUSG00000029062	Cdk11b	cyclin-dependent kinase 11B [Source:MGI Symbol;Acc:MGI:88353]	0.453699	0.000131456	0.00672852	1137	1142	1302	1373	1258	1355	1320	1064	1051	1068	1244	532	1111	809
ENSMUSG00000038020	Rapgefl1	Rap guanine nucleotide exchange factor (GEF)-like 1 [Source:MGI Symbol;Acc:MGI:3611446]	-0.860696	0.000131319	0.00672852	37	38	46	50	22	64	28	69	60	85	107	86	63	53
ENSMUSG00000075389	2810410L24Rik	RIKEN cDNA 2810410L24 gene [Source:MGI Symbol;Acc:MGI:1923627]	-1.17312	0.000132565	0.00676577	7	12	10	6	9	7	17	20	34	29	35	7	24	15
ENSMUSG00000028330	Ncbp1	nuclear cap binding protein subunit 1 [Source:MGI Symbol;Acc:MGI:1891840]	0.526953	0.00013382	0.00681026	260	270	273	235	308	340	364	192	294	244	248	115	251	160
ENSMUSG00000006304	Arpc2	actin related protein 2/3 complex, subunit 2 [Source:MGI Symbol;Acc:MGI:1923959]	0.364091	0.000135833	0.00689292	1789	2193	2103	2315	1978	2746	2287	2083	1803	1938	2127	1265	1920	1332
ENSMUSG00000025934	Gsta3	glutathione S-transferase, alpha 3 [Source:MGI Symbol;Acc:MGI:95856]	0.880009	0.00013679	0.00692174	61	91	120	155	67	109	105	72	58	81	68	41	33	47
ENSMUSG00000097339	Gm26671	predicted gene, 26671 [Source:MGI Symbol;Acc:MGI:5477165]	2.47025	0.000141416	0.00712865	8	15	3	7	5	2	13	2	3	2	1	1	0	1
ENSMUSG00000010554	Mettl16	methyltransferase like 16 [Source:MGI Symbol;Acc:MGI:1914743]	0.402876	0.000141682	0.00712865	236	285	261	258	235	380	376	239	261	268	263	134	243	183
ENSMUSG00000030657	Xylt1	xylosyltransferase 1 [Source:MGI Symbol;Acc:MGI:2451073]	-0.870833	0.00014331	0.00716996	15	31	15	17	19	34	32	57	50	47	66	20	48	25
ENSMUSG00000022074	Tnfrsf10b	tumor necrosis factor receptor superfamily, member 10b [Source:MGI Symbol;Acc:MGI:1341090]	1.00652	0.000143172	0.00716996	15	27	20	28	18	25	31	13	9	14	16	5	18	10
ENSMUSG00000021500	Ddx46	DEAD (Asp-Glu-Ala-Asp) box polypeptide 46 [Source:MGI Symbol;Acc:MGI:1920895]	0.435598	0.000144368	0.00720256	1054	639	955	780	731	981	1144	619	791	762	847	489	746	564
ENSMUSG00000032966	Fkbp1a	FK506 binding protein 1a [Source:MGI Symbol;Acc:MGI:95541]	0.278433	0.000145441	0.00723582	520	494	511	534	419	584	607	448	510	464	620	329	448	334
ENSMUSG00000032372	Plscr2	phospholipid scramblase 2 [Source:MGI Symbol;Acc:MGI:1270860]	1.26126	0.000146356	0.00724076	26	47	35	78	37	59	51	22	49	12	38	7	15	9
ENSMUSG00000020361	Hspa4	heat shock protein 4 [Source:MGI Symbol;Acc:MGI:1342292]	0.520851	0.000146108	0.00724076	1505	1961	2043	2418	1340	2564	2301	1504	1459	1887	1713	805	1684	1177
ENSMUSG00000056310	Tyw1	tRNA-yW synthesizing protein 1 homolog (S. cerevisiae) [Source:MGI Symbol;Acc:MGI:2141161]	0.797228	0.000148269	0.00731502	64	94	83	151	62	85	86	62	58	62	72	33	41	49
ENSMUSG00000040466	Blvrb	biliverdin reductase B (flavin reductase (NADPH)) [Source:MGI Symbol;Acc:MGI:2385271]	-0.549278	0.00014938	0.00734941	74	55	73	53	44	98	62	105	114	93	112	87	108	69
ENSMUSG00000066894	Vsig10	V-set and immunoglobulin domain containing 10 [Source:MGI Symbol;Acc:MGI:2448533]	-0.545777	0.000150259	0.00737226	74	69	57	59	41	88	62	102	89	117	110	60	118	80
ENSMUSG00000026827	Gpd2	glycerol phosphate dehydrogenase 2, mitochondrial [Source:MGI Symbol;Acc:MGI:99778]	1.09754	0.000151414	0.00738809	640	2254	2702	3135	1265	2006	1519	1120	705	1161	1533	470	1002	775
ENSMUSG00000027447	Cst3	cystatin C [Source:MGI Symbol;Acc:MGI:102519]	-0.55764	0.000151071	0.00738809	1614	1301	817	818	851	1698	1409	1858	2376	1691	1858	1408	1804	1648
ENSMUSG00000027397	Slc20a1	solute carrier family 20, member 1 [Source:MGI Symbol;Acc:MGI:108392]	1.0685	0.000152782	0.00743439	164	336	482	854	406	316	422	190	250	280	276	124	233	178
ENSMUSG00000086054	Hnf1aos1	HNF1 homeobox A, opposite strand 1 [Source:MGI Symbol;Acc:MGI:3652225]	-1.08763	0.000153577	0.00745266	12	15	10	8	8	19	8	27	17	26	38	29	20	16
ENSMUSG00000020708	Psmc5	protease (prosome, macropain) 26S subunit, ATPase 5 [Source:MGI Symbol;Acc:MGI:105047]	0.515687	0.000154239	0.00746442	253	298	340	303	214	354	347	180	193	214	299	157	256	218
ENSMUSG00000039952	Dag1	dystroglycan 1 [Source:MGI Symbol;Acc:MGI:101864]	-0.428759	0.000158596	0.00765443	927	1063	916	1113	606	1570	1046	1426	1471	1593	1864	1040	1588	1007
ENSMUSG00000024665	Fads2	fatty acid desaturase 2 [Source:MGI Symbol;Acc:MGI:1930079]	-0.534362	0.000160644	0.00773225	338	402	196	350	282	520	370	559	636	654	560	335	490	424
ENSMUSG00000035941	Ibtk	inhibitor of Bruton agammaglobulinemia tyrosine kinase [Source:MGI Symbol;Acc:MGI:1918677]	0.33429	0.000167383	0.00799164	495	513	484	581	474	724	709	434	515	546	551	361	464	376
ENSMUSG00000021482	Prxl2c	peroxiredoxin like 2C [Source:MGI Symbol;Acc:MGI:1913379]	-0.687893	0.000167129	0.00799164	100	86	44	68	46	127	76	148	171	114	141	117	119	82
ENSMUSG00000096956	Snhg18	small nucleolar RNA host gene 18 [Source:MGI Symbol;Acc:MGI:1914085]	-0.499814	0.000167009	0.00799164	987	216	200	176	106	269	219	326	309	336	370	1407	293	274
ENSMUSG00000105835	Gm43552	predicted gene 43552 [Source:MGI Symbol;Acc:MGI:5663689]	2.28405	0.0001684	0.00801864	4	6	24	22	4	15	7	2	0	2	8	1	3	2
ENSMUSG00000009248	Ascl2	achaete-scute family bHLH transcription factor 2 [Source:MGI Symbol;Acc:MGI:96920]	-0.675575	0.000171974	0.00815146	77	60	54	82	43	116	66	98	178	127	135	103	111	64
ENSMUSG00000018412	Kansl1	KAT8 regulatory NSL complex subunit 1 [Source:MGI Symbol;Acc:MGI:1923969]	-0.388037	0.000172107	0.00815146	230	190	174	210	209	307	270	279	402	337	386	230	294	228
ENSMUSG00000074093	Svip	small VCP/p97-interacting protein [Source:MGI Symbol;Acc:MGI:1922994]	-0.763216	0.000173401	0.00819091	133	228	133	253	101	255	143	319	245	423	364	189	349	277
ENSMUSG00000026806	Ddx31	DEAD/H (Asp-Glu-Ala-Asp/His) box polypeptide 31 [Source:MGI Symbol;Acc:MGI:2682639]	0.59179	0.000176825	0.00833048	55	55	48	48	46	64	56	33	49	45	41	21	40	28
ENSMUSG00000022895	Ets2	E26 avian leukemia oncogene 2, 3' domain [Source:MGI Symbol;Acc:MGI:95456]	0.504086	0.000178166	0.00837144	561	633	670	819	819	987	870	629	719	576	699	323	578	460
ENSMUSG00000105881	4932422M17Rik	RIKEN cDNA 4932422M17 gene [Source:MGI Symbol;Acc:MGI:1921616]	-0.631164	0.000179973	0.00843403	104	75	55	48	92	113	78	121	164	142	161	93	130	100
ENSMUSG00000023110	Prmt5	protein arginine N-methyltransferase 5 [Source:MGI Symbol;Acc:MGI:1351645]	0.372273	0.000181885	0.00850119	266	251	196	244	200	301	294	200	241	223	226	176	182	144
ENSMUSG00000021751	Acox2	acyl-Coenzyme A oxidase 2, branched chain [Source:MGI Symbol;Acc:MGI:1934852]	2.65721	0.000183117	0.00853634	5	118	375	215	129	170	201	8	9	16	122	11	37	18
ENSMUSG00000017009	Sdc4	syndecan 4 [Source:MGI Symbol;Acc:MGI:1349164]	-0.354457	0.000184147	0.0085426	539	636	439	530	465	835	632	826	923	819	886	491	745	673
ENSMUSG00000009741	Ubp1	upstream binding protein 1 [Source:MGI Symbol;Acc:MGI:104889]	0.411899	0.000184214	0.0085426	454	591	586	688	422	702	684	438	473	547	576	332	459	380
ENSMUSG00000030231	Plekha5	pleckstrin homology domain containing, family A member 5 [Source:MGI Symbol;Acc:MGI:1923802]	0.397938	0.000186453	0.00862396	450	420	502	474	335	495	527	333	486	377	419	286	309	305
ENSMUSG00000026069	Il1rl1	interleukin 1 receptor-like 1 [Source:MGI Symbol;Acc:MGI:98427]	1.07224	0.000189497	0.00871932	54	35	41	45	75	25	51	17	27	20	31	16	34	22
ENSMUSG00000030199	Etv6	ets variant 6 [Source:MGI Symbol;Acc:MGI:109336]	-0.330993	0.000189438	0.00871932	203	226	182	212	169	315	252	276	360	293	339	203	315	234
ENSMUSG00000025140	Pycr1	pyrroline-5-carboxylate reductase 1 [Source:MGI Symbol;Acc:MGI:2384795]	1.03779	0.000195243	0.00896051	189	78	71	77	52	68	87	32	63	43	41	223	31	49
ENSMUSG00000019837	Gtf3c6	general transcription factor IIIC, polypeptide 6, alpha [Source:MGI Symbol;Acc:MGI:1914621]	0.552757	0.000195756	0.00896089	183	209	255	306	160	306	220	148	189	210	197	136	154	120
ENSMUSG00000059479	B3gnt8	UDP-GlcNAc:betaGal beta-1,3-N-acetylglucosaminyltransferase 8 [Source:MGI Symbol;Acc:MGI:2385269]	-0.752928	0.000197091	0.0089988	102	50	62	48	84	96	76	144	132	94	147	135	133	104
ENSMUSG00000026142	Rhbdd1	rhomboid domain containing 1 [Source:MGI Symbol;Acc:MGI:1924117]	0.665362	0.000201347	0.00905346	94	120	54	127	81	111	110	79	87	51	85	40	64	53
ENSMUSG00000010911	Apip	APAF1 interacting protein [Source:MGI Symbol;Acc:MGI:1926788]	0.92425	0.000200855	0.00905346	43	42	31	37	14	47	44	15	28	18	16	25	17	17
ENSMUSG00000016256	Ctsz	cathepsin Z [Source:MGI Symbol;Acc:MGI:1891190]	0.774669	0.000200778	0.00905346	416	774	919	981	520	954	934	509	395	541	775	215	579	383
ENSMUSG00000032370	Lactb	lactamase, beta [Source:MGI Symbol;Acc:MGI:1933395]	0.552036	0.000200932	0.00905346	210	240	264	290	123	286	256	171	171	176	240	97	197	133
ENSMUSG00000033715	Akr1c14	aldo-keto reductase family 1, member C14 [Source:MGI Symbol;Acc:MGI:2145458]	-1.0461	0.000198811	0.00905346	22	44	15	22	14	48	20	83	53	88	51	28	50	38
ENSMUSG00000044393	Dsg2	desmoglein 2 [Source:MGI Symbol;Acc:MGI:1196466]	0.749447	0.000200898	0.00905346	572	1424	1371	1518	1049	1402	1118	901	635	868	860	644	722	579
ENSMUSG00000064341	mt-Nd1	mitochondrially encoded NADH dehydrogenase 1 [Source:MGI Symbol;Acc:MGI:101787]	0.644371	0.000203971	0.00914829	44216	99667	60086	98476	58728	107700	75225	59250	56915	51926	64160	30194	62698	38422
ENSMUSG00000031827	Cotl1	coactosin-like 1 (Dictyostelium) [Source:MGI Symbol;Acc:MGI:1919292]	0.732022	0.000211393	0.00945729	493	1007	818	1181	444	968	763	571	463	591	519	425	574	354
ENSMUSG00000074578	Zfas1	zinc finger, NFX1-type containing 1, antisense RNA 1 [Source:MGI Symbol;Acc:MGI:1916199]	0.744037	0.000212424	0.00947955	242	446	359	482	386	837	644	326	334	302	485	165	330	176
ENSMUSG00000064225	Paqr9	progestin and adipoQ receptor family member IX [Source:MGI Symbol;Acc:MGI:1922802]	1.81126	0.000213496	0.00950353	6	8	64	19	33	62	18	6	9	14	13	3	13	6
ENSMUSG00000041781	Cpsf2	cleavage and polyadenylation specific factor 2 [Source:MGI Symbol;Acc:MGI:1861601]	0.470464	0.000218167	0.00968718	403	422	404	450	504	578	558	356	437	463	420	201	380	269
ENSMUSG00000042707	Dnali1	dynein, axonemal, light intermediate polypeptide 1 [Source:MGI Symbol;Acc:MGI:1922813]	0.62518	0.000222458	0.00985305	62	42	62	56	42	92	68	40	40	42	42	35	40	40
ENSMUSG00000021377	Dek	DEK oncogene (DNA binding) [Source:MGI Symbol;Acc:MGI:1926209]	0.335067	0.000225373	0.00995735	2363	1767	1758	1691	1606	2266	2150	1448	1773	1910	1828	1071	1730	1390
ENSMUSG00000026317	Cln8	CLN8 transmembrane ER and ERGIC protein [Source:MGI Symbol;Acc:MGI:1349447]	0.810275	0.000229107	0.0100972	71	94	196	123	115	174	155	101	97	65	99	49	101	47
ENSMUSG00000062312	Erbb2	erb-b2 receptor tyrosine kinase 2 [Source:MGI Symbol;Acc:MGI:95410]	-0.671313	0.00023236	0.0102152	41	56	44	77	49	110	62	120	107	99	99	78	106	97
ENSMUSG00000024290	Rock1	Rho-associated coiled-coil containing protein kinase 1 [Source:MGI Symbol;Acc:MGI:107927]	0.254001	0.00023389	0.0102318	2060	1926	2044	1795	1546	2338	2168	1623	2053	1952	1964	1293	1708	1428
ENSMUSG00000064367	mt-Nd5	mitochondrially encoded NADH dehydrogenase 5 [Source:MGI Symbol;Acc:MGI:102496]	0.428818	0.000233698	0.0102318	12615	15740	14668	18884	10300	20720	14132	10776	12279	12808	15328	9358	12008	9236
ENSMUSG00000090389	Cdv3-ps	Cdv3 retrotransposed pseudogene [Source:MGI Symbol;Acc:MGI:3646628]	0.938966	0.000235377	0.0102716	21	32	25	33	29	52	39	10	14	26	19	13	17	23
ENSMUSG00000031425	Plp1	proteolipid protein (myelin) 1 [Source:MGI Symbol;Acc:MGI:97623]	-0.87463	0.000238653	0.0102848	60	52	27	41	48	92	82	101	196	68	113	59	141	83
ENSMUSG00000029673	Auts2	autism susceptibility candidate 2 [Source:MGI Symbol;Acc:MGI:1919847]	-0.463506	0.000238042	0.0102848	509	355	364	364	286	510	475	605	582	687	639	538	468	471
ENSMUSG00000108256	Gm43923	predicted gene, 43923 [Source:MGI Symbol;Acc:MGI:5690315]	-0.896809	0.000239075	0.0102848	40	16	20	12	21	30	22	49	65	47	38	28	36	45
ENSMUSG00000030187	Klra2	killer cell lectin-like receptor, subfamily A, member 2 [Source:MGI Symbol;Acc:MGI:101906]	-0.928992	0.000239154	0.0102848	18	15	20	21	20	23	31	40	65	38	55	13	64	26
ENSMUSG00000020186	Csrp2	cysteine and glycine-rich protein 2 [Source:MGI Symbol;Acc:MGI:1202907]	-0.450836	0.000236609	0.0102848	324	352	247	314	205	523	328	509	505	520	458	330	489	366
ENSMUSG00000022479	Vdr	vitamin D (1,25-dihydroxyvitamin D3) receptor [Source:MGI Symbol;Acc:MGI:103076]	-0.825474	0.000237111	0.0102848	657	1134	966	1334	387	1276	673	2011	1482	2112	2249	852	1740	1389
ENSMUSG00000034203	Chchd4	coiled-coil-helix-coiled-coil-helix domain containing 4 [Source:MGI Symbol;Acc:MGI:1919420]	0.655411	0.00024133	0.0103533	128	222	225	273	128	269	237	158	133	176	185	78	158	95
ENSMUSG00000029647	Pan3	PAN3 poly(A) specific ribonuclease subunit [Source:MGI Symbol;Acc:MGI:1919837]	-0.40584	0.000243641	0.0104273	413	327	301	319	285	368	429	411	547	470	614	432	441	405
ENSMUSG00000029304	Spp1	secreted phosphoprotein 1 [Source:MGI Symbol;Acc:MGI:98389]	-2.45178	0.000254743	0.0108762	8	8	1	0	1	0	6	30	7	19	5	26	9	27
ENSMUSG00000057265	Bbof1	basal body orientation factor 1 [Source:MGI Symbol;Acc:MGI:1920123]	0.93067	0.000256022	0.0109046	36	34	44	50	32	34	34	16	25	18	24	29	12	18
ENSMUSG00000063785	Utp14a	UTP14A small subunit processome component [Source:MGI Symbol;Acc:MGI:1919804]	0.47349	0.000258324	0.0109558	225	178	213	255	236	272	279	168	250	203	193	111	171	153
ENSMUSG00000037622	Wdtc1	WD and tetratricopeptide repeats 1 [Source:MGI Symbol;Acc:MGI:2685541]	-0.593795	0.000260308	0.0109558	67	70	80	87	41	115	66	144	101	120	149	78	136	88
ENSMUSG00000037366	Pafah2	platelet-activating factor acetylhydrolase 2 [Source:MGI Symbol;Acc:MGI:2140321]	0.579593	0.000260155	0.0109558	317	521	553	638	348	563	491	393	325	402	378	243	334	298
ENSMUSG00000052456	Asna1	arsA arsenite transporter, ATP-binding, homolog 1 (bacterial) [Source:MGI Symbol;Acc:MGI:1928379]	0.4649	0.000259546	0.0109558	95	125	95	127	89	156	120	99	113	83	98	66	80	65
ENSMUSG00000004069	Dnaja3	DnaJ heat shock protein family (Hsp40) member A3 [Source:MGI Symbol;Acc:MGI:1933786]	0.747682	0.000259875	0.0109558	77	198	184	179	92	229	211	109	123	98	142	86	97	63
ENSMUSG00000000594	Gm2a	GM2 ganglioside activator protein [Source:MGI Symbol;Acc:MGI:95762]	-0.565312	0.000263181	0.0110505	407	241	226	203	237	388	378	550	663	437	463	277	462	332
ENSMUSG00000029415	Sdad1	SDA1 domain containing 1 [Source:MGI Symbol;Acc:MGI:2140779]	0.347019	0.000263911	0.011055	611	538	590	610	464	684	778	466	527	598	570	320	558	434
ENSMUSG00000038975	Rabggtb	Rab geranylgeranyl transferase, b subunit [Source:MGI Symbol;Acc:MGI:99537]	0.417788	0.000266182	0.0110978	218	304	275	308	252	394	320	214	243	226	274	181	238	215
ENSMUSG00000085166	Gm15522	predicted gene 15522 [Source:MGI Symbol;Acc:MGI:3782969]	0.717059	0.000265919	0.0110978	80	44	61	62	45	51	72	28	33	48	50	28	36	38
ENSMUSG00000061731	Ext1	exostosin glycosyltransferase 1 [Source:MGI Symbol;Acc:MGI:894663]	-0.383198	0.000269296	0.0112013	141	158	134	141	97	204	170	214	244	239	222	128	193	164
ENSMUSG00000076937	Iglc2	immunoglobulin lambda constant 2 [Source:MGI Symbol;Acc:MGI:99547]	-0.834835	0.00027364	0.0113554	157	164	88	99	92	165	152	358	345	110	288	131	314	163
ENSMUSG00000029060	Mib2	mindbomb E3 ubiquitin protein ligase 2 [Source:MGI Symbol;Acc:MGI:2679684]	0.46383	0.000281214	0.0115588	90	127	120	110	82	153	133	93	104	77	104	58	97	77
ENSMUSG00000070493	Chchd2	coiled-coil-helix-coiled-coil-helix domain containing 2 [Source:MGI Symbol;Acc:MGI:1261428]	0.548175	0.000281795	0.0115588	5019	7277	8769	7424	6603	9538	8107	5514	5484	5950	7279	2666	6570	4610
ENSMUSG00000008167	Fbxw9	F-box and WD-40 domain protein 9 [Source:MGI Symbol;Acc:MGI:1915878]	0.90059	0.000280107	0.0115588	51	158	158	194	132	168	161	128	81	79	116	48	77	53
ENSMUSG00000050761	Gp1bb	glycoprotein Ib, beta polypeptide [Source:MGI Symbol;Acc:MGI:107852]	0.841102	0.000279329	0.0115588	433	914	732	779	1031	1096	960	586	508	624	686	162	565	435
ENSMUSG00000072214	Septin5	septin 5 [Source:MGI Symbol;Acc:MGI:1195461]	0.831115	0.000281283	0.0115588	418	893	714	760	966	1068	918	572	491	606	668	158	555	413
ENSMUSG00000019802	Sec63	SEC63-like (S. cerevisiae) [Source:MGI Symbol;Acc:MGI:2155302]	0.387958	0.000283741	0.0116044	878	915	939	1098	598	1099	1159	795	711	795	879	587	824	630
ENSMUSG00000078429	Ctdsp2	CTD (carboxy-terminal domain, RNA polymerase II, polypeptide A) small phosphatase 2 [Source:MGI Symbol;Acc:MGI:1098748]	-0.447994	0.000284213	0.0116044	265	182	242	190	175	299	269	319	394	278	421	266	399	211
ENSMUSG00000021779	Thrb	thyroid hormone receptor beta [Source:MGI Symbol;Acc:MGI:98743]	-0.520687	0.000284993	0.0116095	130	181	85	125	109	180	147	241	184	227	255	136	203	168
ENSMUSG00000022683	Pla2g10	phospholipase A2, group X [Source:MGI Symbol;Acc:MGI:1347522]	1.3058	0.000286732	0.0116536	14	16	16	15	6	19	13	2	5	10	6	46	9	2
ENSMUSG00000016554	Eif3d	eukaryotic translation initiation factor 3, subunit D [Source:MGI Symbol;Acc:MGI:1933181]	0.474895	0.000290307	0.011772	358	464	487	506	316	627	610	325	316	376	482	297	404	276
ENSMUSG00000058672	Tubb2a	tubulin, beta 2A class IIA [Source:MGI Symbol;Acc:MGI:107861]	0.867276	0.00029257	0.0118099	211	146	335	203	96	161	156	103	142	73	131	80	132	91
ENSMUSG00000024427	Spry4	sprouty RTK signaling antagonist 4 [Source:MGI Symbol;Acc:MGI:1345144]	1.03869	0.000291981	0.0118099	36	32	37	36	59	55	54	18	54	20	20	18	13	16
ENSMUSG00000043705	Capn13	calpain 13 [Source:MGI Symbol;Acc:MGI:2685789]	-1.58365	0.000293703	0.0118287	7	6	5	7	1	21	6	30	15	26	35	22	28	3
ENSMUSG00000037458	Azin1	antizyme inhibitor 1 [Source:MGI Symbol;Acc:MGI:1859169]	0.487772	0.000295721	0.011883	792	1185	1230	1361	914	1342	1021	884	834	906	1152	548	857	689
ENSMUSG00000027067	Ssrp1	structure specific recognition protein 1 [Source:MGI Symbol;Acc:MGI:107912]	0.373539	0.000299322	0.0120006	739	680	637	740	710	980	1010	608	646	773	711	410	673	553
ENSMUSG00000042487	Leo1	Leo1, Paf1/RNA polymerase II complex component [Source:MGI Symbol;Acc:MGI:2685031]	0.407159	0.000301153	0.0120468	148	150	148	136	92	161	182	118	124	133	133	76	121	88
ENSMUSG00000110735	Gm47173	predicted gene, 47173 [Source:MGI Symbol;Acc:MGI:6095954]	-1.32976	0.000306641	0.0122388	18	78	36	78	16	61	39	164	70	190	210	32	125	81
ENSMUSG00000072704	Smim10l1	small integral membrane protein 10 like 1 [Source:MGI Symbol;Acc:MGI:1914379]	-0.305899	0.000312918	0.0124056	322	394	292	356	282	496	430	463	576	446	598	338	500	363
ENSMUSG00000109685	Gm45912	predicted gene 45912 [Source:MGI Symbol;Acc:MGI:5805027]	-1.04449	0.000312372	0.0124056	150	292	127	173	50	371	206	536	427	491	427	146	556	285
ENSMUSG00000035493	Tgfbi	transforming growth factor, beta induced [Source:MGI Symbol;Acc:MGI:99959]	-0.391405	0.00031186	0.0124056	318	254	312	243	192	341	319	420	461	373	477	213	430	327
ENSMUSG00000022635	Zcrb1	zinc finger CCHC-type and RNA binding motif 1 [Source:MGI Symbol;Acc:MGI:1914447]	0.313362	0.000316541	0.0125213	617	611	592	692	611	717	731	570	665	571	669	346	553	476
ENSMUSG00000071669	Snx29	sorting nexin 29 [Source:MGI Symbol;Acc:MGI:1921728]	-0.764864	0.000318406	0.0125671	34	31	23	20	22	41	40	50	64	33	81	45	69	29
ENSMUSG00000096981	Gm16845	predicted gene, 16845 [Source:MGI Symbol;Acc:MGI:4439769]	-1.09318	0.000319931	0.0125993	16	9	12	7	7	15	13	22	43	20	14	22	22	27
ENSMUSG00000028048	Gba	glucosidase, beta, acid [Source:MGI Symbol;Acc:MGI:95665]	0.626734	0.000321845	0.0126133	66	81	73	80	55	72	59	53	36	50	55	32	59	42
ENSMUSG00000030493	Faap24	Fanconi anemia core complex associated protein 24 [Source:MGI Symbol;Acc:MGI:2142208]	0.512876	0.000322703	0.0126133	76	90	92	112	70	110	94	75	62	74	72	50	72	60
ENSMUSG00000031698	Mylk3	myosin light chain kinase 3 [Source:MGI Symbol;Acc:MGI:2443063]	-0.956861	0.000323836	0.0126133	14	27	22	18	19	29	24	44	50	71	51	12	62	26
ENSMUSG00000038732	Mboat1	membrane bound O-acyltransferase domain containing 1 [Source:MGI Symbol;Acc:MGI:2387184]	1.54865	0.00032362	0.0126133	43	46	97	167	93	36	113	33	15	24	26	63	18	21
ENSMUSG00000086012	Gm15902	predicted gene 15902 [Source:MGI Symbol;Acc:MGI:3802133]	-0.762965	0.000321027	0.0126133	57	29	28	27	26	44	56	64	70	79	65	66	48	62
ENSMUSG00000020250	Txnrd1	thioredoxin reductase 1 [Source:MGI Symbol;Acc:MGI:1354175]	0.695276	0.00033209	0.0129065	932	1633	1632	1817	1828	1846	1567	1143	991	1335	1447	476	1111	940
ENSMUSG00000110405	Gm45534	predicted gene 45534 [Source:MGI Symbol;Acc:MGI:5791370]	-1.40817	0.000333923	0.0129494	12	6	3	4	4	16	3	24	10	12	21	21	20	17
ENSMUSG00000086891	Gm15963	predicted gene 15963 [Source:MGI Symbol;Acc:MGI:3802140]	-1.58952	0.000334917	0.0129596	7	3	2	5	0	1	6	10	15	13	10	11	9	6
ENSMUSG00000024732	Ccdc86	coiled-coil domain containing 86 [Source:MGI Symbol;Acc:MGI:1277220]	0.439643	0.000341097	0.01317	182	227	218	202	142	278	244	173	167	215	172	100	174	133
ENSMUSG00000028034	Fubp1	far upstream element (FUSE) binding protein 1 [Source:MGI Symbol;Acc:MGI:1196294]	0.295274	0.000344437	0.0132414	1735	1478	1658	1651	1149	1859	2138	1319	1649	1601	1642	1025	1482	1093
ENSMUSG00000060152	Pop5	processing of precursor 5, ribonuclease P/MRP family (S. cerevisiae) [Source:MGI Symbol;Acc:MGI:2151221]	0.44044	0.000343732	0.0132414	117	131	135	116	121	179	137	122	109	112	116	59	108	90
ENSMUSG00000102899	Gm37850	predicted gene, 37850 [Source:MGI Symbol;Acc:MGI:5611078]	-0.690968	0.000347138	0.0133165	40	30	26	40	23	34	26	46	60	56	76	42	36	50
ENSMUSG00000021693	Kif2a	kinesin family member 2A [Source:MGI Symbol;Acc:MGI:108390]	0.419044	0.000348333	0.0133335	503	582	618	618	384	728	582	519	440	516	495	286	420	412
ENSMUSG00000040093	Bmf	BCL2 modifying factor [Source:MGI Symbol;Acc:MGI:2176433]	-1.16869	0.000351495	0.0134256	10	6	13	6	5	14	9	26	26	11	15	25	23	16
ENSMUSG00000039153	Runx2	runt related transcription factor 2 [Source:MGI Symbol;Acc:MGI:99829]	-0.821118	0.000366169	0.0139561	59	34	30	29	26	41	59	70	103	49	56	51	86	81
ENSMUSG00000035530	Eif1	eukaryotic translation initiation factor 1 [Source:MGI Symbol;Acc:MGI:105125]	0.390432	0.000367669	0.0139832	412	469	473	521	295	592	458	328	369	377	455	269	395	328
ENSMUSG00000041515	Irf8	interferon regulatory factor 8 [Source:MGI Symbol;Acc:MGI:96395]	-0.401521	0.000376685	0.0142955	638	591	555	400	525	796	781	942	942	782	1056	617	927	589
ENSMUSG00000002228	Ppm1j	protein phosphatase 1J [Source:MGI Symbol;Acc:MGI:1919137]	1.78666	0.000381743	0.0144566	17	66	124	90	31	51	20	22	7	13	57	3	14	15
ENSMUSG00000035780	Ugt2a3	UDP glucuronosyltransferase 2 family, polypeptide A3 [Source:MGI Symbol;Acc:MGI:1919344]	-1.4035	0.000390479	0.014756	33	185	49	116	44	152	62	367	139	313	426	45	296	204
ENSMUSG00000111340	Gm47171	predicted gene, 47171 [Source:MGI Symbol;Acc:MGI:6095951]	-1.28674	0.000400666	0.0151088	12	38	20	42	8	31	25	79	36	107	111	16	68	40
ENSMUSG00000031530	Dusp4	dual specificity phosphatase 4 [Source:MGI Symbol;Acc:MGI:2442191]	1.28713	0.000406119	0.0152819	22	13	17	32	32	16	21	8	13	18	6	9	4	8
ENSMUSG00000039899	Fgl2	fibrinogen-like protein 2 [Source:MGI Symbol;Acc:MGI:103266]	-0.418446	0.000407349	0.0152958	267	267	250	229	222	373	264	417	518	353	458	189	369	315
ENSMUSG00000038827	Abitram	actin binding transcription modulator [Source:MGI Symbol;Acc:MGI:2677850]	0.591879	0.000411363	0.0153791	61	55	59	93	65	82	91	43	61	54	54	45	56	34
ENSMUSG00000079298	Klrb1b	killer cell lectin-like receptor subfamily B member 1B [Source:MGI Symbol;Acc:MGI:107539]	-1.89417	0.000412165	0.0153791	2	1	4	2	2	2	2	4	15	4	13	8	12	3
ENSMUSG00000021765	Fst	follistatin [Source:MGI Symbol;Acc:MGI:95586]	1.18245	0.00041123	0.0153791	63	61	24	61	82	56	65	43	49	18	21	5	35	25
ENSMUSG00000028729	Ebna1bp2	EBNA1 binding protein 2 [Source:MGI Symbol;Acc:MGI:1916322]	0.61326	0.000415207	0.0154278	183	281	206	291	174	445	329	240	199	169	212	90	225	146
ENSMUSG00000033170	Card10	caspase recruitment domain family, member 10 [Source:MGI Symbol;Acc:MGI:2146012]	-0.694183	0.000414661	0.0154278	52	40	48	46	46	46	37	74	90	76	63	86	71	61
ENSMUSG00000096351	Samd11	sterile alpha motif domain containing 11 [Source:MGI Symbol;Acc:MGI:2446220]	0.513024	0.000427727	0.0158598	92	97	74	92	62	141	113	86	77	78	70	60	62	46
ENSMUSG00000027091	Zc3h15	zinc finger CCCH-type containing 15 [Source:MGI Symbol;Acc:MGI:1919747]	0.435978	0.000446695	0.016426	403	452	536	570	283	688	529	357	421	396	504	264	412	285
ENSMUSG00000027983	Cyp2u1	cytochrome P450, family 2, subfamily u, polypeptide 1 [Source:MGI Symbol;Acc:MGI:1918769]	1.2434	0.000446504	0.016426	31	67	147	69	103	122	94	33	55	47	62	7	70	22
ENSMUSG00000098318	Lockd	lncRNA downstream of Cdkn1b [Source:MGI Symbol;Acc:MGI:1915081]	-0.627384	0.000446107	0.016426	54	62	39	52	36	100	79	104	122	118	112	52	111	54
ENSMUSG00000020099	Unc5b	unc-5 netrin receptor B [Source:MGI Symbol;Acc:MGI:894703]	0.871346	0.000445891	0.016426	234	575	760	616	437	762	639	240	423	233	643	203	412	206
ENSMUSG00000021773	Comtd1	catechol-O-methyltransferase domain containing 1 [Source:MGI Symbol;Acc:MGI:1916406]	0.774894	0.000451854	0.0165814	72	188	144	192	84	168	154	106	71	108	120	46	98	64
ENSMUSG00000003955	Fam162a	family with sequence similarity 162, member A [Source:MGI Symbol;Acc:MGI:1917436]	1.04148	0.00045944	0.016825	132	206	490	375	92	258	197	166	118	140	156	96	128	86
ENSMUSG00000079299	Klrb1	killer cell lectin-like receptor subfamily B member 1 [Source:MGI Symbol;Acc:MGI:96877]	-1.55383	0.000462712	0.01691	4	6	2	5	2	2	3	12	17	15	6	4	13	7
ENSMUSG00000027890	Gstm4	glutathione S-transferase, mu 4 [Source:MGI Symbol;Acc:MGI:95862]	1.05581	0.000469	0.0171045	55	208	156	287	130	157	150	113	79	83	109	26	111	70
ENSMUSG00000097812	Gm26812	predicted gene, 26812 [Source:MGI Symbol;Acc:MGI:5477306]	2.4064	0.000474521	0.0172407	4	17	3	9	4	3	6	1	1	1	2	3	1	0
ENSMUSG00000066839	Ecsit	ECSIT signalling integrator [Source:MGI Symbol;Acc:MGI:1349469]	0.520422	0.000474676	0.0172407	176	286	258	284	211	326	311	188	184	253	268	108	220	135
ENSMUSG00000021451	Sema4d	sema domain, immunoglobulin domain (Ig), transmembrane domain (TM) and short cytoplasmic domain, (semaphorin) 4D [Source:MGI Symbol;Acc:MGI:109244]	-0.714677	0.000477869	0.0173213	98	69	48	45	31	73	73	78	156	85	155	88	108	70
ENSMUSG00000036526	Card11	caspase recruitment domain family, member 11 [Source:MGI Symbol;Acc:MGI:1916978]	-0.579832	0.000489257	0.017698	49	51	41	47	26	54	51	65	96	70	88	31	84	63
ENSMUSG00000061458	Nol10	nucleolar protein 10 [Source:MGI Symbol;Acc:MGI:2684913]	0.47333	0.000493575	0.0177774	141	176	166	190	191	233	226	154	175	141	179	76	174	105
ENSMUSG00000025616	Usp16	ubiquitin specific peptidase 16 [Source:MGI Symbol;Acc:MGI:1921362]	0.324022	0.000494457	0.0177774	574	527	581	652	376	611	596	488	526	480	558	350	460	375
ENSMUSG00000022947	Cbr3	carbonyl reductase 3 [Source:MGI Symbol;Acc:MGI:1309992]	0.971665	0.000493313	0.0177774	89	83	98	246	65	83	95	53	76	60	49	203	58	48
ENSMUSG00000025190	Got1	glutamic-oxaloacetic transaminase 1, soluble [Source:MGI Symbol;Acc:MGI:95791]	1.05234	0.000498258	0.0178779	199	653	774	716	354	679	471	315	223	313	556	82	334	197
ENSMUSG00000028716	Pdzk1ip1	PDZK1 interacting protein 1 [Source:MGI Symbol;Acc:MGI:1914432]	-1.42832	0.00050067	0.0179282	20	20	11	18	7	11	5	34	25	21	24	66	25	41
ENSMUSG00000056973	Ces1d	carboxylesterase 1D [Source:MGI Symbol;Acc:MGI:2148202]	-1.05713	0.000508377	0.0181676	12	23	18	12	6	45	16	55	52	32	48	21	53	20
ENSMUSG00000032078	Zpr1	ZPR1 zinc finger [Source:MGI Symbol;Acc:MGI:1330262]	0.486159	0.000516943	0.0184366	136	160	148	131	121	170	167	143	122	137	119	51	119	82
ENSMUSG00000044927	H1f10	H1.10 linker histone [Source:MGI Symbol;Acc:MGI:2685307]	-0.911437	0.000521245	0.0185528	10	11	10	10	11	15	16	19	30	27	26	21	30	9
ENSMUSG00000024081	Cebpz	CCAAT/enhancer binding protein zeta [Source:MGI Symbol;Acc:MGI:109386]	0.43904	0.00052332	0.0185894	582	444	590	438	277	606	616	362	442	430	422	292	405	322
ENSMUSG00000027387	Zc3h8	zinc finger CCCH type containing 8 [Source:MGI Symbol;Acc:MGI:1930128]	0.572542	0.000527905	0.0187148	64	38	46	53	42	76	66	32	45	43	53	31	36	27
ENSMUSG00000100094	1810008I18Rik	RIKEN cDNA 1810008I18 gene [Source:MGI Symbol;Acc:MGI:1920875]	1.61783	0.000530077	0.0187427	31	54	65	58	14	48	36	5	8	15	9	39	11	6
ENSMUSG00000005610	Eif4g2	eukaryotic translation initiation factor 4, gamma 2 [Source:MGI Symbol;Acc:MGI:109207]	0.423458	0.000530803	0.0187427	1444	2226	1930	2242	1708	2896	2518	1854	1906	1787	1986	921	1828	1338
ENSMUSG00000031246	Sh3bgrl	SH3-binding domain glutamic acid-rich protein like [Source:MGI Symbol;Acc:MGI:1930849]	-0.29254	0.000534836	0.0188477	272	274	238	260	225	352	270	397	381	386	418	237	319	264
ENSMUSG00000026353	Ubxn4	UBX domain protein 4 [Source:MGI Symbol;Acc:MGI:1915062]	0.304209	0.000538393	0.018898	1111	1116	1162	1179	707	1354	1229	895	1015	941	1122	723	1046	786
ENSMUSG00000068744	Psrc1	proline/serine-rich coiled-coil 1 [Source:MGI Symbol;Acc:MGI:1913099]	1.0324	0.000537471	0.018898	15	28	24	26	25	30	34	20	6	10	18	5	23	11
ENSMUSG00000026245	Farsb	phenylalanyl-tRNA synthetase, beta subunit [Source:MGI Symbol;Acc:MGI:1346035]	0.39828	0.000542828	0.0189787	407	540	493	479	452	732	586	487	400	470	459	337	427	294
ENSMUSG00000032788	Pdxk	pyridoxal (pyridoxine, vitamin B6) kinase [Source:MGI Symbol;Acc:MGI:1351869]	-0.408101	0.000541965	0.0189787	385	372	306	348	223	474	348	495	492	654	612	334	414	358
ENSMUSG00000055865	Tafa3	TAFA chemokine like family member 3 [Source:MGI Symbol;Acc:MGI:3046463]	1.99602	0.000545837	0.0190464	2	10	7	7	5	6	9	0	2	4	2	1	1	2
ENSMUSG00000074221	Zfp568	zinc finger protein 568 [Source:MGI Symbol;Acc:MGI:2142347]	0.522289	0.000554921	0.0193254	54	69	68	75	70	84	89	54	67	61	62	33	60	34
ENSMUSG00000041827	Oasl1	2'-5' oligoadenylate synthetase-like 1 [Source:MGI Symbol;Acc:MGI:2180849]	1.3748	0.000566935	0.0197047	19	76	146	121	49	77	34	31	15	26	66	23	34	22
ENSMUSG00000030226	Lmo3	LIM domain only 3 [Source:MGI Symbol;Acc:MGI:102810]	-1.14163	0.00056914	0.0197047	21	6	5	12	9	12	6	25	26	37	30	18	12	15
ENSMUSG00000094447	9430069I07Rik	RIKEN cDNA 9430069I07 gene [Source:MGI Symbol;Acc:MGI:1924608]	1.90263	0.00056839	0.0197047	4	8	9	7	10	3	11	4	4	1	2	1	3	0
ENSMUSG00000027435	Cd93	CD93 antigen [Source:MGI Symbol;Acc:MGI:106664]	0.689306	0.000571136	0.0197353	352	198	297	225	391	337	395	217	293	142	201	176	231	159
ENSMUSG00000028214	Gem	GTP binding protein (gene overexpressed in skeletal muscle) [Source:MGI Symbol;Acc:MGI:99844]	-0.830403	0.000578089	0.0199368	43	15	20	26	34	35	34	68	81	40	56	28	52	58
ENSMUSG00000035049	Rrp12	ribosomal RNA processing 12 homolog (S. cerevisiae) [Source:MGI Symbol;Acc:MGI:2147437]	0.719156	0.000581828	0.0200268	68	80	82	79	50	94	128	34	69	73	55	21	67	47
ENSMUSG00000097195	Snhg5	small nucleolar RNA host gene 5 [Source:MGI Symbol;Acc:MGI:1919905]	0.477189	0.000586809	0.0201592	119	104	90	138	94	143	143	86	102	74	90	71	95	91
ENSMUSG00000037921	Ddx60	DEAD (Asp-Glu-Ala-Asp) box polypeptide 60 [Source:MGI Symbol;Acc:MGI:2384570]	0.6599	0.000590758	0.0202557	113	180	230	209	141	218	152	140	125	129	191	55	117	85
ENSMUSG00000062646	Ganc	glucosidase, alpha; neutral C [Source:MGI Symbol;Acc:MGI:1923301]	-0.384558	0.000596013	0.0203965	189	136	131	117	132	194	164	192	250	195	274	161	220	147
ENSMUSG00000040423	Rc3h1	RING CCCH (C3H) domains 1 [Source:MGI Symbol;Acc:MGI:2685397]	-0.348147	0.000615748	0.0210313	224	229	159	187	175	297	220	302	314	309	361	165	288	230
ENSMUSG00000050549	Fam241a	family with sequence similarity 241, member A [Source:MGI Symbol;Acc:MGI:1917867]	-0.64789	0.000619049	0.0210753	27	28	27	39	27	55	47	66	84	67	61	44	43	38
ENSMUSG00000066306	Numa1	nuclear mitotic apparatus protein 1 [Source:MGI Symbol;Acc:MGI:2443665]	-0.319987	0.000619408	0.0210753	358	331	330	323	284	432	397	426	460	462	556	420	465	348
ENSMUSG00000042229	Rabif	RAB interacting factor [Source:MGI Symbol;Acc:MGI:2138605]	0.593774	0.000625194	0.0212315	51	88	69	71	40	98	84	39	52	50	73	39	54	35
ENSMUSG00000083364	Llph-ps2	LLP homolog, pseudogene 2 [Source:MGI Symbol;Acc:MGI:3642864]	0.9078	0.000627892	0.0212675	44	54	56	36	20	58	53	24	14	42	30	10	27	28
ENSMUSG00000078517	Emc1	ER membrane protein complex subunit 1 [Source:MGI Symbol;Acc:MGI:2443696]	0.412178	0.000629847	0.0212675	662	509	623	570	478	714	726	382	538	496	504	386	647	356
ENSMUSG00000050088	1600012H06Rik	RIKEN cDNA 1600012H06 gene [Source:MGI Symbol;Acc:MGI:1915162]	0.655025	0.000629332	0.0212675	80	173	144	175	98	168	156	107	88	80	97	94	104	72
ENSMUSG00000026321	Tnfrsf11a	tumor necrosis factor receptor superfamily, member 11a, NFKB activator [Source:MGI Symbol;Acc:MGI:1314891]	-0.45621	0.000632507	0.0213168	122	140	97	107	92	143	105	187	182	146	193	155	145	126
ENSMUSG00000040272	Accs	1-aminocyclopropane-1-carboxylate synthase (non-functional) [Source:MGI Symbol;Acc:MGI:1919717]	-0.918172	0.000634764	0.0213469	22	20	13	16	12	6	18	39	42	29	24	22	32	23
ENSMUSG00000022972	Cfap298	cilia and flagella associate protien 298 [Source:MGI Symbol;Acc:MGI:1915251]	0.426754	0.000635805	0.0213469	93	88	104	114	82	140	114	82	78	94	106	56	80	69
ENSMUSG00000042719	Naa25	N(alpha)-acetyltransferase 25, NatB auxiliary subunit [Source:MGI Symbol;Acc:MGI:2442563]	0.583408	0.000655229	0.0219576	189	176	191	248	244	264	330	136	223	212	206	78	177	129
ENSMUSG00000086290	Snhg12	small nucleolar RNA host gene 12 [Source:MGI Symbol;Acc:MGI:1916721]	0.540408	0.000665041	0.0222444	100	89	107	142	80	127	118	92	82	83	76	44	79	84
ENSMUSG00000107813	Gm44434	predicted gene, 44434 [Source:MGI Symbol;Acc:MGI:5690826]	-1.05268	0.000667063	0.0222486	7	14	13	12	4	8	13	26	28	31	25	20	12	11
ENSMUSG00000032320	Rcn2	reticulocalbin 2 [Source:MGI Symbol;Acc:MGI:1349765]	-0.501014	0.000667672	0.0222486	67	69	56	50	52	88	79	105	138	82	111	73	76	86
ENSMUSG00000028457	Atp8b5	ATPase, class I, type 8B, member 5 [Source:MGI Symbol;Acc:MGI:2444287]	1.19822	0.000672663	0.022373	8	12	12	12	12	25	23	5	10	2	8	8	8	5
ENSMUSG00000097354	2310001H17Rik	RIKEN cDNA 2310001H17 gene [Source:MGI Symbol;Acc:MGI:1923682]	-0.528099	0.000680679	0.0225973	132	136	99	104	72	172	94	189	201	138	200	164	158	133
ENSMUSG00000099151	Gm27803	predicted gene, 27803 [Source:MGI Symbol;Acc:MGI:5531185]	-0.97082	0.000695705	0.023053	12	14	5	16	10	10	20	26	28	20	23	18	24	34
ENSMUSG00000025364	Pa2g4	proliferation-associated 2G4 [Source:MGI Symbol;Acc:MGI:894684]	0.442563	0.000698109	0.0230896	1394	1770	1450	1499	1734	2140	2144	1472	1468	1688	1378	744	1427	1132
ENSMUSG00000050244	Heatr1	HEAT repeat containing 1 [Source:MGI Symbol;Acc:MGI:2442524]	0.392762	0.000699616	0.0230964	138	189	178	166	159	224	235	140	164	168	167	100	154	123
ENSMUSG00000086706	Gm15848	predicted gene 15848 [Source:MGI Symbol;Acc:MGI:3802054]	-1.04918	0.000701303	0.0231092	17	7	7	8	5	9	14	20	19	29	13	17	23	19
ENSMUSG00000030603	Psmc4	proteasome (prosome, macropain) 26S subunit, ATPase, 4 [Source:MGI Symbol;Acc:MGI:1346093]	0.318018	0.000707905	0.0232835	263	333	282	301	236	360	309	260	265	260	305	155	273	218
ENSMUSG00000031660	Brd7	bromodomain containing 7 [Source:MGI Symbol;Acc:MGI:1349766]	0.285992	0.000711019	0.0233427	642	569	640	672	458	771	762	578	577	619	667	338	582	470
ENSMUSG00000037709	Fam13a	family with sequence similarity 13, member A [Source:MGI Symbol;Acc:MGI:1889842]	-0.57064	0.000731992	0.0239869	172	246	193	230	111	284	216	387	253	406	460	177	307	244
ENSMUSG00000047108	Dnajb7	DnaJ heat shock protein family (Hsp40) member B7 [Source:MGI Symbol;Acc:MGI:1914012]	-1.33535	0.000734258	0.0240169	3	2	5	5	7	12	6	6	12	18	19	16	12	18
ENSMUSG00000027555	Car13	carbonic anhydrase 13 [Source:MGI Symbol;Acc:MGI:1931322]	0.870804	0.000737263	0.0240298	34	102	70	105	48	107	80	53	43	55	79	17	41	29
ENSMUSG00000020846	Rflnb	refilin B [Source:MGI Symbol;Acc:MGI:1923816]	0.544618	0.000737358	0.0240298	649	770	984	1302	826	1133	1152	600	848	682	745	655	768	507
ENSMUSG00000035181	Heatr5a	HEAT repeat containing 5A [Source:MGI Symbol;Acc:MGI:2444133]	-0.382039	0.000744913	0.0242315	178	227	198	235	151	264	181	299	282	296	324	210	273	240
ENSMUSG00000030850	Ate1	arginyltransferase 1 [Source:MGI Symbol;Acc:MGI:1333870]	0.279281	0.000751042	0.0243862	329	277	309	327	230	412	344	287	329	280	314	178	305	208
ENSMUSG00000018326	Ywhab	tyrosine 3-monooxygenase/tryptophan 5-monooxygenase activation protein, beta polypeptide [Source:MGI Symbol;Acc:MGI:1891917]	0.252494	0.000763539	0.0247467	1202	1275	1249	1142	1008	1553	1396	1204	1126	1021	1460	754	1206	912
ENSMUSG00000020608	Smc6	structural maintenance of chromosomes 6 [Source:MGI Symbol;Acc:MGI:1914491]	0.253143	0.000765978	0.0247806	879	812	806	797	626	1098	1004	690	792	822	964	480	858	618
ENSMUSG00000065353	Snora73b	small nucleolar RNA, H/ACA box 73b [Source:MGI Symbol;Acc:MGI:4360049]	1.03556	0.000780378	0.0252005	18	21	22	28	52	41	31	16	20	9	15	14	16	18
ENSMUSG00000017607	Tns4	tensin 4 [Source:MGI Symbol;Acc:MGI:2144377]	-0.614752	0.00078281	0.0252332	63	65	56	54	31	79	42	83	74	82	111	80	82	91
ENSMUSG00000111080	Gm20300	predicted gene, 20300 [Source:MGI Symbol;Acc:MGI:5012485]	-0.66561	0.000790862	0.0253745	52	40	43	33	32	58	48	55	78	78	62	85	65	62
ENSMUSG00000032540	Abhd5	abhydrolase domain containing 5 [Source:MGI Symbol;Acc:MGI:1914719]	0.764682	0.000791479	0.0253745	42	63	77	74	39	66	40	32	26	42	45	27	48	26
ENSMUSG00000021270	Hsp90aa1	heat shock protein 90, alpha (cytosolic), class A member 1 [Source:MGI Symbol;Acc:MGI:96250]	0.419692	0.000788973	0.0253745	252	189	238	187	196	256	259	158	187	218	223	114	219	116
ENSMUSG00000024346	Pfdn1	prefoldin 1 [Source:MGI Symbol;Acc:MGI:1914449]	0.589742	0.000796204	0.02548	473	648	808	730	281	805	589	418	443	481	513	300	511	306
ENSMUSG00000040280	Ndufa4l2	Ndufa4, mitochondrial complex associated like 2 [Source:MGI Symbol;Acc:MGI:3039567]	1.04055	0.000810727	0.0258981	14	17	18	16	12	12	28	6	14	8	10	8	6	7
ENSMUSG00000034687	Fras1	Fraser extracellular matrix complex subunit 1 [Source:MGI Symbol;Acc:MGI:2385368]	1.17103	0.000814511	0.0259257	72	153	263	296	241	339	341	105	84	135	195	20	187	90
ENSMUSG00000058927	Gm10053	predicted gene 10053 [Source:MGI Symbol;Acc:MGI:3704493]	1.26215	0.000813236	0.0259257	22	42	38	51	31	55	24	19	11	34	25	2	6	19
ENSMUSG00000038388	Mpp6	membrane protein, palmitoylated 6 (MAGUK p55 subfamily member 6) [Source:MGI Symbol;Acc:MGI:1927340]	0.386923	0.000823681	0.0261707	290	249	303	275	170	323	358	229	226	249	246	185	239	165
ENSMUSG00000006289	Osgep	O-sialoglycoprotein endopeptidase [Source:MGI Symbol;Acc:MGI:1913496]	-0.492129	0.000825393	0.0261782	46	43	48	40	29	57	42	73	72	67	74	44	59	54
ENSMUSG00000091421	Gm4202	predicted gene 4202 [Source:MGI Symbol;Acc:MGI:3782379]	0.734365	0.000829113	0.0262493	62	32	43	50	33	50	53	25	19	38	42	31	25	19
ENSMUSG00000020496	Rnf187	ring finger protein 187 [Source:MGI Symbol;Acc:MGI:1914224]	0.233014	0.000832695	0.0263158	639	655	591	576	494	749	695	570	666	632	604	392	589	424
ENSMUSG00000020326	Ccng1	cyclin G1 [Source:MGI Symbol;Acc:MGI:102890]	0.419253	0.000837264	0.0264132	165	219	187	232	174	249	199	183	214	164	164	113	138	131
ENSMUSG00000041126	H2az2	H2A.Z histone variant 2 [Source:MGI Symbol;Acc:MGI:1924855]	-0.540043	0.000845485	0.026531	654	932	720	851	438	1234	763	1433	1061	1330	1455	620	1445	1005
ENSMUSG00000036216	Leap2	liver-expressed antimicrobial peptide 2 [Source:MGI Symbol;Acc:MGI:2672795]	2.33001	0.000846972	0.026531	35	904	1282	975	689	1488	561	136	60	151	633	14	294	66
ENSMUSG00000022364	Tbc1d31	TBC1 domain family, member 31 [Source:MGI Symbol;Acc:MGI:2684931]	0.575037	0.000845129	0.026531	82	81	84	101	84	105	118	95	49	83	73	38	64	54
ENSMUSG00000058655	Eif4b	eukaryotic translation initiation factor 4B [Source:MGI Symbol;Acc:MGI:95304]	0.288449	0.000845718	0.026531	443	458	415	425	444	654	605	448	468	453	519	279	442	316
ENSMUSG00000045038	Prkce	protein kinase C, epsilon [Source:MGI Symbol;Acc:MGI:97599]	0.472751	0.000850372	0.0265906	134	164	218	213	157	212	189	132	155	134	201	111	141	98
ENSMUSG00000112652	4921516A02Rik	RIKEN cDNA 4921516A02 gene [Source:MGI Symbol;Acc:MGI:3696861]	-0.569357	0.000854235	0.0266177	57	76	58	72	35	108	74	99	110	138	156	66	107	62
ENSMUSG00000003812	Dnase2a	deoxyribonuclease II alpha [Source:MGI Symbol;Acc:MGI:1329019]	0.678275	0.000854172	0.0266177	90	76	95	89	83	58	96	42	76	58	70	58	49	33
ENSMUSG00000027420	Bfsp1	beaded filament structural protein 1, in lens-CP94 [Source:MGI Symbol;Acc:MGI:101770]	0.949348	0.000862404	0.0267782	20	17	39	46	26	61	40	26	20	21	12	14	25	13
ENSMUSG00000077148	Gm22935	predicted gene, 22935 [Source:MGI Symbol;Acc:MGI:5452712]	-1.46588	0.000861127	0.0267782	4	7	4	5	1	3	4	13	13	14	3	12	14	9
ENSMUSG00000018189	Uchl5	ubiquitin carboxyl-terminal esterase L5 [Source:MGI Symbol;Acc:MGI:1914848]	0.506121	0.000868204	0.0269113	129	197	199	211	157	302	255	153	183	190	183	81	170	104
ENSMUSG00000093314	Mir5136	microRNA 5136 [Source:MGI Symbol;Acc:MGI:4950461]	0.447993	0.000879114	0.027202	142	200	160	222	136	216	234	174	151	129	154	110	140	126
ENSMUSG00000010607	Pigyl	phosphatidylinositol glycan anchor biosynthesis, class Y-like [Source:MGI Symbol;Acc:MGI:1913518]	-0.519363	0.00088274	0.0272667	73	83	83	88	35	121	89	132	115	145	141	90	127	86
ENSMUSG00000032407	U2surp	U2 snRNP-associated SURP domain containing [Source:MGI Symbol;Acc:MGI:1915208]	0.314511	0.000907154	0.0279721	969	854	790	929	828	933	1000	735	921	889	870	472	757	660
ENSMUSG00000039477	Tnrc18	trinucleotide repeat containing 18 [Source:MGI Symbol;Acc:MGI:3648294]	-0.385735	0.000916684	0.028217	273	234	201	219	186	369	259	346	346	308	446	306	294	266
ENSMUSG00000022474	Pmm1	phosphomannomutase 1 [Source:MGI Symbol;Acc:MGI:1353418]	0.862602	0.000920322	0.02828	56	42	110	84	32	67	54	30	44	50	36	20	44	32
ENSMUSG00000061032	Rrp1	ribosomal RNA processing 1 homolog (S. cerevisiae) [Source:MGI Symbol;Acc:MGI:1203500]	0.365067	0.000923316	0.028323	378	383	406	446	304	529	489	320	313	438	377	239	387	268
ENSMUSG00000003949	Hlf	hepatic leukemia factor [Source:MGI Symbol;Acc:MGI:96108]	-0.657643	0.000928736	0.0284401	143	110	118	89	96	244	142	147	273	261	387	109	213	162
ENSMUSG00000029004	Kmt2e	lysine (K)-specific methyltransferase 2E [Source:MGI Symbol;Acc:MGI:1924825]	-0.293822	0.000947859	0.0289758	2260	1540	1506	1524	1442	2196	2070	2328	2930	2248	2740	1560	2202	1888
ENSMUSG00000022052	Ppp2r2a	protein phosphatase 2, regulatory subunit B, alpha [Source:MGI Symbol;Acc:MGI:1919228]	0.349932	0.000949539	0.0289773	912	833	1055	955	971	1200	1184	799	1041	922	1027	495	960	635
ENSMUSG00000027566	Psma7	proteasome subunit alpha 7 [Source:MGI Symbol;Acc:MGI:1347070]	0.3299	0.000956736	0.0290969	1341	1598	1591	1745	1398	1903	1652	1471	1515	1624	1498	823	1343	1073
ENSMUSG00000020459	Mtif2	mitochondrial translational initiation factor 2 [Source:MGI Symbol;Acc:MGI:1924034]	0.321814	0.000955747	0.0290969	202	206	208	206	199	273	251	183	190	201	207	125	210	162
ENSMUSG00000045252	Zfp574	zinc finger protein 574 [Source:MGI Symbol;Acc:MGI:2442951]	-0.496651	0.000963368	0.0292485	156	94	110	109	74	132	104	153	215	158	196	155	137	115
ENSMUSG00000067722	BC003965	cDNA sequence BC003965 [Source:MGI Symbol;Acc:MGI:2670966]	0.461154	0.000970651	0.0294193	132	190	190	216	159	228	203	167	140	179	151	92	155	111
ENSMUSG00000070544	Top1	topoisomerase (DNA) I [Source:MGI Symbol;Acc:MGI:98788]	0.351135	0.000981659	0.0296175	2127	2336	2480	2428	1337	3033	2415	1978	2171	2042	2090	1227	2143	1415
ENSMUSG00000023571	C1qtnf12	C1q and tumor necrosis factor related 12 [Source:MGI Symbol;Acc:MGI:1914639]	-0.864427	0.000979617	0.0296175	34	73	57	53	20	94	38	131	71	94	151	50	127	70
ENSMUSG00000021832	Psmc6	proteasome (prosome, macropain) 26S subunit, ATPase, 6 [Source:MGI Symbol;Acc:MGI:1914339]	0.489981	0.00098219	0.0296175	369	538	626	637	362	717	590	473	380	486	540	245	418	305
ENSMUSG00000002658	Gtf2f1	general transcription factor IIF, polypeptide 1 [Source:MGI Symbol;Acc:MGI:1923848]	0.499727	0.000991632	0.0298515	292	280	364	437	201	318	299	233	239	283	279	168	214	194
ENSMUSG00000052534	Pbx1	pre B cell leukemia homeobox 1 [Source:MGI Symbol;Acc:MGI:97495]	-0.525852	0.00100739	0.0301724	853	483	398	558	624	789	706	936	1399	804	1030	759	824	791
ENSMUSG00000027423	Snx5	sorting nexin 5 [Source:MGI Symbol;Acc:MGI:1916428]	0.340252	0.00100578	0.0301724	419	552	499	504	402	736	621	498	530	413	588	272	469	304
ENSMUSG00000022503	Nubp1	nucleotide binding protein 1 [Source:MGI Symbol;Acc:MGI:1347073]	0.653029	0.0010049	0.0301724	83	136	140	168	89	152	118	102	61	110	108	48	76	80
ENSMUSG00000024028	Tff2	trefoil factor 2 (spasmolytic protein 1) [Source:MGI Symbol;Acc:MGI:1306805]	-5.52444	0.00103257	0.0308744	96700	1621	1	11	9	324	4	1093	1056	958	4	153893	85	22270
ENSMUSG00000079225	Gm9531	predicted gene 9531 [Source:MGI Symbol;Acc:MGI:3779940]	0.667534	0.00104673	0.0312452	90	75	78	67	139	116	138	59	77	72	86	38	76	59
ENSMUSG00000031173	Otc	ornithine transcarbamylase [Source:MGI Symbol;Acc:MGI:97448]	-0.757746	0.00105631	0.0314256	191	478	250	372	240	558	364	839	531	760	784	220	684	500
ENSMUSG00000037149	Ddx1	DEAD (Asp-Glu-Ala-Asp) box polypeptide 1 [Source:MGI Symbol;Acc:MGI:2144727]	0.343794	0.00105595	0.0314256	364	499	400	439	286	545	471	392	343	373	479	248	348	265
ENSMUSG00000032641	Gpr19	G protein-coupled receptor 19 [Source:MGI Symbol;Acc:MGI:892973]	-1.07226	0.00106085	0.0315079	9	20	6	9	4	13	6	17	16	22	27	20	16	24
ENSMUSG00000093674	Rpl41	ribosomal protein L41 [Source:MGI Symbol;Acc:MGI:1915195]	0.516007	0.00107148	0.0317246	104	145	171	196	94	186	206	119	119	110	155	80	115	97
ENSMUSG00000064339	mt-Rnr2	mitochondrially encoded 16S rRNA [Source:MGI Symbol;Acc:MGI:102492]	0.516057	0.00107172	0.0317246	409772	506963	287217	490130	479430	495851	340850	325208	362236	381650	337162	216020	306432	278612
ENSMUSG00000009585	Apobec3	apolipoprotein B mRNA editing enzyme, catalytic polypeptide 3 [Source:MGI Symbol;Acc:MGI:1933111]	-0.444542	0.00107655	0.0318147	336	308	189	226	187	339	376	380	524	333	436	306	454	295
ENSMUSG00000028180	Zranb2	zinc finger, RAN-binding domain containing 2 [Source:MGI Symbol;Acc:MGI:1858211]	0.295499	0.00109548	0.0323204	735	545	651	564	446	725	743	481	612	614	639	386	564	416
ENSMUSG00000026447	Pik3c2b	phosphatidylinositol-4-phosphate 3-kinase catalytic subunit type 2 beta [Source:MGI Symbol;Acc:MGI:2685045]	-0.721554	0.00110532	0.0325026	26	55	55	63	27	62	54	95	62	86	135	61	101	48
ENSMUSG00000055762	Eef1d	eukaryotic translation elongation factor 1 delta (guanine nucleotide exchange protein) [Source:MGI Symbol;Acc:MGI:1913906]	0.381965	0.00110526	0.0325026	354	428	425	454	245	569	456	307	328	380	404	258	362	260
ENSMUSG00000019189	Rnf145	ring finger protein 145 [Source:MGI Symbol;Acc:MGI:1921565]	-0.385937	0.00113345	0.0332748	176	150	141	113	144	205	181	226	237	199	300	127	228	192
ENSMUSG00000028003	Lrat	lecithin-retinol acyltransferase (phosphatidylcholine-retinol-O-acyltransferase) [Source:MGI Symbol;Acc:MGI:1891259]	-0.815531	0.00113772	0.0332899	82	98	138	68	67	181	106	210	356	195	246	60	214	110
ENSMUSG00000030662	Ipo5	importin 5 [Source:MGI Symbol;Acc:MGI:1917822]	0.37544	0.00113721	0.0332899	224	266	214	302	199	367	337	242	259	263	256	129	218	158
ENSMUSG00000047649	Cd3eap	CD3E antigen, epsilon polypeptide associated protein [Source:MGI Symbol;Acc:MGI:1917583]	0.381697	0.00115917	0.0338538	194	150	153	164	139	231	212	152	148	175	137	106	130	126
ENSMUSG00000090159	Gm8580	predicted gene 8580 [Source:MGI Symbol;Acc:MGI:3647055]	-1.15435	0.0011608	0.0338538	23	11	11	6	5	4	7	30	20	34	27	13	18	15
ENSMUSG00000059518	Znhit1	zinc finger, HIT domain containing 1 [Source:MGI Symbol;Acc:MGI:1917353]	0.378787	0.00117362	0.0341716	182	206	217	186	164	242	194	174	148	162	217	112	148	148
ENSMUSG00000046756	Mrps7	mitchondrial ribosomal protein S7 [Source:MGI Symbol;Acc:MGI:1354367]	0.314978	0.00117803	0.034244	149	174	158	175	130	217	194	160	151	146	178	103	140	116
ENSMUSG00000045822	Zswim3	zinc finger SWIM-type containing 3 [Source:MGI Symbol;Acc:MGI:1914788]	-0.751099	0.00118863	0.0342714	22	23	14	13	7	22	23	22	34	34	41	24	27	31
ENSMUSG00000040855	Reps2	RALBP1 associated Eps domain containing protein 2 [Source:MGI Symbol;Acc:MGI:2663511]	-0.691722	0.00118398	0.0342714	20	34	23	27	15	43	22	49	66	42	43	38	40	27
ENSMUSG00000030695	Aldoa	aldolase A, fructose-bisphosphate [Source:MGI Symbol;Acc:MGI:87994]	0.447657	0.00118824	0.0342714	994	1621	1640	1668	1371	1865	1709	1298	1100	1256	1613	741	1303	1027
ENSMUSG00000036046	5031439G07Rik	RIKEN cDNA 5031439G07 gene [Source:MGI Symbol;Acc:MGI:2444899]	0.394107	0.00118403	0.0342714	132	173	156	162	111	194	156	141	141	110	134	86	150	92
ENSMUSG00000022528	Hes1	hes family bHLH transcription factor 1 [Source:MGI Symbol;Acc:MGI:104853]	-0.544354	0.00118749	0.0342714	521	709	467	607	500	1173	898	1078	1310	906	924	997	1043	802
ENSMUSG00000048249	Crebrf	CREB3 regulatory factor [Source:MGI Symbol;Acc:MGI:1924378]	-0.463917	0.00119329	0.0343502	673	402	372	323	398	606	501	662	726	545	880	559	694	556
ENSMUSG00000111662	Gm7435	predicted gene 7435 [Source:MGI Symbol;Acc:MGI:3646489]	-1.86945	0.00120809	0.0347199	5	1	1	1	0	3	1	4	7	9	5	6	6	7
ENSMUSG00000034321	Exosc1	exosome component 1 [Source:MGI Symbol;Acc:MGI:1913833]	0.399438	0.00121284	0.0348002	168	169	171	147	150	179	184	140	182	165	149	90	113	90
ENSMUSG00000000916	Nsun5	NOL1/NOP2/Sun domain family, member 5 [Source:MGI Symbol;Acc:MGI:2140844]	0.383183	0.00122055	0.0349647	94	114	111	112	75	149	138	96	94	92	110	66	98	70
ENSMUSG00000028199	Cryz	crystallin, zeta [Source:MGI Symbol;Acc:MGI:88527]	-1.16978	0.00122714	0.035097	17	2	8	5	7	7	6	18	22	16	16	21	12	14
ENSMUSG00000021905	Dph3	diphthamine biosynthesis 3 [Source:MGI Symbol;Acc:MGI:1922658]	0.322992	0.00122994	0.0351205	273	292	282	296	252	307	335	278	254	294	279	164	235	192
ENSMUSG00000045503	Sys1	SYS1 Golgi-localized integral membrane protein homolog (S. cerevisiae) [Source:MGI Symbol;Acc:MGI:1913710]	0.459153	0.00123581	0.0352315	194	262	293	307	206	303	238	214	230	210	258	162	184	117
ENSMUSG00000027358	Bmp2	bone morphogenetic protein 2 [Source:MGI Symbol;Acc:MGI:88177]	-0.476295	0.00124152	0.0353022	154	119	98	106	108	186	125	196	296	183	182	121	162	149
ENSMUSG00000022940	Pigp	phosphatidylinositol glycan anchor biosynthesis, class P [Source:MGI Symbol;Acc:MGI:1860433]	-0.647391	0.00124227	0.0353022	29	66	46	52	18	56	46	74	86	65	88	46	86	61
ENSMUSG00000117286	Gm1043	predicted gene 1043 [Source:MGI Symbol;Acc:MGI:2685889]	-0.710176	0.00124786	0.0353761	24	20	12	26	9	30	20	30	31	38	50	26	38	24
ENSMUSG00000049791	Fzd4	frizzled class receptor 4 [Source:MGI Symbol;Acc:MGI:108520]	0.457514	0.00125084	0.0353761	174	159	153	168	180	208	198	113	200	111	148	114	124	124
ENSMUSG00000032369	Plscr1	phospholipid scramblase 1 [Source:MGI Symbol;Acc:MGI:893575]	1.31609	0.00125076	0.0353761	5	13	20	35	26	27	23	3	9	8	15	7	6	14
ENSMUSG00000025931	Paqr8	progestin and adipoQ receptor family member VIII [Source:MGI Symbol;Acc:MGI:1921479]	1.23826	0.00126239	0.035544	53	85	115	125	92	68	79	19	32	44	29	87	24	21
ENSMUSG00000028348	Cavin4	caveolae associated 4 [Source:MGI Symbol;Acc:MGI:1915266]	-1.70826	0.00126278	0.035544	4	0	1	3	2	2	6	9	14	13	7	7	2	8
ENSMUSG00000092212	Slc22a13b	solute carrier family 22 (organic cation transporter), member 13b [Source:MGI Symbol;Acc:MGI:1924762]	1.78109	0.00125995	0.035544	7	19	81	38	30	53	28	6	3	5	26	1	28	12
ENSMUSG00000081824	Ndufs5-ps	NADH:ubiquinone oxidoreductase core subunit S5, pseudogene [Source:MGI Symbol;Acc:MGI:3612445]	1.02341	0.00126551	0.0355645	67	94	221	181	30	163	136	68	64	71	103	40	82	33
ENSMUSG00000056501	Cebpb	CCAAT/enhancer binding protein (C/EBP), beta [Source:MGI Symbol;Acc:MGI:88373]	0.702066	0.00127813	0.0358058	48	84	73	73	60	118	68	68	37	58	61	19	62	32
ENSMUSG00000034349	Smc4	structural maintenance of chromosomes 4 [Source:MGI Symbol;Acc:MGI:1917349]	0.323131	0.00127756	0.0358058	1721	1928	1755	1864	1216	2468	2435	1673	1741	1787	1968	883	1748	1270
ENSMUSG00000001305	Rrp15	ribosomal RNA processing 15 homolog (S. cerevisiae) [Source:MGI Symbol;Acc:MGI:1914473]	0.495682	0.00128105	0.0358312	121	125	76	113	92	152	133	107	94	117	89	44	77	68
ENSMUSG00000027357	Crls1	cardiolipin synthase 1 [Source:MGI Symbol;Acc:MGI:1913836]	0.556003	0.00128346	0.0358421	98	134	160	151	122	188	155	153	110	105	117	58	120	58
ENSMUSG00000027881	Prpf38b	PRP38 pre-mRNA processing factor 38 (yeast) domain containing B [Source:MGI Symbol;Acc:MGI:1914171]	0.319545	0.00128904	0.0359413	2769	1953	2073	2327	1994	2620	3005	1722	2356	2226	2640	1233	2162	1667
ENSMUSG00000026229	Psmd1	proteasome (prosome, macropain) 26S subunit, non-ATPase, 1 [Source:MGI Symbol;Acc:MGI:1917497]	0.339899	0.00129363	0.0360127	1000	982	817	1110	718	1076	1030	752	782	986	908	496	903	683
ENSMUSG00000068246	Apol9b	apolipoprotein L 9b [Source:MGI Symbol;Acc:MGI:1919148]	1.81811	0.0013009	0.0361584	1	11	23	14	26	27	7	7	9	4	3	0	8	3
ENSMUSG00000020009	Ifngr1	interferon gamma receptor 1 [Source:MGI Symbol;Acc:MGI:107655]	0.36187	0.0013092	0.0363323	840	1038	793	1034	1027	1251	1160	964	901	864	962	564	768	744
ENSMUSG00000052459	Atp6v1a	ATPase, H+ transporting, lysosomal V1 subunit A [Source:MGI Symbol;Acc:MGI:1201780]	0.338602	0.00131174	0.0363459	364	451	410	514	329	505	417	387	376	355	454	231	398	269
ENSMUSG00000008305	Tle1	transducin-like enhancer of split 1 [Source:MGI Symbol;Acc:MGI:104636]	0.520027	0.00131587	0.0364036	249	358	329	415	390	526	478	278	263	274	448	162	337	246
ENSMUSG00000022425	Enpp2	ectonucleotide pyrophosphatase/phosphodiesterase 2 [Source:MGI Symbol;Acc:MGI:1321390]	-0.851831	0.00132122	0.0364949	144	49	48	37	56	116	140	149	188	103	214	130	181	109
ENSMUSG00000027613	Eif6	eukaryotic translation initiation factor 6 [Source:MGI Symbol;Acc:MGI:1196288]	0.59595	0.00132406	0.0365102	713	1208	1374	1409	1207	1598	1356	1039	754	1168	1113	433	874	790
ENSMUSG00000039756	Dnttip2	deoxynucleotidyltransferase, terminal, interacting protein 2 [Source:MGI Symbol;Acc:MGI:1923173]	0.346213	0.00132588	0.0365102	368	417	442	432	335	577	445	362	359	403	383	215	389	333
ENSMUSG00000036968	Cnpy4	canopy FGF signaling regulator 4 [Source:MGI Symbol;Acc:MGI:1913705]	-0.548115	0.00133132	0.0366032	81	51	36	48	58	84	67	90	101	95	85	80	95	84
ENSMUSG00000055301	Adh7	alcohol dehydrogenase 7 (class IV), mu or sigma polypeptide [Source:MGI Symbol;Acc:MGI:87926]	-1.23035	0.00135434	0.0371243	5	7	4	7	5	9	3	11	7	17	29	7	19	9
ENSMUSG00000024120	Lrpprc	leucine-rich PPR-motif containing [Source:MGI Symbol;Acc:MGI:1919666]	0.674871	0.00135446	0.0371243	1227	2074	2641	2501	826	2961	2390	1364	1163	1514	1715	911	1690	1005
ENSMUSG00000005846	Rsl1d1	ribosomal L1 domain containing 1 [Source:MGI Symbol;Acc:MGI:1913659]	0.456089	0.00136508	0.0373579	763	985	789	901	1038	1333	1278	896	922	930	920	387	791	592
ENSMUSG00000065990	Aurkaip1	aurora kinase A interacting protein 1 [Source:MGI Symbol;Acc:MGI:1913327]	0.429467	0.00137067	0.037453	308	422	424	477	251	520	405	367	317	313	442	192	314	229
ENSMUSG00000040859	Bsdc1	BSD domain containing 1 [Source:MGI Symbol;Acc:MGI:1913466]	-0.594915	0.00138598	0.0378132	45	55	22	40	41	66	58	95	73	60	88	49	70	70
ENSMUSG00000035642	Aamdc	adipogenesis associated Mth938 domain containing [Source:MGI Symbol;Acc:MGI:1913523]	-0.607026	0.00139311	0.0379495	181	246	199	187	90	269	136	343	247	340	434	162	301	240
ENSMUSG00000014907	Naf1	nuclear assembly factor 1 ribonucleoprotein [Source:MGI Symbol;Acc:MGI:2682306]	0.524526	0.00139932	0.0380601	85	85	83	101	69	149	121	62	113	86	74	39	81	45
ENSMUSG00000024431	Nr3c1	nuclear receptor subfamily 3, group C, member 1 [Source:MGI Symbol;Acc:MGI:95824]	-0.335995	0.0014046	0.0381455	590	659	573	568	376	809	581	874	931	904	921	465	824	537
ENSMUSG00000026034	Clk1	CDC-like kinase 1 [Source:MGI Symbol;Acc:MGI:107403]	-0.297561	0.00141145	0.038273	805	569	568	720	532	713	753	768	1056	891	1085	610	824	716
ENSMUSG00000004500	Zfp324	zinc finger protein 324 [Source:MGI Symbol;Acc:MGI:2444641]	-0.547	0.00142256	0.0384569	44	46	43	43	32	43	54	44	86	88	73	52	70	49
ENSMUSG00000090112	Shprh	SNF2 histone linker PHD RING helicase [Source:MGI Symbol;Acc:MGI:1917581]	-0.425526	0.00142204	0.0384569	86	85	52	95	61	114	96	110	139	108	131	94	135	93
ENSMUSG00000060508	Nlrp9b	NLR family, pyrin domain containing 9B [Source:MGI Symbol;Acc:MGI:2675377]	1.65403	0.00143422	0.038691	4	41	58	46	18	49	13	15	5	11	35	3	7	5
ENSMUSG00000024677	Ms4a6b	membrane-spanning 4-domains, subfamily A, member 6B [Source:MGI Symbol;Acc:MGI:1917024]	-0.67257	0.00143558	0.038691	144	90	78	76	100	166	172	190	292	133	222	91	273	164
ENSMUSG00000117912	Gm50383	predicted gene, 50383 [Source:MGI Symbol;Acc:MGI:6303282]	0.783835	0.00143803	0.0386984	98	148	136	256	84	102	144	88	84	94	114	83	56	64
ENSMUSG00000113035	5830428M24Rik	RIKEN cDNA 5830428M24 gene [Source:MGI Symbol;Acc:MGI:1923312]	-0.725061	0.00144292	0.0387711	64	31	35	30	20	46	50	54	101	47	77	67	78	41
ENSMUSG00000020307	Cdc34	cell division cycle 34 [Source:MGI Symbol;Acc:MGI:102657]	0.421412	0.0014457	0.038787	167	249	201	210	204	270	257	192	212	184	219	110	210	99
ENSMUSG00000027801	Tm4sf4	transmembrane 4 superfamily member 4 [Source:MGI Symbol;Acc:MGI:2385173]	1.83055	0.00145912	0.0390882	22	450	228	730	152	189	120	130	44	67	149	35	101	56
ENSMUSG00000039735	Fnbp1l	formin binding protein 1-like [Source:MGI Symbol;Acc:MGI:1925642]	0.390257	0.00149155	0.0396579	516	634	717	688	463	712	614	520	439	586	597	379	528	384
ENSMUSG00000067274	Rplp0	ribosomal protein, large, P0 [Source:MGI Symbol;Acc:MGI:1927636]	0.622621	0.00148365	0.0396579	40	67	68	71	87	86	91	63	62	42	63	32	49	38
ENSMUSG00000021903	Galnt15	polypeptide N-acetylgalactosaminyltransferase 15 [Source:MGI Symbol;Acc:MGI:1926004]	-0.930232	0.00148817	0.0396579	124	37	35	38	72	144	86	115	258	122	177	75	145	152
ENSMUSG00000022698	Naa50	N(alpha)-acetyltransferase 50, NatE catalytic subunit [Source:MGI Symbol;Acc:MGI:1919367]	0.348753	0.00148957	0.0396579	358	423	438	455	292	641	580	386	408	427	418	268	383	271
ENSMUSG00000090115	Usp49	ubiquitin specific peptidase 49 [Source:MGI Symbol;Acc:MGI:2685391]	-0.500531	0.0014891	0.0396579	58	55	34	64	40	71	78	78	78	85	100	73	99	64
ENSMUSG00000039910	Cited2	Cbp/p300-interacting transactivator, with Glu/Asp-rich carboxy-terminal domain, 2 [Source:MGI Symbol;Acc:MGI:1306784]	-0.378734	0.00150306	0.0399041	200	189	149	159	168	207	150	283	266	228	275	171	220	207
ENSMUSG00000032119	Hinfp	histone H4 transcription factor [Source:MGI Symbol;Acc:MGI:2429620]	0.43515	0.00151046	0.0400408	100	132	132	114	108	120	128	104	96	98	128	72	80	68
ENSMUSG00000028518	Prkaa2	protein kinase, AMP-activated, alpha 2 catalytic subunit [Source:MGI Symbol;Acc:MGI:1336173]	0.527991	0.001515	0.0401011	100	162	192	210	127	201	205	137	138	115	141	74	135	120
ENSMUSG00000045328	Cenpe	centromere protein E [Source:MGI Symbol;Acc:MGI:1098230]	0.344426	0.00151766	0.0401119	666	652	564	703	560	888	826	588	594	691	652	296	635	509
ENSMUSG00000002580	Mien1	migration and invasion enhancer 1 [Source:MGI Symbol;Acc:MGI:1913678]	0.550908	0.00152507	0.0402477	222	264	302	268	162	263	184	174	138	206	211	160	164	120
ENSMUSG00000086384	Banf2os	barrier to autointegration factor 2, opposite strand [Source:MGI Symbol;Acc:MGI:3650982]	-1.75885	0.00153793	0.040527	3	3	1	4	0	1	1	4	7	9	5	5	8	7
ENSMUSG00000027381	Bcl2l11	BCL2-like 11 (apoptosis facilitator) [Source:MGI Symbol;Acc:MGI:1197519]	-0.461244	0.00156233	0.0409875	124	79	72	100	62	135	99	155	163	121	164	103	165	81
ENSMUSG00000032097	Ddx6	DEAD (Asp-Glu-Ala-Asp) box polypeptide 6 [Source:MGI Symbol;Acc:MGI:104976]	-0.256111	0.00156095	0.0409875	897	794	686	740	734	1127	911	936	1207	1127	1223	841	1056	834
ENSMUSG00000044258	Ctla2a	cytotoxic T lymphocyte-associated protein 2 alpha [Source:MGI Symbol;Acc:MGI:88554]	0.859752	0.00156207	0.0409875	174	46	82	54	76	104	108	48	62	30	52	57	60	47
ENSMUSG00000033909	Usp36	ubiquitin specific peptidase 36 [Source:MGI Symbol;Acc:MGI:1919594]	0.426715	0.00156786	0.041072	449	318	316	334	423	408	444	282	386	353	303	219	290	254
ENSMUSG00000028560	Usp1	ubiquitin specific peptidase 1 [Source:MGI Symbol;Acc:MGI:2385198]	0.362831	0.00157355	0.0411604	433	400	501	519	314	655	557	453	458	443	468	215	399	293
ENSMUSG00000023247	Guca2a	guanylate cyclase activator 2a (guanylin) [Source:MGI Symbol;Acc:MGI:102738]	1.24789	0.00157609	0.0411661	74	329	513	293	455	712	458	202	93	154	338	42	325	132
ENSMUSG00000027843	Ptpn22	protein tyrosine phosphatase, non-receptor type 22 (lymphoid) [Source:MGI Symbol;Acc:MGI:107170]	0.601644	0.00157845	0.0411671	61	87	74	78	86	114	124	51	85	48	74	29	83	59
ENSMUSG00000084760	Gm15472	predicted gene 15472 [Source:MGI Symbol;Acc:MGI:3707328]	1.12479	0.00159571	0.0414468	16	25	38	36	9	18	33	11	11	13	21	5	21	4
ENSMUSG00000028967	Errfi1	ERBB receptor feedback inhibitor 1 [Source:MGI Symbol;Acc:MGI:1921405]	0.75937	0.0015933	0.0414468	63	103	114	109	164	149	124	62	57	61	115	45	101	75
ENSMUSG00000040274	Cdk6	cyclin-dependent kinase 6 [Source:MGI Symbol;Acc:MGI:1277162]	0.34457	0.00159617	0.0414468	810	890	827	792	861	1186	1182	714	1056	845	921	462	874	541
ENSMUSG00000038217	Tlcd2	TLC domain containing 2 [Source:MGI Symbol;Acc:MGI:1917141]	1.31292	0.0016032	0.0415684	45	158	283	172	90	191	97	54	44	52	200	14	78	31
ENSMUSG00000115276	9930017N22Rik	RIKEN cDNA 9930017N22 gene [Source:MGI Symbol;Acc:MGI:2443961]	0.556102	0.00161209	0.0417235	197	104	116	124	149	155	147	82	147	93	102	91	116	70
ENSMUSG00000060166	Zdhhc8	zinc finger, DHHC domain containing 8 [Source:MGI Symbol;Acc:MGI:1338012]	-0.680724	0.00161583	0.0417235	26	37	31	32	43	59	45	67	94	35	101	49	65	47
ENSMUSG00000093208	Gm27325	predicted gene, 27325 [Source:MGI Symbol;Acc:MGI:5530707]	1.64501	0.00161623	0.0417235	6	8	13	10	2	16	9	0	2	4	7	4	4	0
ENSMUSG00000028051	Hcn3	hyperpolarization-activated, cyclic nucleotide-gated K+ 3 [Source:MGI Symbol;Acc:MGI:1298211]	1.15335	0.00162278	0.0418319	41	145	276	236	106	197	97	98	44	63	147	26	90	66
ENSMUSG00000029290	Zfp326	zinc finger protein 326 [Source:MGI Symbol;Acc:MGI:1927246]	0.235988	0.00163049	0.0419091	633	580	513	539	482	648	664	511	616	517	560	373	537	446
ENSMUSG00000063108	Zfp26	zinc finger protein 26 [Source:MGI Symbol;Acc:MGI:99173]	-0.442692	0.00162971	0.0419091	56	54	49	51	44	90	88	76	99	92	114	62	91	69
ENSMUSG00000031980	Agt	angiotensinogen (serpin peptidase inhibitor, clade A, member 8) [Source:MGI Symbol;Acc:MGI:87963]	-0.94537	0.00163401	0.0419387	22	26	32	20	31	73	34	70	98	38	123	32	98	28
ENSMUSG00000017615	Tnfaip1	tumor necrosis factor, alpha-induced protein 1 (endothelial) [Source:MGI Symbol;Acc:MGI:104961]	0.561775	0.00164328	0.0421159	627	976	1213	1229	560	1113	1124	787	719	691	1029	363	798	505
ENSMUSG00000041237	Pklr	pyruvate kinase liver and red blood cell [Source:MGI Symbol;Acc:MGI:97604]	1.14882	0.00164967	0.0421678	38	146	266	238	102	192	99	94	40	69	142	28	86	66
ENSMUSG00000109203	Gm32849	predicted gene, 32849 [Source:MGI Symbol;Acc:MGI:5592008]	-1.8339	0.00165006	0.0421678	2	5	1	1	0	1	3	7	12	11	6	6	3	3
ENSMUSG00000038936	Sccpdh	saccharopine dehydrogenase (putative) [Source:MGI Symbol;Acc:MGI:1924486]	0.631683	0.00165705	0.0422858	68	91	110	108	58	95	66	59	40	59	84	48	60	49
ENSMUSG00000078122	F630028O10Rik	RIKEN cDNA F630028O10 gene [Source:MGI Symbol;Acc:MGI:3641813]	-1.05697	0.00166498	0.0424271	7	16	3	7	11	9	6	20	32	16	21	8	22	12
ENSMUSG00000047642	D930020B18Rik	RIKEN cDNA D930020B18 gene [Source:MGI Symbol;Acc:MGI:2442001]	-1.74641	0.00166883	0.0424643	70	2	3	0	3	2	2	10	3	11	9	114	7	17
ENSMUSG00000117113	Gm49883	predicted gene, 49883 [Source:MGI Symbol;Acc:MGI:6270565]	-0.979081	0.00167312	0.0425125	9	13	5	20	5	16	10	17	41	17	32	14	26	14
ENSMUSG00000020100	Slc29a3	solute carrier family 29 (nucleoside transporters), member 3 [Source:MGI Symbol;Acc:MGI:1918529]	-0.536104	0.00168512	0.0427562	137	87	104	95	90	143	123	108	237	145	178	159	160	159
ENSMUSG00000042992	Borcs5	BLOC-1 related complex subunit 5 [Source:MGI Symbol;Acc:MGI:1915024]	-0.616263	0.00169087	0.04278	33	34	35	51	18	36	39	48	54	79	66	47	52	42
ENSMUSG00000057409	Zfp53	zinc finger protein 53 [Source:MGI Symbol;Acc:MGI:99200]	-0.638267	0.00168917	0.04278	22	27	16	25	11	32	30	46	43	43	43	18	40	29
ENSMUSG00000068601	Gm10244	predicted gene 10244 [Source:MGI Symbol;Acc:MGI:3642504]	-2.18673	0.0016962	0.0428538	0	3	0	4	2	0	1	4	12	8	6	8	1	8
ENSMUSG00000028756	Pink1	PTEN induced putative kinase 1 [Source:MGI Symbol;Acc:MGI:1916193]	-0.376053	0.00171075	0.04316	203	185	194	160	135	293	177	321	255	248	311	187	262	207
ENSMUSG00000021846	Peli2	pellino 2 [Source:MGI Symbol;Acc:MGI:1891445]	-0.637724	0.00171573	0.0432242	79	42	62	37	49	93	67	103	126	92	93	110	84	64
ENSMUSG00000034574	Daam1	dishevelled associated activator of morphogenesis 1 [Source:MGI Symbol;Acc:MGI:1914596]	0.357361	0.0017198	0.0432654	354	323	398	388	385	371	418	310	381	320	402	218	307	236
ENSMUSG00000082321	Gm14253	predicted gene 14253 [Source:MGI Symbol;Acc:MGI:3650994]	0.691573	0.0017273	0.0433926	23	47	35	46	39	38	43	24	35	25	36	14	19	24
ENSMUSG00000021266	Wars	tryptophanyl-tRNA synthetase [Source:MGI Symbol;Acc:MGI:104630]	0.459272	0.00173517	0.0435287	140	236	184	229	147	220	248	163	171	148	161	142	158	105
ENSMUSG00000028082	Sh3d19	SH3 domain protein D19 [Source:MGI Symbol;Acc:MGI:1350923]	0.560383	0.00173765	0.0435295	359	632	760	811	425	816	675	546	414	456	622	261	473	392
ENSMUSG00000000600	Krit1	KRIT1, ankyrin repeat containing [Source:MGI Symbol;Acc:MGI:1930618]	-0.274069	0.00174487	0.0436487	258	245	196	252	217	332	301	322	393	312	399	214	320	290
ENSMUSG00000050148	Ubqln2	ubiquilin 2 [Source:MGI Symbol;Acc:MGI:1860283]	-0.492349	0.00175205	0.0437093	68	45	39	44	55	88	78	93	107	93	99	70	80	60
ENSMUSG00000018537	Pcgf2	polycomb group ring finger 2 [Source:MGI Symbol;Acc:MGI:99161]	-0.549843	0.00175221	0.0437093	91	58	51	53	40	53	64	99	120	90	88	80	83	59
ENSMUSG00000030220	Arhgdib	Rho, GDP dissociation inhibitor (GDI) beta [Source:MGI Symbol;Acc:MGI:101940]	-0.726909	0.00175545	0.0437287	70	37	54	30	44	57	88	76	158	58	119	58	114	74
ENSMUSG00000005813	Metap1	methionyl aminopeptidase 1 [Source:MGI Symbol;Acc:MGI:1922874]	0.372108	0.00176622	0.0439352	332	457	469	460	345	620	539	375	415	416	461	218	450	261
ENSMUSG00000034724	Cnot6l	CCR4-NOT transcription complex, subunit 6-like [Source:MGI Symbol;Acc:MGI:2443154]	-0.306389	0.00177337	0.0440516	437	443	308	356	378	603	475	622	615	568	621	391	546	449
ENSMUSG00000022462	Slc38a2	solute carrier family 38, member 2 [Source:MGI Symbol;Acc:MGI:1915010]	0.409854	0.00179098	0.0444269	656	893	842	1159	694	1301	1194	791	932	633	952	597	758	554
ENSMUSG00000018433	Nol11	nucleolar protein 11 [Source:MGI Symbol;Acc:MGI:1916229]	0.471779	0.00179583	0.044485	140	185	162	214	203	250	244	158	178	193	156	82	170	118
ENSMUSG00000033554	Dph5	diphthamide biosynthesis 5 [Source:MGI Symbol;Acc:MGI:1916990]	0.415368	0.00179953	0.0445146	111	138	112	118	108	198	158	124	118	129	138	61	96	69
ENSMUSG00000035173	Ccdc186	coiled-coil domain containing 186 [Source:MGI Symbol;Acc:MGI:2445022]	0.499831	0.00181861	0.0449238	420	375	500	445	258	393	382	273	249	282	426	280	279	232
ENSMUSG00000025499	Hras	Harvey rat sarcoma virus oncogene [Source:MGI Symbol;Acc:MGI:96224]	0.379282	0.00183285	0.0452129	151	206	172	204	150	225	178	154	164	153	153	94	173	133
ENSMUSG00000022246	Rai14	retinoic acid induced 14 [Source:MGI Symbol;Acc:MGI:1922896]	0.461814	0.00184284	0.0453962	210	155	174	173	220	205	262	144	218	138	169	116	172	108
ENSMUSG00000042492	Tbc1d10b	TBC1 domain family, member 10b [Source:MGI Symbol;Acc:MGI:1915699]	0.315885	0.00186632	0.045911	307	274	253	314	279	376	322	210	291	258	355	200	243	214
ENSMUSG00000030403	Vasp	vasodilator-stimulated phosphoprotein [Source:MGI Symbol;Acc:MGI:109268]	0.423381	0.00187023	0.0459434	678	798	699	842	1036	1008	983	645	763	789	781	478	724	550
ENSMUSG00000042208	0610010F05Rik	RIKEN cDNA 0610010F05 gene [Source:MGI Symbol;Acc:MGI:1918925]	0.450114	0.00187349	0.0459599	100	94	91	93	77	110	108	63	110	78	87	44	56	74
ENSMUSG00000039304	Tnfsf10	tumor necrosis factor (ligand) superfamily, member 10 [Source:MGI Symbol;Acc:MGI:107414]	-0.750706	0.00187637	0.0459673	66	60	53	29	60	120	58	133	128	136	163	38	127	68
ENSMUSG00000025358	Cdk2	cyclin-dependent kinase 2 [Source:MGI Symbol;Acc:MGI:104772]	-0.405528	0.00189594	0.0463189	76	59	68	63	50	104	90	84	120	98	135	77	109	73
ENSMUSG00000031458	Coprs	coordinator of PRMT5, differentiation stimulator [Source:MGI Symbol;Acc:MGI:1913673]	0.587687	0.00189554	0.0463189	129	240	308	269	213	335	269	201	162	198	228	120	222	101
ENSMUSG00000022369	Mtbp	Mdm2, transformed 3T3 cell double minute p53 binding protein [Source:MGI Symbol;Acc:MGI:2146005]	0.622031	0.00190369	0.0464442	52	45	60	82	78	71	76	48	58	52	38	38	40	39
ENSMUSG00000001056	Nhp2	NHP2 ribonucleoprotein [Source:MGI Symbol;Acc:MGI:1098547]	0.458007	0.00191262	0.0465982	204	348	288	317	285	412	388	283	268	290	289	138	290	156
ENSMUSG00000097836	Gm26903	predicted gene, 26903 [Source:MGI Symbol;Acc:MGI:5477397]	-0.930069	0.00191529	0.0465992	28	25	22	22	38	82	58	88	151	50	86	32	93	46
ENSMUSG00000035069	Oma1	OMA1 zinc metallopeptidase [Source:MGI Symbol;Acc:MGI:1914263]	0.627134	0.00192298	0.0467223	93	159	137	218	121	143	118	108	83	87	139	66	124	70
ENSMUSG00000042377	Fam83g	family with sequence similarity 83, member G [Source:MGI Symbol;Acc:MGI:1916890]	0.592946	0.00192639	0.0467413	92	114	114	148	88	136	108	81	52	111	106	74	66	56
ENSMUSG00000042228	Lyn	LYN proto-oncogene, Src family tyrosine kinase [Source:MGI Symbol;Acc:MGI:96892]	-0.331097	0.00194177	0.0469861	215	221	185	222	159	329	205	320	327	245	347	217	312	217
ENSMUSG00000000326	Comt	catechol-O-methyltransferase [Source:MGI Symbol;Acc:MGI:88470]	0.404583	0.00193931	0.0469861	698	946	987	1084	564	982	854	744	740	756	849	442	678	598
ENSMUSG00000028040	Efna4	ephrin A4 [Source:MGI Symbol;Acc:MGI:106643]	-0.658495	0.001949	0.0470968	67	36	22	50	24	56	37	63	71	87	61	50	75	60
ENSMUSG00000036323	Srp72	signal recognition particle 72 [Source:MGI Symbol;Acc:MGI:1333795]	0.31003	0.00195331	0.0471369	1066	1118	928	1107	812	1122	1203	920	941	992	908	697	792	820
ENSMUSG00000081021	Gm11964	predicted gene 11964 [Source:MGI Symbol;Acc:MGI:3652241]	1.80509	0.00197049	0.0474869	7	8	48	23	8	22	6	5	1	2	14	2	4	9
ENSMUSG00000104950	4833413G10Rik	RIKEN cDNA 4833413G10 gene [Source:MGI Symbol;Acc:MGI:1921834]	-0.562671	0.00198493	0.047645	30	22	28	34	20	33	33	33	52	43	64	32	42	40
ENSMUSG00000048897	Zfp710	zinc finger protein 710 [Source:MGI Symbol;Acc:MGI:1921747]	-0.348924	0.00198413	0.047645	121	110	114	98	76	133	128	141	177	131	178	121	171	106
ENSMUSG00000034765	Dusp5	dual specificity phosphatase 5 [Source:MGI Symbol;Acc:MGI:2685183]	0.828528	0.0019851	0.047645	151	179	190	165	384	191	252	101	202	128	169	56	175	110
ENSMUSG00000037904	Ankrd9	ankyrin repeat domain 9 [Source:MGI Symbol;Acc:MGI:1921501]	0.973646	0.0019938	0.0477894	68	229	294	357	163	260	160	135	61	132	226	73	130	78
ENSMUSG00000020059	Sycp3	synaptonemal complex protein 3 [Source:MGI Symbol;Acc:MGI:109542]	-0.583042	0.00200088	0.0478944	80	132	97	126	88	192	99	219	152	196	280	90	216	124
ENSMUSG00000019789	Hey2	hairy/enhancer-of-split related with YRPW motif 2 [Source:MGI Symbol;Acc:MGI:1341884]	-1.39911	0.00201236	0.0481044	6	0	1	2	8	9	12	15	25	10	13	8	14	17
ENSMUSG00000034154	Ino80	INO80 complex subunit [Source:MGI Symbol;Acc:MGI:1915392]	0.31014	0.00201919	0.0481438	432	386	314	421	309	416	415	303	384	372	354	241	296	291
ENSMUSG00000033307	Mif	macrophage migration inhibitory factor (glycosylation-inhibiting factor) [Source:MGI Symbol;Acc:MGI:96982]	0.893295	0.00201943	0.0481438	64	127	44	60	150	103	71	64	63	62	53	25	43	48
ENSMUSG00000092323	BB365896	expressed sequence BB365896 [Source:MGI Symbol;Acc:MGI:3034340]	-0.869112	0.00202376	0.0481823	19	41	13	23	10	22	17	51	31	60	43	26	42	22
ENSMUSG00000004038	Gstm3	glutathione S-transferase, mu 3 [Source:MGI Symbol;Acc:MGI:106026]	1.52842	0.00204369	0.0485917	198	1494	1732	2676	634	1452	1496	634	236	629	879	100	762	380
ENSMUSG00000097571	Jpx	Jpx transcript, Xist activator (non-protein coding) [Source:MGI Symbol;Acc:MGI:2180008]	-0.399443	0.00204734	0.0486133	92	84	72	58	70	106	90	114	140	120	111	80	130	84
ENSMUSG00000047260	Emc6	ER membrane protein complex subunit 6 [Source:MGI Symbol;Acc:MGI:1913298]	0.335517	0.00206714	0.0489756	466	681	555	664	536	898	748	593	654	591	652	343	524	392
ENSMUSG00000021595	Nsun2	NOL1/NOP2/Sun domain family member 2 [Source:MGI Symbol;Acc:MGI:107252]	0.3701	0.00206811	0.0489756	630	769	706	688	628	934	923	648	688	782	656	317	716	461
ENSMUSG00000052331	Ankrd44	ankyrin repeat domain 44 [Source:MGI Symbol;Acc:MGI:3045243]	-0.489136	0.00207295	0.0489952	175	145	120	82	107	160	222	195	276	192	279	158	216	150
ENSMUSG00000097429	Gm26520	predicted gene, 26520 [Source:MGI Symbol;Acc:MGI:5477014]	-1.90022	0.00207445	0.0489952	1	1	3	1	3	3	1	2	9	3	4	9	9	12
ENSMUSG00000003865	Gys1	glycogen synthase 1, muscle [Source:MGI Symbol;Acc:MGI:101805]	0.627946	0.00208223	0.0490773	178	164	173	172	271	172	221	110	183	172	118	84	129	130
ENSMUSG00000009927	Rps25	ribosomal protein S25 [Source:MGI Symbol;Acc:MGI:1922867]	0.463272	0.00208346	0.0490773	126	184	158	192	107	196	198	143	108	145	130	95	116	120
ENSMUSG00000005980	Dnase1	deoxyribonuclease I [Source:MGI Symbol;Acc:MGI:103157]	-1.53446	0.00208828	0.0491257	14	30	26	22	22	36	30	41	29	47	285	11	162	20
ENSMUSG00000021792	Prxl2a	peroxiredoxin like 2A [Source:MGI Symbol;Acc:MGI:1917814]	1.60316	0.00209275	0.0491658	138	1440	1823	2414	914	1495	815	505	225	512	1078	99	576	317
ENSMUSG00000065663	Gm22579	predicted gene, 22579 [Source:MGI Symbol;Acc:MGI:5452356]	1.16242	0.00209915	0.049251	22	16	10	32	16	20	36	16	10	2	24	5	9	6
ENSMUSG00000031681	Smad1	SMAD family member 1 [Source:MGI Symbol;Acc:MGI:109452]	-0.304848	0.00211003	0.0493866	227	257	193	204	161	271	249	325	327	292	314	192	269	265
ENSMUSG00000024539	Ptpn2	protein tyrosine phosphatase, non-receptor type 2 [Source:MGI Symbol;Acc:MGI:97806]	0.324997	0.00211049	0.0493866	159	209	153	188	127	222	207	148	173	165	180	93	165	122
ENSMUSG00000020180	Snrpd3	small nuclear ribonucleoprotein D3 [Source:MGI Symbol;Acc:MGI:1914582]	0.437642	0.00212041	0.0494882	1196	1404	1486	1434	1553	2002	1743	1240	1109	1462	1363	630	1370	1146
ENSMUSG00000105547	Iglc3	immunoglobulin lambda constant 3 [Source:MGI Symbol;Acc:MGI:99886]	-1.97868	0.00211915	0.0494882	66	88	44	52	24	86	143	99	1289	60	130	41	193	292
ENSMUSG00000026307	Scly	selenocysteine lyase [Source:MGI Symbol;Acc:MGI:1355310]	-0.37651	0.00214086	0.0498346	115	161	182	139	111	171	171	198	230	226	261	139	225	145
ENSMUSG00000028889	Yrdc	yrdC domain containing (E.coli) [Source:MGI Symbol;Acc:MGI:2387201]	0.481921	0.00213857	0.0498346	88	130	104	121	117	143	141	121	92	104	99	47	85	82
ENSMUSG00000097239	Gm27029	predicted gene, 27029 [Source:MGI Symbol;Acc:MGI:5504144]	0.487214	0.00216982	0.0504426	70	92	98	104	46	112	102	62	64	64	92	50	72	54
ENSMUSG00000034932	Mrpl54	mitochondrial ribosomal protein L54 [Source:MGI Symbol;Acc:MGI:1913297]	0.570641	0.00219389	0.0509355	354	527	544	587	196	558	396	341	293	367	394	227	332	240
ENSMUSG00000060376	Bckdha	branched chain ketoacid dehydrogenase E1, alpha polypeptide [Source:MGI Symbol;Acc:MGI:107701]	-0.765929	0.00222608	0.0516155	66	28	38	40	48	60	46	78	68	62	87	118	75	62
ENSMUSG00000070733	Fryl	FRY like transcription coactivator [Source:MGI Symbol;Acc:MGI:1919563]	-0.394041	0.00223589	0.0517626	249	345	224	322	213	396	348	371	428	374	579	364	435	277
ENSMUSG00000110185	Igip	IgA inducing protein [Source:MGI Symbol;Acc:MGI:1924271]	-0.48679	0.00223826	0.0517626	73	108	78	87	57	148	92	114	150	133	182	108	163	77
ENSMUSG00000081769	Gm12216	predicted gene 12216 [Source:MGI Symbol;Acc:MGI:3650088]	-0.628874	0.00224418	0.0518321	88	52	60	76	94	98	82	135	238	136	124	69	104	97
ENSMUSG00000020430	Pes1	pescadillo ribosomal biogenesis factor 1 [Source:MGI Symbol;Acc:MGI:1890613]	0.421036	0.00225028	0.0519054	173	166	142	155	192	208	218	164	138	150	150	85	177	112
ENSMUSG00000052962	Mrpl35	mitochondrial ribosomal protein L35 [Source:MGI Symbol;Acc:MGI:1913473]	0.453921	0.00225922	0.052044	281	478	428	481	313	532	481	360	337	415	370	170	346	278
ENSMUSG00000034832	Tet3	tet methylcytosine dioxygenase 3 [Source:MGI Symbol;Acc:MGI:2446229]	-0.282703	0.00227247	0.0522816	531	691	512	618	534	805	674	779	894	898	914	511	792	705
ENSMUSG00000020982	Nemf	nuclear export mediator factor [Source:MGI Symbol;Acc:MGI:1918305]	0.309571	0.00228855	0.0525834	768	670	654	757	608	694	764	562	726	624	628	434	581	554
ENSMUSG00000028706	Nsun4	NOL1/NOP2/Sun domain family, member 4 [Source:MGI Symbol;Acc:MGI:1919431]	0.430036	0.00230799	0.0528932	110	116	134	152	79	149	156	114	116	83	127	73	83	89
ENSMUSG00000032560	Dnajc13	DnaJ heat shock protein family (Hsp40) member C13 [Source:MGI Symbol;Acc:MGI:2676368]	0.321551	0.00230625	0.0528932	591	790	612	770	582	905	842	654	764	624	727	332	617	530
ENSMUSG00000021466	Ptch1	patched 1 [Source:MGI Symbol;Acc:MGI:105373]	-0.627368	0.0023124	0.052926	443	169	235	190	171	365	324	422	766	409	423	309	363	314
ENSMUSG00000027219	Slc28a2	solute carrier family 28 (sodium-coupled nucleoside transporter), member 2 [Source:MGI Symbol;Acc:MGI:1913105]	2.27744	0.00232629	0.0531069	3	124	226	162	40	82	21	16	10	22	79	6	22	5
ENSMUSG00000027605	Acss2	acyl-CoA synthetase short-chain family member 2 [Source:MGI Symbol;Acc:MGI:1890410]	-0.393925	0.00232357	0.0531069	86	108	72	87	90	138	114	136	171	138	174	72	150	111
ENSMUSG00000055675	Kbtbd11	kelch repeat and BTB (POZ) domain containing 11 [Source:MGI Symbol;Acc:MGI:1922151]	-0.552194	0.00233226	0.0531749	64	86	61	56	46	93	60	132	76	118	118	58	96	102
ENSMUSG00000000811	Txnrd3	thioredoxin reductase 3 [Source:MGI Symbol;Acc:MGI:2386711]	-0.523288	0.00234422	0.0533791	68	68	49	64	46	57	76	96	105	107	92	96	82	53
ENSMUSG00000030956	Fam53b	family with sequence similarity 53, member B [Source:MGI Symbol;Acc:MGI:1925188]	-0.319851	0.00236496	0.0537824	157	145	140	178	138	205	147	191	237	232	281	138	197	168
ENSMUSG00000036565	Ttyh3	tweety family member 3 [Source:MGI Symbol;Acc:MGI:1925589]	-0.589173	0.00237643	0.0539051	110	172	91	201	93	250	170	245	244	241	335	118	318	188
ENSMUSG00000030641	Ddias	DNA damage-induced apoptosis suppressor [Source:MGI Symbol;Acc:MGI:1921291]	0.882632	0.00237344	0.0539051	11	20	21	15	14	24	26	15	16	13	9	3	10	8
ENSMUSG00000026158	Ogfrl1	opioid growth factor receptor-like 1 [Source:MGI Symbol;Acc:MGI:1917405]	-0.540733	0.00239666	0.0542947	100	84	73	67	81	164	116	136	227	130	147	86	198	104
ENSMUSG00000054723	Vmac	vimentin-type intermediate filament associated coiled-coil protein [Source:MGI Symbol;Acc:MGI:2146912]	-0.660272	0.00240761	0.054404	68	34	56	48	44	69	38	73	101	74	82	105	77	58
ENSMUSG00000090990	Gm17197	predicted gene 17197 [Source:MGI Symbol;Acc:MGI:4938024]	-1.27913	0.00240633	0.054404	6	6	8	6	2	7	4	24	16	27	14	7	9	3
ENSMUSG00000056162	Cndp1	carnosine dipeptidase 1 (metallopeptidase M20 family) [Source:MGI Symbol;Acc:MGI:2451097]	-1.08339	0.00241333	0.0544641	10	36	19	23	17	38	21	52	32	91	104	10	53	32
ENSMUSG00000063611	Gm10134	predicted gene 10134 [Source:MGI Symbol;Acc:MGI:3642322]	-0.726252	0.00245816	0.0551019	105	33	47	26	34	76	73	87	126	86	117	59	99	90
ENSMUSG00000027405	Nop56	NOP56 ribonucleoprotein [Source:MGI Symbol;Acc:MGI:1914384]	0.537799	0.00245054	0.0551019	263	192	176	230	211	190	293	166	198	191	152	128	104	162
ENSMUSG00000035967	Ints6l	integrator complex subunit 6 like [Source:MGI Symbol;Acc:MGI:2442593]	-0.682104	0.00244949	0.0551019	143	68	79	50	106	99	116	179	259	107	162	126	156	118
ENSMUSG00000030022	Adamts9	a disintegrin-like and metallopeptidase (reprolysin type) with thrombospondin type 1 motif, 9 [Source:MGI Symbol;Acc:MGI:1916320]	0.840587	0.00246021	0.0551019	114	56	62	27	79	60	98	46	71	34	40	32	30	36
ENSMUSG00000064330	Pde6h	phosphodiesterase 6H, cGMP-specific, cone, gamma [Source:MGI Symbol;Acc:MGI:1925850]	-0.805188	0.00245865	0.0551019	21	18	18	12	12	20	32	24	62	28	47	19	47	18
ENSMUSG00000038762	Abcf1	ATP-binding cassette, sub-family F (GCN20), member 1 [Source:MGI Symbol;Acc:MGI:1351658]	0.300384	0.00245212	0.0551019	1017	991	1130	1149	850	1390	1160	872	888	1147	1125	605	992	821
ENSMUSG00000029020	Mfn2	mitofusin 2 [Source:MGI Symbol;Acc:MGI:2442230]	0.389517	0.00247415	0.0553444	186	270	260	270	217	269	236	215	221	197	273	124	214	136
ENSMUSG00000033916	Chmp2a	charged multivesicular body protein 2A [Source:MGI Symbol;Acc:MGI:1916203]	0.509306	0.00248449	0.055436	324	561	533	720	368	679	463	449	365	421	507	233	412	293
ENSMUSG00000004798	Ulk2	unc-51 like kinase 2 [Source:MGI Symbol;Acc:MGI:1352758]	-0.423918	0.00248433	0.055436	113	81	106	64	80	117	108	126	177	125	161	109	115	113
ENSMUSG00000089235	Gm23119	predicted gene, 23119 [Source:MGI Symbol;Acc:MGI:5452896]	-0.510211	0.00249211	0.0555362	75	89	67	102	40	116	102	101	137	178	144	89	123	89
ENSMUSG00000030254	Rad18	RAD18 E3 ubiquitin protein ligase [Source:MGI Symbol;Acc:MGI:1890476]	0.496516	0.00249818	0.0556018	79	83	102	116	74	139	168	82	79	102	92	52	76	69
ENSMUSG00000112237	D630033A02Rik	RIKEN cDNA D630033A02 gene [Source:MGI Symbol;Acc:MGI:3028060]	-1.09555	0.00250685	0.055671	2	9	3	5	7	14	10	17	18	11	29	6	20	11
ENSMUSG00000070167	Snora57	small nucleolar RNA, H/ACA box 57 [Source:MGI Symbol;Acc:MGI:5455599]	0.500511	0.00250756	0.055671	280	402	246	359	336	354	430	348	286	203	248	216	227	220
ENSMUSG00000064936	Gm23722	predicted gene, 23722 [Source:MGI Symbol;Acc:MGI:5453499]	-0.920169	0.00252991	0.056097	5	14	12	6	7	13	6	24	22	15	22	10	14	17
ENSMUSG00000100876	2810454H06Rik	RIKEN cDNA 2810454H06 gene [Source:MGI Symbol;Acc:MGI:1920063]	-0.785614	0.00253601	0.0561623	34	24	16	18	14	35	24	57	26	24	60	40	48	32
ENSMUSG00000104917	Gm43289	predicted gene 43289 [Source:MGI Symbol;Acc:MGI:5663426]	1.27753	0.0025393	0.056165	7	23	28	33	14	15	17	6	5	13	21	1	9	7
ENSMUSG00000031327	Chic1	cysteine-rich hydrophobic domain 1 [Source:MGI Symbol;Acc:MGI:1344694]	-0.552082	0.00255501	0.0564422	47	48	46	26	37	68	52	84	100	74	73	32	79	53
ENSMUSG00000073437	D330041H03Rik	RIKEN cDNA D330041H03 gene [Source:MGI Symbol;Acc:MGI:3603827]	-0.430711	0.00256624	0.0566199	53	58	76	68	54	72	72	91	92	90	116	84	90	68
ENSMUSG00000005534	Insr	insulin receptor [Source:MGI Symbol;Acc:MGI:96575]	-0.331916	0.00257271	0.056622	232	188	173	188	214	247	223	279	310	274	317	242	284	201
ENSMUSG00000021643	Serf1	small EDRK-rich factor 1 [Source:MGI Symbol;Acc:MGI:1337114]	-0.503636	0.00257168	0.056622	58	54	56	54	47	90	50	76	72	101	102	86	91	62
ENSMUSG00000104043	Gm6525	predicted pseudogene 6525 [Source:MGI Symbol;Acc:MGI:3648757]	-0.680897	0.0025815	0.0567417	19	19	21	28	18	21	24	31	29	36	53	40	29	29
ENSMUSG00000037999	Arap2	ArfGAP with RhoGAP domain, ankyrin repeat and PH domain 2 [Source:MGI Symbol;Acc:MGI:2684416]	0.377498	0.00258454	0.0567417	360	433	429	506	374	436	469	410	375	325	385	211	387	323
ENSMUSG00000026870	Cutal	cutA divalent cation tolerance homolog-like [Source:MGI Symbol;Acc:MGI:1925246]	1.80196	0.00260083	0.0568184	14	5	5	11	3	5	4	0	1	1	5	38	3	1
ENSMUSG00000043439	Epop	elongin BC and polycomb repressive complex 2 associated protein [Source:MGI Symbol;Acc:MGI:2143991]	2.45382	0.00259139	0.0568184	4	7	4	12	5	6	10	0	0	1	0	7	0	0
ENSMUSG00000117081	Gm49948	predicted gene, 49948 [Source:MGI Symbol;Acc:MGI:6270666]	0.6861	0.00259839	0.0568184	92	45	118	62	62	64	64	44	59	42	58	31	47	50
ENSMUSG00000074746	Pdzd8	PDZ domain containing 8 [Source:MGI Symbol;Acc:MGI:2677270]	0.262322	0.0025997	0.0568184	407	445	448	453	312	529	483	421	417	447	446	249	365	312
ENSMUSG00000075585	6330403L08Rik	RIKEN cDNA 6330403L08 gene [Source:MGI Symbol;Acc:MGI:1917994]	-0.595657	0.00261373	0.0568903	28	20	24	20	25	28	28	40	38	54	40	34	38	26
ENSMUSG00000021114	Atp6v1d	ATPase, H+ transporting, lysosomal V1 subunit D [Source:MGI Symbol;Acc:MGI:1921084]	0.420604	0.00261284	0.0568903	500	620	855	757	532	850	658	533	493	538	747	422	534	433
ENSMUSG00000042428	Mgat3	mannoside acetylglucosaminyltransferase 3 [Source:MGI Symbol;Acc:MGI:104532]	-0.556123	0.00261269	0.0568903	70	81	113	94	102	144	79	132	133	136	217	98	202	132
ENSMUSG00000034993	Vat1	vesicle amine transport 1 [Source:MGI Symbol;Acc:MGI:1349450]	0.5527	0.00264226	0.0574342	100	123	158	162	70	179	112	72	95	90	130	78	109	62
ENSMUSG00000041225	Arhgap12	Rho GTPase activating protein 12 [Source:MGI Symbol;Acc:MGI:1922665]	0.536841	0.00264519	0.0574342	199	419	480	493	370	466	453	316	344	275	373	205	348	228
ENSMUSG00000026956	Uap1l1	UDP-N-acteylglucosamine pyrophosphorylase 1-like 1 [Source:MGI Symbol;Acc:MGI:2443318]	0.93101	0.00266956	0.0576813	31	72	110	122	59	82	47	46	23	48	63	43	34	29
ENSMUSG00000081729	Hspa9-ps1	heat shock protein 9, pseudogene 1 [Source:MGI Symbol;Acc:MGI:96246]	0.879331	0.00266219	0.0576813	18	26	11	28	24	22	26	13	14	17	12	3	13	16
ENSMUSG00000022391	Rangap1	RAN GTPase activating protein 1 [Source:MGI Symbol;Acc:MGI:103071]	0.354861	0.0026695	0.0576813	862	904	970	924	866	1324	1263	821	837	1020	1023	434	984	680
ENSMUSG00000073424	Cyp4f15	cytochrome P450, family 4, subfamily f, polypeptide 15 [Source:MGI Symbol;Acc:MGI:2146921]	-1.51654	0.0026669	0.0576813	0	4	5	6	1	7	2	9	12	11	5	10	6	17
ENSMUSG00000018707	Dync1h1	dynein cytoplasmic 1 heavy chain 1 [Source:MGI Symbol;Acc:MGI:103147]	0.294509	0.00268252	0.0578909	1986	1618	1504	1707	1774	2163	2098	1373	1569	1782	1920	1132	1732	1341
ENSMUSG00000020130	Tbc1d15	TBC1 domain family, member 15 [Source:MGI Symbol;Acc:MGI:1913937]	0.323699	0.00271472	0.0585147	302	333	367	347	238	356	347	267	277	263	364	228	294	204
ENSMUSG00000052337	Immt	inner membrane protein, mitochondrial [Source:MGI Symbol;Acc:MGI:1923864]	0.386561	0.00272836	0.0586662	782	936	976	1166	769	1207	1150	864	817	1005	919	433	761	747
ENSMUSG00000022026	Olfm4	olfactomedin 4 [Source:MGI Symbol;Acc:MGI:2685142]	-0.585277	0.00272511	0.0586662	1264	1876	754	1228	940	2277	1430	2624	2780	2524	2448	932	2498	1440
ENSMUSG00000060470	Adgrg3	adhesion G protein-coupled receptor G3 [Source:MGI Symbol;Acc:MGI:1859670]	0.875553	0.00273438	0.0587246	35	19	23	22	12	34	35	17	31	13	17	10	9	5
ENSMUSG00000079179	Rab10os	RAB10, member RAS oncogene family, opposite strand [Source:MGI Symbol;Acc:MGI:1921423]	0.552086	0.00273771	0.0587252	61	58	71	66	46	101	64	42	40	55	88	32	44	31
ENSMUSG00000029687	Ezh2	enhancer of zeste 2 polycomb repressive complex 2 subunit [Source:MGI Symbol;Acc:MGI:107940]	0.319958	0.00275536	0.0590326	619	692	732	751	455	965	928	638	605	708	737	398	622	514
ENSMUSG00000046668	Cxxc5	CXXC finger 5 [Source:MGI Symbol;Acc:MGI:1914643]	-0.727873	0.00278494	0.0595943	47	44	24	29	30	50	36	62	89	34	73	81	56	40
ENSMUSG00000088252	Snord13	small nucleolar RNA, C/D box 13 [Source:MGI Symbol;Acc:MGI:3819521]	-0.811367	0.00279732	0.0597872	10334	7547	3480	4423	4188	7595	4788	11837	11975	9231	8359	14679	6403	9680
ENSMUSG00000022024	Sugt1	SGT1, suppressor of G2 allele of SKP1 (S. cerevisiae) [Source:MGI Symbol;Acc:MGI:1915205]	0.359781	0.0028097	0.0599797	250	350	379	355	249	413	375	278	281	337	323	181	286	229
ENSMUSG00000028542	Slc6a9	solute carrier family 6 (neurotransmitter transporter, glycine), member 9 [Source:MGI Symbol;Acc:MGI:95760]	0.771842	0.00282712	0.0602792	41	40	40	33	41	48	50	23	38	26	21	38	13	15
ENSMUSG00000015709	Arnt2	aryl hydrocarbon receptor nuclear translocator 2 [Source:MGI Symbol;Acc:MGI:107188]	1.77078	0.00284187	0.0603762	4	5	21	21	4	10	7	1	4	4	9	0	1	4
ENSMUSG00000036533	Cdc42ep3	CDC42 effector protein (Rho GTPase binding) 3 [Source:MGI Symbol;Acc:MGI:2384718]	-0.535469	0.00283905	0.0603762	88	79	86	60	77	147	94	133	231	110	154	73	158	97
ENSMUSG00000043424	Eif3j2	eukaryotic translation initiation factor 3, subunit J2 [Source:MGI Symbol;Acc:MGI:3704486]	0.318106	0.00284092	0.0603762	594	672	712	778	488	1013	759	569	656	672	612	468	634	488
ENSMUSG00000108414	Snhg1	small nucleolar RNA host gene 1 [Source:MGI Symbol;Acc:MGI:3763743]	0.304003	0.00284757	0.0604249	463	638	572	588	543	801	740	560	604	580	586	338	582	406
ENSMUSG00000017697	Ada	adenosine deaminase [Source:MGI Symbol;Acc:MGI:87916]	2.41572	0.00286797	0.0606567	21	1316	1938	1203	298	554	95	180	38	157	577	25	161	66
ENSMUSG00000031310	Zmym3	zinc finger, MYM-type 3 [Source:MGI Symbol;Acc:MGI:1927231]	-0.4602	0.00286496	0.0606567	114	102	69	55	71	110	97	111	149	122	180	88	109	119
ENSMUSG00000038742	Angptl6	angiopoietin-like 6 [Source:MGI Symbol;Acc:MGI:1917976]	0.737992	0.00286873	0.0606567	27	12	33	24	24	29	36	14	22	16	17	12	20	14
ENSMUSG00000029066	Mrpl20	mitochondrial ribosomal protein L20 [Source:MGI Symbol;Acc:MGI:2137221]	0.570659	0.00287234	0.0606608	193	402	349	406	289	434	326	314	218	280	317	116	299	168
ENSMUSG00000026149	Tm4sf20	transmembrane 4 L six family member 20 [Source:MGI Symbol;Acc:MGI:1913511]	1.17604	0.00289643	0.0610254	291	2449	2412	3154	1271	1645	1115	1224	638	1089	1285	207	842	695
ENSMUSG00000029084	Cd38	CD38 antigen [Source:MGI Symbol;Acc:MGI:107474]	-0.454773	0.00289648	0.0610254	118	179	148	201	122	234	211	292	265	227	370	133	289	167
ENSMUSG00000051256	Jagn1	jagunal homolog 1 [Source:MGI Symbol;Acc:MGI:1915017]	0.468601	0.0029088	0.0610952	101	150	117	162	99	159	129	96	88	111	99	95	105	81
ENSMUSG00000032497	Lrrfip2	leucine rich repeat (in FLII) interacting protein 2 [Source:MGI Symbol;Acc:MGI:1918518]	0.343015	0.00290724	0.0610952	373	473	495	521	404	560	473	438	373	445	517	247	388	315
ENSMUSG00000045775	Slc16a5	solute carrier family 16 (monocarboxylic acid transporters), member 5 [Source:MGI Symbol;Acc:MGI:2443515]	1.19995	0.00291012	0.0610952	21	134	188	184	92	171	113	59	36	92	128	12	68	37
ENSMUSG00000049154	Fam183b	family with sequence similarity 183, member B [Source:MGI Symbol;Acc:MGI:1922679]	-0.838695	0.00291716	0.0610987	13	31	20	18	11	47	19	48	41	56	47	14	57	30
ENSMUSG00000025024	Smndc1	survival motor neuron domain containing 1 [Source:MGI Symbol;Acc:MGI:1923729]	0.490282	0.00291407	0.0610987	257	319	445	352	196	391	325	230	297	267	345	138	295	151
ENSMUSG00000028788	Ptp4a2	protein tyrosine phosphatase 4a2 [Source:MGI Symbol;Acc:MGI:1277117]	0.238627	0.00292762	0.0612456	1664	1966	1841	2127	1732	2282	2218	1852	1932	1830	2019	1231	1865	1447
ENSMUSG00000107482	Etfbl	electron transferring flavoprotein, beta polypeptide like [Source:MGI Symbol;Acc:MGI:5753809]	0.508486	0.00294751	0.0615891	116	134	203	200	162	230	184	134	109	141	175	86	120	130
ENSMUSG00000031093	Dock11	dedicator of cytokinesis 11 [Source:MGI Symbol;Acc:MGI:1923224]	-0.451871	0.00295276	0.0616083	74	88	74	113	69	105	127	146	169	146	134	74	165	92
ENSMUSG00000036908	Unc93b1	unc-93 homolog B1, TLR signaling regulator [Source:MGI Symbol;Acc:MGI:1859307]	-0.49668	0.00295537	0.0616083	179	155	139	84	144	215	219	258	344	215	281	128	265	181
ENSMUSG00000032741	Tpcn1	two pore channel 1 [Source:MGI Symbol;Acc:MGI:2182472]	-0.378207	0.00296034	0.0616395	216	181	191	156	191	206	218	271	377	224	367	190	242	192
ENSMUSG00000020170	Frs2	fibroblast growth factor receptor substrate 2 [Source:MGI Symbol;Acc:MGI:1100860]	-0.521002	0.00297554	0.0617389	37	56	36	30	28	65	46	75	56	62	82	51	68	44
ENSMUSG00000021390	Ogn	osteoglycin [Source:MGI Symbol;Acc:MGI:109278]	-0.815582	0.00297361	0.0617389	142	44	46	48	98	129	109	185	294	181	168	81	134	100
ENSMUSG00000044548	Dact1	dishevelled-binding antagonist of beta-catenin 1 [Source:MGI Symbol;Acc:MGI:1891740]	-0.602467	0.00297425	0.0617389	44	26	37	22	30	68	40	61	80	48	62	36	76	52
ENSMUSG00000022403	St13	suppression of tumorigenicity 13 [Source:MGI Symbol;Acc:MGI:1917606]	0.326682	0.00298934	0.061953	1071	1161	1139	1287	831	1487	1295	861	970	1191	1123	832	1119	667
ENSMUSG00000098754	Prn	prion protein readthrough transcript [Source:MGI Symbol;Acc:MGI:97767]	1.8061	0.00300001	0.0621016	5	4	4	6	4	8	13	0	6	0	2	2	3	0
ENSMUSG00000020074	Ccar1	cell division cycle and apoptosis regulator 1 [Source:MGI Symbol;Acc:MGI:1914750]	0.241195	0.00302043	0.0623875	1130	1048	923	1065	923	1256	1248	913	1140	987	1118	645	907	924
ENSMUSG00000022772	Senp5	SUMO/sentrin specific peptidase 5 [Source:MGI Symbol;Acc:MGI:2443596]	0.345855	0.00302356	0.0623875	116	114	100	107	115	146	139	105	102	110	114	61	113	79
ENSMUSG00000025613	Cct8	chaperonin containing Tcp1, subunit 8 (theta) [Source:MGI Symbol;Acc:MGI:107183]	0.414811	0.00302436	0.0623875	868	1201	1191	1174	1114	1617	1644	1007	1020	1100	1326	530	1274	693
ENSMUSG00000045284	Dcaf12l1	DDB1 and CUL4 associated factor 12-like 1 [Source:MGI Symbol;Acc:MGI:2444462]	-1.1232	0.0030324	0.0624808	9	10	8	5	4	8	0	16	22	9	19	11	10	13
ENSMUSG00000033032	Afap1l1	actin filament associated protein 1-like 1 [Source:MGI Symbol;Acc:MGI:2147199]	0.531729	0.00304176	0.062601	74	67	89	62	86	100	122	56	80	86	58	42	68	42
ENSMUSG00000088185	Scarna2	small Cajal body-specific RNA 2 [Source:MGI Symbol;Acc:MGI:3819484]	-0.757174	0.00307799	0.0632733	27	37	59	38	20	71	43	53	42	78	116	66	85	63
ENSMUSG00000054422	Fabp1	fatty acid binding protein 1, liver [Source:MGI Symbol;Acc:MGI:95479]	1.79087	0.00308666	0.0633782	530	6637	16071	9944	5036	11986	6064	2744	939	2709	6208	321	3638	1536
ENSMUSG00000053318	Slamf8	SLAM family member 8 [Source:MGI Symbol;Acc:MGI:1921998]	-0.685666	0.00309237	0.0634026	34	16	30	13	18	27	43	48	50	39	50	22	53	39
ENSMUSG00000047604	Frat2	frequently rearranged in advanced T cell lymphomas 2 [Source:MGI Symbol;Acc:MGI:2673967]	-0.622765	0.00309499	0.0634026	221	314	151	125	225	386	270	464	346	470	556	177	405	300
ENSMUSG00000022993	4930415O20Rik	RIKEN cDNA 4930415O20 gene [Source:MGI Symbol;Acc:MGI:1921113]	-1.6569	0.00311512	0.0637415	5	4	4	1	0	2	1	10	10	5	7	5	3	14
ENSMUSG00000103821	D430013B06Rik	RIKEN cDNA D430013B06 gene [Source:MGI Symbol;Acc:MGI:3026994]	-0.578957	0.00316298	0.0646464	29	20	24	23	21	25	36	43	41	31	48	31	37	42
ENSMUSG00000010517	Faf1	Fas-associated factor 1 [Source:MGI Symbol;Acc:MGI:109419]	0.465987	0.00319346	0.0650448	126	217	167	216	185	258	169	135	161	163	159	124	166	97
ENSMUSG00000108486	Gm44836	predicted gene 44836 [Source:MGI Symbol;Acc:MGI:5753412]	0.79165	0.00318629	0.0650448	35	45	31	42	24	23	30	22	20	32	28	17	10	11
ENSMUSG00000064366	mt-Tl2	mitochondrially encoded tRNA leucine 2 [Source:MGI Symbol;Acc:MGI:102481]	0.957619	0.00319068	0.0650448	41	36	17	18	32	22	18	16	22	23	10	12	9	8
ENSMUSG00000081871	Gm11488	predicted gene 11488 [Source:MGI Symbol;Acc:MGI:3650705]	0.457586	0.00321376	0.0653833	142	112	118	100	88	99	137	102	102	65	96	71	82	80
ENSMUSG00000024105	Themis3	thymocyte selection associated family member 3 [Source:MGI Symbol;Acc:MGI:1921806]	0.849193	0.00321966	0.0654284	74	242	236	263	108	146	127	124	61	113	152	70	115	70
ENSMUSG00000029203	Ube2k	ubiquitin-conjugating enzyme E2K [Source:MGI Symbol;Acc:MGI:1858216]	0.278477	0.00324033	0.0655484	715	952	804	948	624	1057	908	798	828	863	868	485	714	584
ENSMUSG00000030472	Ceacam18	carcinoembryonic antigen-related cell adhesion molecule 18 [Source:MGI Symbol;Acc:MGI:1919681]	1.6845	0.00323888	0.0655484	15	222	274	308	103	154	83	85	27	61	123	9	56	42
ENSMUSG00000033685	Ucp2	uncoupling protein 2 (mitochondrial, proton carrier) [Source:MGI Symbol;Acc:MGI:109354]	-0.655652	0.00323947	0.0655484	423	584	470	776	181	701	448	876	618	965	1029	736	833	626
ENSMUSG00000038046	Mrm3	mitochondrial rRNA methyltransferase 3 [Source:MGI Symbol;Acc:MGI:1914640]	0.477762	0.00323739	0.0655484	69	48	56	70	44	73	92	48	63	57	52	28	44	43
ENSMUSG00000031352	Hccs	holocytochrome c synthetase [Source:MGI Symbol;Acc:MGI:106911]	0.479039	0.00326389	0.0659499	94	150	149	200	139	188	168	133	140	134	159	64	109	86
ENSMUSG00000068039	Tcp1	t-complex protein 1 [Source:MGI Symbol;Acc:MGI:98535]	0.388273	0.00329075	0.066417	308	464	424	518	274	560	514	400	334	380	422	250	360	260
ENSMUSG00000096935	1700113A16Rik	RIKEN cDNA 1700113A16 gene [Source:MGI Symbol;Acc:MGI:1923892]	-0.484153	0.00330348	0.0665982	94	82	80	55	64	107	110	106	146	104	194	116	103	84
ENSMUSG00000022020	Naa16	N(alpha)-acetyltransferase 16, NatA auxiliary subunit [Source:MGI Symbol;Acc:MGI:1914147]	0.342438	0.00332818	0.0670203	261	191	158	213	169	225	231	165	183	175	176	132	193	149
ENSMUSG00000074781	Ube2n	ubiquitin-conjugating enzyme E2N [Source:MGI Symbol;Acc:MGI:1934835]	-0.566641	0.0033432	0.0671493	53	23	30	29	23	45	33	59	57	66	56	29	59	36
ENSMUSG00000025894	Aasdhppt	aminoadipate-semialdehyde dehydrogenase-phosphopantetheinyl transferase [Source:MGI Symbol;Acc:MGI:1914868]	0.492206	0.00334503	0.0671493	91	120	115	94	135	156	177	93	114	124	90	62	101	72
ENSMUSG00000006777	Krt23	keratin 23 [Source:MGI Symbol;Acc:MGI:2148866]	1.04028	0.00334593	0.0671493	23	46	59	68	62	51	85	28	14	27	24	53	28	15
ENSMUSG00000087528	9830144P21Rik	RIKEN cDNA 9830144P21 gene [Source:MGI Symbol;Acc:MGI:3041171]	0.895076	0.00337852	0.0674116	24	30	59	78	61	26	56	25	36	30	38	19	22	24
ENSMUSG00000078588	Ccdc24	coiled-coil domain containing 24 [Source:MGI Symbol;Acc:MGI:2685874]	0.742824	0.00338178	0.0674116	45	44	44	34	46	52	57	26	48	29	24	39	17	14
ENSMUSG00000070426	Rnf121	ring finger protein 121 [Source:MGI Symbol;Acc:MGI:1922462]	0.442429	0.00336816	0.0674116	99	144	154	173	110	190	145	116	105	133	152	68	129	78
ENSMUSG00000063787	Chchd1	coiled-coil-helix-coiled-coil-helix domain containing 1 [Source:MGI Symbol;Acc:MGI:1913371]	0.307924	0.00337086	0.0674116	300	367	327	364	222	422	354	297	316	348	311	181	302	215
ENSMUSG00000020176	Grb10	growth factor receptor bound protein 10 [Source:MGI Symbol;Acc:MGI:103232]	0.742286	0.00336475	0.0674116	163	85	126	82	220	130	213	83	148	91	104	70	74	77
ENSMUSG00000037465	Klf10	Kruppel-like factor 10 [Source:MGI Symbol;Acc:MGI:1101353]	-0.503124	0.00337981	0.0674116	69	68	72	106	90	163	127	174	180	144	145	109	127	123
ENSMUSG00000000184	Ccnd2	cyclin D2 [Source:MGI Symbol;Acc:MGI:88314]	0.300623	0.00338848	0.067464	5813	5247	4696	4691	5410	7793	6648	4991	6064	5424	5098	2942	5112	4242
ENSMUSG00000065208	Gm24616	predicted gene, 24616 [Source:MGI Symbol;Acc:MGI:5454393]	1.08262	0.003392	0.067464	18	20	12	26	15	13	12	13	9	7	3	6	5	13
ENSMUSG00000090564	A430057M04Rik	RIKEN cDNA A430057M04 gene [Source:MGI Symbol;Acc:MGI:2442125]	1.12526	0.00340488	0.0676443	7	16	20	14	6	13	13	4	10	3	7	5	4	9
ENSMUSG00000049792	Bag5	BCL2-associated athanogene 5 [Source:MGI Symbol;Acc:MGI:1917619]	0.424474	0.00342114	0.0678914	105	104	121	117	60	143	110	70	100	76	121	61	99	60
ENSMUSG00000038393	Txnip	thioredoxin interacting protein [Source:MGI Symbol;Acc:MGI:1889549]	-0.80532	0.00344049	0.0679932	688	1048	628	848	1248	3103	1620	2419	3354	1590	3297	1157	2975	1672
ENSMUSG00000030830	Itgal	integrin alpha L [Source:MGI Symbol;Acc:MGI:96606]	-0.556141	0.00343047	0.0679932	53	49	29	30	27	64	57	81	88	60	93	34	77	40
ENSMUSG00000021880	Rnase6	ribonuclease, RNase A family, 6 [Source:MGI Symbol;Acc:MGI:1925666]	-0.570329	0.00343879	0.0679932	102	65	55	54	48	84	83	122	161	81	109	52	151	83
ENSMUSG00000094091	Gm21885	predicted gene, 21885 [Source:MGI Symbol;Acc:MGI:5434049]	0.979938	0.00344158	0.0679932	10	44	44	45	53	47	36	24	16	31	34	6	22	20
ENSMUSG00000022234	Cct5	chaperonin containing Tcp1, subunit 5 (epsilon) [Source:MGI Symbol;Acc:MGI:107185]	0.350122	0.00347686	0.0686139	586	771	579	688	660	858	827	608	705	707	605	319	623	502
ENSMUSG00000039621	Prex1	phosphatidylinositol-3,4,5-trisphosphate-dependent Rac exchange factor 1 [Source:MGI Symbol;Acc:MGI:3040696]	-0.524212	0.00351333	0.0689371	58	58	42	42	46	62	88	118	87	64	103	50	99	68
ENSMUSG00000029335	Bmp3	bone morphogenetic protein 3 [Source:MGI Symbol;Acc:MGI:88179]	-0.667563	0.00350404	0.0689371	102	153	97	61	112	223	164	226	204	255	264	84	215	234
ENSMUSG00000029994	Anxa4	annexin A4 [Source:MGI Symbol;Acc:MGI:88030]	0.559298	0.0035101	0.0689371	276	671	634	671	580	946	668	510	410	465	616	276	500	368
ENSMUSG00000079477	Rab7	RAB7, member RAS oncogene family [Source:MGI Symbol;Acc:MGI:105068]	0.281563	0.00351164	0.0689371	371	358	370	353	244	460	351	292	315	315	366	263	308	252
ENSMUSG00000030189	Ybx3	Y box protein 3 [Source:MGI Symbol;Acc:MGI:2137670]	0.327663	0.00350384	0.0689371	807	904	937	1114	832	1272	1214	872	909	1058	880	543	800	751
ENSMUSG00000039275	Foxk2	forkhead box K2 [Source:MGI Symbol;Acc:MGI:1916087]	0.507947	0.00351698	0.0689371	50	60	55	50	42	89	61	41	42	48	46	21	61	36
ENSMUSG00000022982	Sod1	superoxide dismutase 1, soluble [Source:MGI Symbol;Acc:MGI:98351]	0.589299	0.00352041	0.0689371	1305	2148	3041	2746	1176	2652	1824	1569	1251	1615	2044	1087	1709	1035
ENSMUSG00000071653	1810009A15Rik	RIKEN cDNA 1810009A15 gene [Source:MGI Symbol;Acc:MGI:1913526]	0.491452	0.00352429	0.0689371	43	57	48	55	36	63	49	38	50	44	40	21	32	34
ENSMUSG00000018196	Glrx2	glutaredoxin 2 (thioltransferase) [Source:MGI Symbol;Acc:MGI:1916617]	0.379725	0.00353035	0.0689707	199	193	230	253	125	282	227	185	202	208	187	123	146	140
ENSMUSG00000043733	Ptpn11	protein tyrosine phosphatase, non-receptor type 11 [Source:MGI Symbol;Acc:MGI:99511]	0.341891	0.00353377	0.0689707	452	381	545	495	358	516	490	361	377	460	468	315	367	294
ENSMUSG00000105957	Gm43254	predicted gene 43254 [Source:MGI Symbol;Acc:MGI:5663391]	-1.16107	0.00354212	0.0690577	5	1	5	5	5	7	9	9	27	7	14	9	10	10
ENSMUSG00000020530	Ggnbp2	gametogenetin binding protein 2 [Source:MGI Symbol;Acc:MGI:2387356]	0.273991	0.00354975	0.0691306	1394	1571	1620	1916	1191	1855	1793	1394	1469	1579	1722	947	1408	1202
ENSMUSG00000038279	Nop2	NOP2 nucleolar protein [Source:MGI Symbol;Acc:MGI:107891]	0.397802	0.0035618	0.0692893	133	228	170	159	155	218	255	151	164	163	175	93	170	122
ENSMUSG00000015290	Ubl4a	ubiquitin-like 4A [Source:MGI Symbol;Acc:MGI:95049]	0.515921	0.0035777	0.0692949	182	258	274	265	103	300	244	170	180	176	210	122	219	99
ENSMUSG00000053470	Kdm3a	lysine (K)-specific demethylase 3A [Source:MGI Symbol;Acc:MGI:98847]	-0.344766	0.00357061	0.0692949	133	150	137	143	135	233	165	209	213	198	238	138	222	207
ENSMUSG00000022186	Oxct1	3-oxoacid CoA transferase 1 [Source:MGI Symbol;Acc:MGI:1914291]	0.459265	0.00357397	0.0692949	991	1320	987	1344	862	1054	1003	1056	898	1060	928	422	734	706
ENSMUSG00000116594	Gm49601	predicted gene, 49601 [Source:MGI Symbol;Acc:MGI:6215011]	0.951239	0.00357458	0.0692949	12	28	40	25	30	48	34	14	16	19	34	3	25	10
ENSMUSG00000050243	Gm5446	predicted gene 5446 [Source:MGI Symbol;Acc:MGI:3644854]	1.06087	0.00358329	0.0693277	20	16	8	12	5	15	11	7	8	5	7	1	7	8
ENSMUSG00000033809	Alg3	asparagine-linked glycosylation 3 (alpha-1,3-mannosyltransferase) [Source:MGI Symbol;Acc:MGI:1098592]	0.485139	0.00359088	0.069399	63	71	72	102	63	82	71	55	54	51	61	46	72	48
ENSMUSG00000049556	Lingo1	leucine rich repeat and Ig domain containing 1 [Source:MGI Symbol;Acc:MGI:1915522]	-1.03633	0.00360107	0.0695202	5	8	4	3	4	8	8	11	20	8	13	8	17	8
ENSMUSG00000021939	Ctsb	cathepsin B [Source:MGI Symbol;Acc:MGI:88561]	0.494796	0.00363407	0.070081	1089	1615	1796	2246	936	1706	1412	1283	1262	1092	1302	962	1214	815
ENSMUSG00000020034	Tcp11l2	t-complex 11 (mouse) like 2 [Source:MGI Symbol;Acc:MGI:2444679]	-0.841094	0.00365603	0.0704281	31	33	7	10	16	47	29	56	52	32	45	31	54	40
ENSMUSG00000044330	Gm9790	predicted gene 9790 [Source:MGI Symbol;Acc:MGI:3704221]	0.94388	0.00366404	0.0704353	51	73	150	113	33	84	67	34	21	59	88	27	48	37
ENSMUSG00000031558	Slit2	slit guidance ligand 2 [Source:MGI Symbol;Acc:MGI:1315205]	0.526661	0.0036683	0.0704353	155	80	141	130	154	141	174	94	114	110	112	91	81	96
ENSMUSG00000038459	Abhd17c	abhydrolase domain containing 17C [Source:MGI Symbol;Acc:MGI:1917428]	0.536345	0.00366555	0.0704353	418	890	865	1053	645	959	775	680	540	661	790	323	592	485
ENSMUSG00000085213	Gm13091	predicted gene 13091 [Source:MGI Symbol;Acc:MGI:3649653]	-1.78422	0.00368409	0.0705098	8	0	1	1	2	0	3	6	5	4	11	8	7	11
ENSMUSG00000054519	Zfp867	zinc finger protein 867 [Source:MGI Symbol;Acc:MGI:2681848]	-0.903379	0.00368059	0.0705098	15	4	8	11	7	20	7	24	19	26	30	10	13	17
ENSMUSG00000064215	Ifi27	interferon, alpha-inducible protein 27 [Source:MGI Symbol;Acc:MGI:1277180]	0.491465	0.00368337	0.0705098	197	177	298	133	134	255	198	132	186	145	188	97	170	115
ENSMUSG00000043284	Tmem11	transmembrane protein 11 [Source:MGI Symbol;Acc:MGI:2144726]	0.528037	0.00369306	0.0706053	151	188	202	163	74	218	178	118	91	129	150	101	151	88
ENSMUSG00000030322	Mbd4	methyl-CpG binding domain protein 4 [Source:MGI Symbol;Acc:MGI:1333850]	-0.496532	0.00370298	0.0707189	49	44	30	25	38	48	41	54	69	61	88	39	55	40
ENSMUSG00000028415	Spink4	serine peptidase inhibitor, Kazal type 4 [Source:MGI Symbol;Acc:MGI:1341848]	0.855859	0.00372342	0.071033	425	691	1907	978	518	1926	1222	731	436	517	917	466	831	424
ENSMUSG00000028771	Ptpn12	protein tyrosine phosphatase, non-receptor type 12 [Source:MGI Symbol;Acc:MGI:104673]	0.490655	0.00372917	0.0710664	160	129	172	175	100	171	160	97	146	103	153	122	101	62
ENSMUSG00000102316	Gm37629	predicted gene, 37629 [Source:MGI Symbol;Acc:MGI:5610857]	-0.896736	0.00375472	0.0711713	16	3	12	6	15	16	20	22	44	20	28	14	27	17
ENSMUSG00000039063	Echdc3	enoyl Coenzyme A hydratase domain containing 3 [Source:MGI Symbol;Acc:MGI:1915106]	-1.65405	0.00374076	0.0711713	4	9	2	1	1	8	6	14	12	2	17	30	7	9
ENSMUSG00000030265	Kras	Kirsten rat sarcoma viral oncogene homolog [Source:MGI Symbol;Acc:MGI:96680]	0.417109	0.00375472	0.0711713	430	592	658	754	406	780	627	470	406	530	639	328	496	412
ENSMUSG00000038563	Efl1	elongation factor like GTPase 1 [Source:MGI Symbol;Acc:MGI:2141969]	0.44189	0.00374478	0.0711713	176	313	273	369	223	330	330	222	224	248	308	134	233	183
ENSMUSG00000030849	Fgfr2	fibroblast growth factor receptor 2 [Source:MGI Symbol;Acc:MGI:95523]	-0.510084	0.00374672	0.0711713	165	148	154	121	126	260	231	278	434	201	259	132	291	186
ENSMUSG00000042426	Dhx29	DEAH (Asp-Glu-Ala-His) box polypeptide 29 [Source:MGI Symbol;Acc:MGI:2145374]	0.41756	0.00376733	0.0713343	127	113	123	122	146	176	150	117	132	137	96	74	100	87
ENSMUSG00000038991	Txndc5	thioredoxin domain containing 5 [Source:MGI Symbol;Acc:MGI:2145316]	-0.748073	0.00377377	0.0713802	288	677	246	432	216	810	552	958	1126	426	821	604	1022	492
ENSMUSG00000040928	S100pbp	S100P binding protein [Source:MGI Symbol;Acc:MGI:1921898]	-0.347844	0.00379529	0.0716001	118	94	102	102	89	140	152	148	189	129	188	91	178	128
ENSMUSG00000034947	Tmem106a	transmembrane protein 106A [Source:MGI Symbol;Acc:MGI:1922056]	0.817423	0.00379749	0.0716001	88	273	339	349	174	306	199	120	129	154	281	63	189	120
ENSMUSG00000020721	Helz	helicase with zinc finger domain [Source:MGI Symbol;Acc:MGI:1925705]	-0.25671	0.00379737	0.0716001	475	461	423	493	347	595	523	541	610	588	784	512	552	474
ENSMUSG00000041926	Rnpep	arginyl aminopeptidase (aminopeptidase B) [Source:MGI Symbol;Acc:MGI:2384902]	-0.407904	0.00383157	0.0720895	444	686	525	599	348	770	556	885	724	969	929	464	884	545
ENSMUSG00000026819	Slc25a25	solute carrier family 25 (mitochondrial carrier, phosphate carrier), member 25 [Source:MGI Symbol;Acc:MGI:1915913]	0.396754	0.0038312	0.0720895	90	94	99	111	59	112	101	90	82	68	92	45	88	60
ENSMUSG00000002668	Dennd1c	DENN/MADD domain containing 1C [Source:MGI Symbol;Acc:MGI:1918035]	-0.465935	0.00383901	0.072153	48	40	62	44	47	50	60	61	87	68	97	58	86	50
ENSMUSG00000001707	Eef1e1	eukaryotic translation elongation factor 1 epsilon 1 [Source:MGI Symbol;Acc:MGI:1913393]	0.801606	0.0038467	0.0722212	22	61	28	53	27	61	49	32	37	11	33	12	30	24
ENSMUSG00000032313	Tmem266	transmembrane protein 266 [Source:MGI Symbol;Acc:MGI:2142980]	0.890056	0.00386971	0.0725765	27	19	13	19	12	22	30	9	14	19	9	14	10	3
ENSMUSG00000020564	Atxn7l1	ataxin 7-like 1 [Source:MGI Symbol;Acc:MGI:3584458]	-0.494706	0.0038993	0.0730543	81	55	64	68	45	68	81	78	128	90	126	102	76	68
ENSMUSG00000025791	Pgm1	phosphoglucomutase 1 [Source:MGI Symbol;Acc:MGI:97565]	0.579896	0.00393578	0.073351	142	224	346	324	203	301	248	166	137	207	246	137	217	138
ENSMUSG00000038342	Mlxip	MLX interacting protein [Source:MGI Symbol;Acc:MGI:2141183]	-0.406337	0.00393475	0.073351	205	150	92	138	142	198	175	236	254	193	248	155	204	205
ENSMUSG00000014704	Hoxa2	homeobox A2 [Source:MGI Symbol;Acc:MGI:96174]	-0.767095	0.00393209	0.073351	29	18	12	12	21	28	24	38	67	19	36	28	35	30
ENSMUSG00000071226	Cecr2	CECR2, histone acetyl-lysine reader [Source:MGI Symbol;Acc:MGI:1923799]	-1.0376	0.00393025	0.073351	10	15	5	9	4	3	9	14	24	9	30	11	21	11
ENSMUSG00000089715	Cbx6	chromobox 6 [Source:MGI Symbol;Acc:MGI:3512628]	-0.516557	0.0039249	0.073351	365	184	203	132	179	348	320	389	498	306	417	254	392	277
ENSMUSG00000079293	Clec7a	C-type lectin domain family 7, member a [Source:MGI Symbol;Acc:MGI:1861431]	-0.526111	0.0039421	0.0733916	197	131	98	76	127	181	158	222	287	188	234	143	259	120
ENSMUSG00000074818	Pdzd7	PDZ domain containing 7 [Source:MGI Symbol;Acc:MGI:3608325]	-0.557937	0.00398208	0.0740584	59	48	38	32	38	76	44	68	102	78	67	72	54	58
ENSMUSG00000030725	Lipt2	lipoyl(octanoyl) transferase 2 (putative) [Source:MGI Symbol;Acc:MGI:1914414]	-0.649858	0.00399219	0.0741687	41	32	24	27	22	55	30	71	59	61	39	46	66	26
ENSMUSG00000028639	Ybx1	Y box protein 1 [Source:MGI Symbol;Acc:MGI:99146]	0.390241	0.00400546	0.0743375	1345	1754	1386	1900	1243	1719	1816	1551	1337	1529	1293	790	1069	1223
ENSMUSG00000039842	Mcph1	microcephaly, primary autosomal recessive 1 [Source:MGI Symbol;Acc:MGI:2443308]	0.386329	0.00401215	0.0743839	114	90	84	114	80	110	136	67	97	82	96	60	95	77
ENSMUSG00000085543	Gm13568	predicted gene 13568 [Source:MGI Symbol;Acc:MGI:3702049]	-0.557948	0.00402688	0.0745014	42	36	19	29	45	55	46	64	82	48	68	38	69	47
ENSMUSG00000030218	Mgp	matrix Gla protein [Source:MGI Symbol;Acc:MGI:96976]	-0.732156	0.00402385	0.0745014	660	193	422	208	432	461	461	783	966	797	1024	527	389	487
ENSMUSG00000025574	Tk1	thymidine kinase 1 [Source:MGI Symbol;Acc:MGI:98763]	-0.391724	0.00403765	0.0746231	206	245	159	227	118	302	259	322	355	372	311	194	275	208
ENSMUSG00000032479	Map4	microtubule-associated protein 4 [Source:MGI Symbol;Acc:MGI:97178]	0.414132	0.00404996	0.0747727	437	253	453	341	356	445	388	273	382	329	421	170	317	235
ENSMUSG00000042345	Ubash3a	ubiquitin associated and SH3 domain containing, A [Source:MGI Symbol;Acc:MGI:1926074]	-1.0184	0.00405535	0.0747944	9	4	3	7	2	6	8	10	15	15	17	7	10	8
ENSMUSG00000102886	Gm30667	predicted gene, 30667 [Source:MGI Symbol;Acc:MGI:5589826]	-1.58066	0.00406642	0.0749208	2	2	4	0	3	2	2	6	14	5	6	3	4	9
ENSMUSG00000027428	Rbbp9	retinoblastoma binding protein 9, serine hydrolase [Source:MGI Symbol;Acc:MGI:1347074]	-0.633937	0.00407382	0.0749794	26	39	23	24	23	57	24	53	66	44	78	21	52	37
ENSMUSG00000071647	Eml3	echinoderm microtubule associated protein like 3 [Source:MGI Symbol;Acc:MGI:2387612]	-0.413687	0.00410667	0.0755058	154	112	86	117	86	134	125	137	200	140	178	158	160	131
ENSMUSG00000104677	Gm43376	predicted gene 43376 [Source:MGI Symbol;Acc:MGI:5663513]	-1.42428	0.00411488	0.0755784	5	6	6	2	1	0	7	10	11	19	4	10	13	7
ENSMUSG00000016206	H2-M3	histocompatibility 2, M region locus 3 [Source:MGI Symbol;Acc:MGI:95915]	-0.906529	0.00412216	0.0756339	9	17	3	12	7	24	16	29	34	11	29	16	25	23
ENSMUSG00000090086	AI480526	expressed sequence AI480526 [Source:MGI Symbol;Acc:MGI:2140910]	-0.578297	0.00413456	0.0757831	119	62	59	63	50	82	76	100	130	104	115	136	96	84
ENSMUSG00000034024	Cct2	chaperonin containing Tcp1, subunit 2 (beta) [Source:MGI Symbol;Acc:MGI:107186]	0.45779	0.00416308	0.0762273	509	920	650	944	478	1100	943	692	618	702	664	330	650	494
ENSMUSG00000028224	Nbn	nibrin [Source:MGI Symbol;Acc:MGI:1351625]	0.389062	0.00417344	0.0763382	142	133	113	136	94	177	197	129	97	125	157	83	94	91
ENSMUSG00000055239	Kcmf1	potassium channel modulatory factor 1 [Source:MGI Symbol;Acc:MGI:1921537]	0.335896	0.00420295	0.0767201	362	539	439	487	463	580	526	434	494	420	421	326	408	291
ENSMUSG00000002289	Angptl4	angiopoietin-like 4 [Source:MGI Symbol;Acc:MGI:1888999]	0.610236	0.00419917	0.0767201	89	77	71	148	75	138	100	52	71	75	79	33	67	90
ENSMUSG00000063524	Eno1	enolase 1, alpha non-neuron [Source:MGI Symbol;Acc:MGI:95393]	0.511928	0.00421171	0.076766	114	136	190	197	144	130	180	101	119	131	175	80	104	100
ENSMUSG00000049960	Mrps16	mitochondrial ribosomal protein S16 [Source:MGI Symbol;Acc:MGI:1913492]	0.495456	0.00421411	0.076766	128	289	216	261	213	333	236	197	195	200	245	94	188	134
ENSMUSG00000046688	Tifa	TRAF-interacting protein with forkhead-associated domain [Source:MGI Symbol;Acc:MGI:2182965]	-0.798943	0.00424728	0.0772119	37	26	31	8	27	47	41	41	54	40	63	70	65	42
ENSMUSG00000047126	Cltc	clathrin, heavy polypeptide (Hc) [Source:MGI Symbol;Acc:MGI:2388633]	0.311959	0.00424442	0.0772119	1513	2091	2137	2126	1515	2381	2028	1882	1610	1735	2135	1118	1772	1318
ENSMUSG00000029819	Npy	neuropeptide Y [Source:MGI Symbol;Acc:MGI:97374]	-0.792451	0.004267	0.0774446	348	29	35	36	62	79	48	103	196	69	89	42	68	87
ENSMUSG00000041488	Stx3	syntaxin 3 [Source:MGI Symbol;Acc:MGI:103077]	0.520617	0.0042688	0.0774446	269	421	583	463	425	538	449	392	299	354	515	181	370	234
ENSMUSG00000018796	Acsl1	acyl-CoA synthetase long-chain family member 1 [Source:MGI Symbol;Acc:MGI:102797]	-0.410515	0.00429105	0.0777688	250	293	181	231	215	346	240	391	295	419	472	226	282	321
ENSMUSG00000018501	Ncor1	nuclear receptor co-repressor 1 [Source:MGI Symbol;Acc:MGI:1349717]	0.184964	0.00432966	0.0783885	3698	3795	3441	4049	3278	4559	4251	3647	3896	3850	4068	2395	3752	3066
ENSMUSG00000108238	Gm43984	predicted gene, 43984 [Source:MGI Symbol;Acc:MGI:5690376]	-1.0136	0.00433873	0.0784025	12	9	2	17	21	15	16	28	49	24	43	8	34	17
ENSMUSG00000018677	Slc25a39	solute carrier family 25, member 39 [Source:MGI Symbol;Acc:MGI:1196386]	0.513592	0.00433926	0.0784025	472	878	1059	1105	532	1018	884	621	582	721	812	449	694	454
ENSMUSG00000022682	Rrn3	RRN3 RNA polymerase I transcription factor homolog (yeast) [Source:MGI Symbol;Acc:MGI:1925255]	0.395574	0.00434467	0.0784204	140	116	117	122	112	119	153	118	101	117	101	63	95	97
ENSMUSG00000058135	Gstm1	glutathione S-transferase, mu 1 [Source:MGI Symbol;Acc:MGI:95860]	0.673231	0.0043623	0.0786587	585	939	1362	1823	586	972	1140	648	591	693	985	619	803	486
ENSMUSG00000039958	Etfbkmt	electron transfer flavoprotein beta subunit lysine methyltransferase [Source:MGI Symbol;Acc:MGI:2443575]	-0.565338	0.00437984	0.0788949	24	51	25	36	26	53	59	66	72	66	83	33	65	37
ENSMUSG00000005886	Ncoa2	nuclear receptor coactivator 2 [Source:MGI Symbol;Acc:MGI:1276533]	-0.327351	0.00440058	0.0790281	138	156	112	173	103	173	146	203	224	186	243	136	197	119
ENSMUSG00000030282	Cmas	cytidine monophospho-N-acetylneuraminic acid synthetase [Source:MGI Symbol;Acc:MGI:1337124]	0.425307	0.00439717	0.0790281	647	775	953	972	538	860	824	710	534	664	699	542	564	528
ENSMUSG00000072915	Gm12258	predicted gene 12258 [Source:MGI Symbol;Acc:MGI:3651534]	-0.544639	0.0043987	0.0790281	43	23	25	27	27	37	35	54	47	62	49	41	45	28
ENSMUSG00000042708	Shcbp1l	Shc SH2-domain binding protein 1-like [Source:MGI Symbol;Acc:MGI:1919086]	1.48817	0.00445524	0.0791606	4	7	9	8	5	8	6	1	2	2	8	0	4	1
ENSMUSG00000027012	Dync1i2	dynein cytoplasmic 1 intermediate chain 2 [Source:MGI Symbol;Acc:MGI:107750]	0.224252	0.0044391	0.0791606	2137	1918	1976	1929	1591	2318	2091	1547	1901	2030	2223	1437	1863	1359
ENSMUSG00000027130	Slc12a6	solute carrier family 12, member 6 [Source:MGI Symbol;Acc:MGI:2135960]	-0.453306	0.00445706	0.0791606	88	57	88	72	56	105	96	120	148	104	189	78	104	65
ENSMUSG00000033379	Atp6v0b	ATPase, H+ transporting, lysosomal V0 subunit B [Source:MGI Symbol;Acc:MGI:1890510]	0.357922	0.00445351	0.0791606	720	828	736	909	805	967	741	718	739	711	719	579	551	577
ENSMUSG00000001566	Mnx1	motor neuron and pancreas homeobox 1 [Source:MGI Symbol;Acc:MGI:109160]	-0.996022	0.00444349	0.0791606	10	8	5	6	4	16	7	5	28	17	23	10	18	14
ENSMUSG00000019210	Atp6v1e1	ATPase, H+ transporting, lysosomal V1 subunit E1 [Source:MGI Symbol;Acc:MGI:894326]	0.376017	0.00442776	0.0791606	594	608	820	705	422	825	707	462	603	537	709	486	558	361
ENSMUSG00000032193	Ldlr	low density lipoprotein receptor [Source:MGI Symbol;Acc:MGI:96765]	-0.297791	0.00443199	0.0791606	489	461	469	497	498	578	635	611	787	820	758	444	773	476
ENSMUSG00000023004	Tuba1b	tubulin, alpha 1B [Source:MGI Symbol;Acc:MGI:107804]	0.807532	0.00442672	0.0791606	75	65	105	95	18	96	102	42	36	32	68	42	71	31
ENSMUSG00000034345	Gtf2h5	general transcription factor IIH, polypeptide 5 [Source:MGI Symbol;Acc:MGI:107227]	0.297042	0.00442742	0.0791606	438	523	515	561	402	640	568	458	470	546	490	268	444	397
ENSMUSG00000040888	Gfer	growth factor, augmenter of liver regeneration [Source:MGI Symbol;Acc:MGI:107757]	0.498451	0.00443691	0.0791606	168	185	239	302	116	241	266	166	139	197	177	131	162	124
ENSMUSG00000014294	Ndufa2	NADH:ubiquinone oxidoreductase subunit A2 [Source:MGI Symbol;Acc:MGI:1343103]	0.27458	0.00445358	0.0791606	1510	1622	1868	1716	1244	2098	1720	1557	1458	1472	1922	969	1723	1056
ENSMUSG00000024970	Spindoc	spindlin interactor and repressor of chromatin binding [Source:MGI Symbol;Acc:MGI:2147611]	-0.575969	0.00446145	0.0791606	15	27	18	20	23	36	34	38	53	37	46	32	33	27
ENSMUSG00000028364	Tnc	tenascin C [Source:MGI Symbol;Acc:MGI:101922]	-0.595596	0.0044683	0.079203	194	85	142	98	154	168	198	211	414	186	224	155	245	203
ENSMUSG00000115923	Gm49521	predicted gene, 49521 [Source:MGI Symbol;Acc:MGI:6155216]	0.955306	0.00448467	0.0794139	130	104	200	217	30	198	159	56	38	84	158	70	99	44
ENSMUSG00000013089	Etv5	ets variant 5 [Source:MGI Symbol;Acc:MGI:1096867]	0.813961	0.00448925	0.0794158	15	20	27	20	18	19	26	9	18	13	13	16	6	10
ENSMUSG00000112693	Gm5512	predicted gene 5512 [Source:MGI Symbol;Acc:MGI:3645436]	0.449968	0.00451302	0.079757	83	126	88	84	101	123	124	94	91	92	88	38	79	75
ENSMUSG00000040268	Plekha1	pleckstrin homology domain containing, family A (phosphoinositide binding specific) member 1 [Source:MGI Symbol;Acc:MGI:2442213]	0.473618	0.00453379	0.0800444	216	283	347	397	229	284	279	225	307	218	301	161	171	168
ENSMUSG00000031673	Cdh11	cadherin 11 [Source:MGI Symbol;Acc:MGI:99217]	-0.583197	0.00456749	0.0804857	128	77	95	67	75	137	163	213	252	129	207	67	174	122
ENSMUSG00000021974	Fgf9	fibroblast growth factor 9 [Source:MGI Symbol;Acc:MGI:104723]	-0.736709	0.00456785	0.0804857	34	35	32	44	37	95	63	120	130	54	109	32	100	47
ENSMUSG00000034656	Cacna1a	calcium channel, voltage-dependent, P/Q type, alpha 1A subunit [Source:MGI Symbol;Acc:MGI:109482]	-0.421417	0.00457463	0.0805254	132	84	102	91	94	107	95	148	179	175	192	77	118	110
ENSMUSG00000024098	Twsg1	twisted gastrulation BMP signaling modulator 1 [Source:MGI Symbol;Acc:MGI:2137520]	-0.458871	0.00458177	0.0805332	126	123	100	80	87	212	130	189	244	147	168	144	175	127
ENSMUSG00000117771	Gm25432	predicted gene, 25432 [Source:MGI Symbol;Acc:MGI:5455209]	0.494679	0.00458415	0.0805332	89	57	80	93	67	98	115	54	68	99	66	37	65	51
ENSMUSG00000021843	Ktn1	kinectin 1 [Source:MGI Symbol;Acc:MGI:109153]	0.261869	0.00459503	0.0806446	1324	989	1086	1100	864	1242	1252	849	1131	1051	1080	790	969	854
ENSMUSG00000057130	Txnl4a	thioredoxin-like 4A [Source:MGI Symbol;Acc:MGI:1351613]	0.498384	0.00461969	0.0809973	78	126	126	106	58	182	124	92	92	90	108	54	98	50
ENSMUSG00000021748	Pdhb	pyruvate dehydrogenase (lipoamide) beta [Source:MGI Symbol;Acc:MGI:1915513]	0.507172	0.00462483	0.0810075	229	384	390	469	223	377	320	283	270	312	244	156	237	240
ENSMUSG00000046223	Plaur	plasminogen activator, urokinase receptor [Source:MGI Symbol;Acc:MGI:97612]	1.19256	0.00463783	0.0811551	10	3	14	11	16	14	20	4	2	5	7	9	7	5
ENSMUSG00000027002	Nckap1	NCK-associated protein 1 [Source:MGI Symbol;Acc:MGI:1355333]	0.333506	0.0046626	0.0813482	706	917	928	1010	574	1007	877	713	757	817	970	545	686	487
ENSMUSG00000018239	Zcchc10	zinc finger, CCHC domain containing 10 [Source:MGI Symbol;Acc:MGI:1196228]	0.439867	0.00466168	0.0813482	161	136	131	146	202	183	174	103	167	148	150	95	130	88
ENSMUSG00000039481	Nrtn	neurturin [Source:MGI Symbol;Acc:MGI:108417]	-0.639647	0.00465392	0.0813482	45	21	17	40	23	49	27	38	63	63	57	48	41	41
ENSMUSG00000022781	Pak2	p21 (RAC1) activated kinase 2 [Source:MGI Symbol;Acc:MGI:1339984]	0.258912	0.00466834	0.0813684	653	695	722	783	486	886	747	624	698	644	760	506	544	495
ENSMUSG00000040747	Cd53	CD53 antigen [Source:MGI Symbol;Acc:MGI:88341]	-0.715337	0.00468453	0.0815706	31	34	24	18	12	20	45	55	72	36	54	20	42	37
ENSMUSG00000041120	Nbl1	NBL1, DAN family BMP antagonist [Source:MGI Symbol;Acc:MGI:104591]	-0.569705	0.00469158	0.0816134	248	108	148	108	81	201	163	222	372	178	240	149	234	209
ENSMUSG00000003970	Rpl8	ribosomal protein L8 [Source:MGI Symbol;Acc:MGI:1350927]	0.286209	0.00474392	0.082443	2705	3698	3228	3592	3210	4913	4192	3350	3627	3359	3442	1975	3429	2538
ENSMUSG00000021830	Txndc16	thioredoxin domain containing 16 [Source:MGI Symbol;Acc:MGI:1917811]	-0.685151	0.00475001	0.0824682	61	57	43	11	44	65	62	76	96	65	96	71	89	69
ENSMUSG00000091021	Gm17300	predicted gene, 17300 [Source:MGI Symbol;Acc:MGI:4936934]	0.527138	0.00479267	0.0829753	138	172	104	230	199	274	273	141	145	122	209	96	153	130
ENSMUSG00000033228	Scaf11	SR-related CTD-associated factor 11 [Source:MGI Symbol;Acc:MGI:1919443]	0.247375	0.00479289	0.0829753	1089	984	1054	1084	670	1298	1129	875	1045	1014	1014	722	858	766
ENSMUSG00000001281	Itgb7	integrin beta 7 [Source:MGI Symbol;Acc:MGI:96616]	-0.71991	0.00479323	0.0829753	19	8	12	12	10	14	23	20	27	18	35	18	31	18
ENSMUSG00000038495	Otud7b	OTU domain containing 7B [Source:MGI Symbol;Acc:MGI:2654703]	0.31064	0.0048076	0.0830741	327	267	269	355	261	291	304	258	276	245	306	188	284	190
ENSMUSG00000029669	Tspan12	tetraspanin 12 [Source:MGI Symbol;Acc:MGI:1889818]	-0.650771	0.0048083	0.0830741	54	58	24	55	27	81	53	84	103	92	69	84	50	66
ENSMUSG00000082319	Actr3-ps	actin related protein 3, pseudogene [Source:MGI Symbol;Acc:MGI:3648640]	0.649808	0.0048131	0.0830763	61	77	33	70	68	51	61	49	34	40	37	29	41	47
ENSMUSG00000021749	Oit1	oncoprotein induced transcript 1 [Source:MGI Symbol;Acc:MGI:1201784]	0.884772	0.00484379	0.0835248	169	739	673	1050	294	463	464	428	220	296	396	256	317	256
ENSMUSG00000029176	Anapc4	anaphase promoting complex subunit 4 [Source:MGI Symbol;Acc:MGI:1098673]	0.387209	0.00485941	0.0835509	215	167	256	194	128	319	262	187	173	189	202	112	200	142
ENSMUSG00000037275	Gemin5	gem nuclear organelle associated protein 5 [Source:MGI Symbol;Acc:MGI:2449311]	0.389394	0.00485869	0.0835509	75	88	67	93	61	110	109	83	83	70	70	46	76	47
ENSMUSG00000022885	St6gal1	beta galactoside alpha 2,6 sialyltransferase 1 [Source:MGI Symbol;Acc:MGI:108470]	-0.684916	0.00485058	0.0835509	84	89	50	57	45	87	106	122	223	60	118	63	162	112
ENSMUSG00000038418	Egr1	early growth response 1 [Source:MGI Symbol;Acc:MGI:95295]	0.784911	0.00488767	0.0839554	247	114	336	177	362	373	216	184	173	153	99	123	246	124
ENSMUSG00000085784	Gm12158	predicted gene 12158 [Source:MGI Symbol;Acc:MGI:3649487]	-1.2267	0.0048934	0.0839727	9	0	4	3	5	3	5	10	7	7	16	8	10	12
ENSMUSG00000045709	Smkr-ps	smal lysine rich protein 1, pseudogene [Source:MGI Symbol;Acc:MGI:1923669]	-1.70455	0.00491145	0.0841198	2	0	1	2	1	6	6	2	20	5	14	2	11	7
ENSMUSG00000034818	Celf5	CUGBP, Elav-like family member 5 [Source:MGI Symbol;Acc:MGI:2442333]	-0.775649	0.00491064	0.0841198	16	36	14	22	16	21	19	38	42	29	43	12	46	47
ENSMUSG00000052142	Rasal3	RAS protein activator like 3 [Source:MGI Symbol;Acc:MGI:2444128]	-0.841145	0.00493163	0.0843841	20	13	14	10	15	21	30	28	50	15	47	12	49	30
ENSMUSG00000034518	Hmgxb4	HMG box domain containing 4 [Source:MGI Symbol;Acc:MGI:1918073]	0.352114	0.00493953	0.084438	180	159	106	167	131	169	198	138	168	129	167	94	110	98
ENSMUSG00000029455	Aldh2	aldehyde dehydrogenase 2, mitochondrial [Source:MGI Symbol;Acc:MGI:99600]	0.412909	0.00498077	0.0850451	1106	1303	1692	1726	770	1687	1235	1043	1138	1150	1352	793	1054	859
ENSMUSG00000019951	Uhrf1bp1l	UHRF1 (ICBP90) binding protein 1-like [Source:MGI Symbol;Acc:MGI:2442888]	0.327192	0.00498463	0.0850451	184	190	251	232	198	255	269	204	201	198	227	137	172	166
ENSMUSG00000028521	Slc35d1	solute carrier family 35 (UDP-glucuronic acid/UDP-N-acetylgalactosamine dual transporter), member D1 [Source:MGI Symbol;Acc:MGI:2140361]	0.684409	0.00499193	0.085088	163	390	298	544	228	269	256	242	175	256	272	106	205	167
ENSMUSG00000051483	Cbr1	carbonyl reductase 1 [Source:MGI Symbol;Acc:MGI:88284]	0.76276	0.00500456	0.0852215	343	1025	1168	1333	700	1137	814	709	364	625	1027	279	664	441
ENSMUSG00000026994	Galnt3	polypeptide N-acetylgalactosaminyltransferase 3 [Source:MGI Symbol;Acc:MGI:894695]	0.573293	0.00501717	0.0853544	263	135	103	143	105	163	120	110	89	104	119	383	85	107
ENSMUSG00000109015	Gm31024	predicted gene, 31024 [Source:MGI Symbol;Acc:MGI:5590183]	-1.15958	0.00503612	0.085513	5	11	5	2	1	11	4	21	14	11	21	9	8	6
ENSMUSG00000050666	Vstm4	V-set and transmembrane domain containing 4 [Source:MGI Symbol;Acc:MGI:2444633]	-0.77786	0.00503582	0.085513	39	22	24	15	24	63	38	52	118	35	55	41	49	43
ENSMUSG00000041530	Ago1	argonaute RISC catalytic subunit 1 [Source:MGI Symbol;Acc:MGI:2446630]	-0.475544	0.00507677	0.0861208	91	74	75	69	84	104	132	130	139	125	147	139	98	107
ENSMUSG00000020849	Ywhae	tyrosine 3-monooxygenase/tryptophan 5-monooxygenase activation protein, epsilon polypeptide [Source:MGI Symbol;Acc:MGI:894689]	0.456069	0.00508425	0.0861654	3146	3694	4116	4468	1802	5112	4176	2612	2372	3148	3991	2269	3351	2001
ENSMUSG00000027080	Med19	mediator complex subunit 19 [Source:MGI Symbol;Acc:MGI:1914234]	0.251238	0.00510122	0.0863707	494	602	480	550	426	628	592	468	576	560	552	291	452	400
ENSMUSG00000030339	Ltbr	lymphotoxin B receptor [Source:MGI Symbol;Acc:MGI:104875]	0.621141	0.00511504	0.0865077	473	543	745	855	264	849	650	330	323	400	658	394	526	271
ENSMUSG00000049107	Ntf3	neurotrophin 3 [Source:MGI Symbol;Acc:MGI:97380]	-0.810733	0.00511906	0.0865077	13	9	14	10	5	22	10	24	38	24	21	13	21	10
ENSMUSG00000045287	Rtn4rl1	reticulon 4 receptor-like 1 [Source:MGI Symbol;Acc:MGI:2661375]	-0.502652	0.00513837	0.0866691	37	65	50	40	41	72	37	86	94	70	80	47	83	46
ENSMUSG00000021508	Cxcl14	chemokine (C-X-C motif) ligand 14 [Source:MGI Symbol;Acc:MGI:1888514]	-0.497815	0.00513469	0.0866691	140	106	121	90	90	200	123	173	322	173	179	93	186	149
ENSMUSG00000031808	Slc27a1	solute carrier family 27 (fatty acid transporter), member 1 [Source:MGI Symbol;Acc:MGI:1347098]	-0.938198	0.00515689	0.0868989	21	16	7	10	11	14	9	17	24	15	34	39	27	14
ENSMUSG00000073008	Gpr174	G protein-coupled receptor 174 [Source:MGI Symbol;Acc:MGI:2685222]	-1.21894	0.00517948	0.0871969	5	4	5	0	7	3	7	6	10	10	15	5	19	11
ENSMUSG00000038708	Golga4	golgi autoantigen, golgin subfamily a, 4 [Source:MGI Symbol;Acc:MGI:1859646]	0.379211	0.00519067	0.0873026	2217	2300	2645	2900	1657	2620	2374	1718	1768	1972	2580	1816	1771	1548
ENSMUSG00000026305	Lrrfip1	leucine rich repeat (in FLII) interacting protein 1 [Source:MGI Symbol;Acc:MGI:1342770]	0.457102	0.00521534	0.0876345	767	655	725	890	437	558	597	505	525	554	606	470	432	393
ENSMUSG00000006412	Pfdn2	prefoldin 2 [Source:MGI Symbol;Acc:MGI:1276111]	0.260115	0.00530455	0.088133	388	397	380	416	265	579	458	310	412	380	449	270	394	259
ENSMUSG00000026976	Pax8	paired box 8 [Source:MGI Symbol;Acc:MGI:97492]	-1.28312	0.00526629	0.088133	3	8	5	10	2	11	4	20	8	14	39	2	18	11
ENSMUSG00000038751	Ptk6	PTK6 protein tyrosine kinase 6 [Source:MGI Symbol;Acc:MGI:99683]	-1.8568	0.00526118	0.088133	0	5	5	4	0	1	3	19	1	10	22	3	12	4
ENSMUSG00000041115	Iqsec2	IQ motif and Sec7 domain 2 [Source:MGI Symbol;Acc:MGI:3528396]	-0.390073	0.00528394	0.088133	89	52	86	73	60	109	96	128	139	120	137	70	98	77
ENSMUSG00000027615	Hps3	HPS3, biogenesis of lysosomal organelles complex 2 subunit 1 [Source:MGI Symbol;Acc:MGI:2153839]	-0.372826	0.00526501	0.088133	96	71	62	78	54	89	88	123	136	98	135	59	95	80
ENSMUSG00000047517	Dmbt1	deleted in malignant brain tumors 1 [Source:MGI Symbol;Acc:MGI:106210]	-0.862525	0.0052998	0.088133	2913	8180	2813	5131	927	6351	3508	9423	8530	11396	7967	3943	7332	6598
ENSMUSG00000038332	Sesn1	sestrin 1 [Source:MGI Symbol;Acc:MGI:2155278]	-0.656669	0.00528104	0.088133	54	117	62	99	79	167	83	175	155	127	244	60	218	117
ENSMUSG00000032231	Anxa2	annexin A2 [Source:MGI Symbol;Acc:MGI:88246]	0.590051	0.00526627	0.088133	642	1302	1737	1533	1131	1487	1284	975	636	1007	1463	666	949	690
ENSMUSG00000032179	Bmp5	bone morphogenetic protein 5 [Source:MGI Symbol;Acc:MGI:88181]	-0.693808	0.00529203	0.088133	72	47	48	37	74	124	84	136	211	102	108	55	144	68
ENSMUSG00000086612	Gm12064	predicted gene 12064 [Source:MGI Symbol;Acc:MGI:3649477]	-1.24797	0.0053038	0.088133	8	6	1	1	10	8	13	10	22	9	15	22	12	20
ENSMUSG00000039640	Mrpl12	mitochondrial ribosomal protein L12 [Source:MGI Symbol;Acc:MGI:1926273]	0.415401	0.00530328	0.088133	515	645	513	655	452	680	653	556	452	601	510	202	485	415
ENSMUSG00000115902	AC113595.1	novel transcript, antisense to Apobec3	-0.431861	0.0052744	0.088133	88	76	60	61	75	96	92	74	131	130	149	66	132	90
ENSMUSG00000112790	Gm33378	predicted gene, 33378 [Source:MGI Symbol;Acc:MGI:5592537]	-1.5535	0.00532885	0.0884539	3	1	1	4	3	3	0	9	9	2	5	6	6	8
ENSMUSG00000006494	Pdk1	pyruvate dehydrogenase kinase, isoenzyme 1 [Source:MGI Symbol;Acc:MGI:1926119]	-0.46735	0.00534128	0.0885774	79	86	51	71	50	95	85	119	120	103	87	109	100	81
ENSMUSG00000043496	Tril	TLR4 interactor with leucine-rich repeats [Source:MGI Symbol;Acc:MGI:1914123]	-0.501735	0.00535302	0.0886702	101	54	72	53	57	99	98	103	185	86	127	83	124	75
ENSMUSG00000038213	Tapbpl	TAP binding protein-like [Source:MGI Symbol;Acc:MGI:2384853]	0.336889	0.00536185	0.0886702	231	280	318	299	185	336	298	211	234	260	294	159	278	166
ENSMUSG00000022789	Dnm1l	dynamin 1-like [Source:MGI Symbol;Acc:MGI:1921256]	0.344616	0.00535711	0.0886702	388	404	460	557	326	580	502	374	342	432	548	234	414	295
ENSMUSG00000036779	Tent4b	terminal nucleotidyltransferase 4B [Source:MGI Symbol;Acc:MGI:1917820]	0.38182	0.00542453	0.0896233	183	232	247	289	170	295	225	162	192	223	256	131	170	171
ENSMUSG00000058624	Gda	guanine deaminase [Source:MGI Symbol;Acc:MGI:95678]	1.1446	0.00543709	0.0897474	944	6213	7016	6944	3505	5278	2877	3236	1242	2503	5241	444	2505	1428
ENSMUSG00000040681	Hmgn1	high mobility group nucleosomal binding domain 1 [Source:MGI Symbol;Acc:MGI:96120]	0.304212	0.00544372	0.0897734	785	800	817	702	705	1155	1077	905	858	747	953	395	740	522
ENSMUSG00000036752	Tubb4b	tubulin, beta 4B class IVB [Source:MGI Symbol;Acc:MGI:1915472]	0.712195	0.00545446	0.0898669	114	176	246	246	75	188	188	137	96	141	152	50	163	60
ENSMUSG00000083049	Gm14822	predicted gene 14822 [Source:MGI Symbol;Acc:MGI:3801968]	1.74662	0.00547971	0.089956	5	10	39	9	4	19	13	6	5	1	12	0	9	0
ENSMUSG00000087368	BC065397	cDNA sequence BC065397 [Source:MGI Symbol;Acc:MGI:3584520]	-0.507896	0.00548967	0.089956	30	21	28	28	24	33	38	34	46	44	53	42	42	34
ENSMUSG00000051457	Spn	sialophorin [Source:MGI Symbol;Acc:MGI:98384]	-0.703075	0.00548374	0.089956	25	13	29	18	12	21	35	31	36	27	69	26	44	27
ENSMUSG00000034177	Rnf43	ring finger protein 43 [Source:MGI Symbol;Acc:MGI:2442609]	-0.462078	0.00549025	0.089956	76	96	89	129	69	93	89	125	129	149	140	119	114	127
ENSMUSG00000114255	Gm10734	predicted gene 10734 [Source:MGI Symbol;Acc:MGI:3642559]	0.546782	0.00547681	0.089956	61	92	72	88	36	75	71	40	45	68	72	39	55	33
ENSMUSG00000061950	Ppp4r1	protein phosphatase 4, regulatory subunit 1 [Source:MGI Symbol;Acc:MGI:1917601]	0.551137	0.00546616	0.089956	136	335	264	344	179	251	232	219	207	182	252	114	162	125
ENSMUSG00000025870	Arl10	ADP-ribosylation factor-like 10 [Source:MGI Symbol;Acc:MGI:1930788]	-0.74934	0.00551907	0.0902617	29	21	20	17	8	28	19	22	37	26	38	47	39	28
ENSMUSG00000022855	Senp2	SUMO/sentrin specific peptidase 2 [Source:MGI Symbol;Acc:MGI:1923076]	0.366611	0.00551875	0.0902617	345	382	310	398	419	380	417	325	323	389	363	196	344	232
ENSMUSG00000030278	Cidec	cell death-inducing DFFA-like effector c [Source:MGI Symbol;Acc:MGI:95585]	1.30832	0.00552599	0.0902917	24	89	166	145	87	118	48	42	12	34	151	14	43	18
ENSMUSG00000062203	Gspt1	G1 to S phase transition 1 [Source:MGI Symbol;Acc:MGI:1316728]	0.291396	0.00555185	0.0906309	268	339	296	358	262	481	364	298	350	338	326	182	304	208
ENSMUSG00000024498	Tcerg1	transcription elongation regulator 1 (CA150) [Source:MGI Symbol;Acc:MGI:1926421]	0.216324	0.00555718	0.0906345	972	857	868	970	696	1056	1058	853	928	1000	888	580	841	668
ENSMUSG00000027246	Ell3	elongation factor RNA polymerase II-like 3 [Source:MGI Symbol;Acc:MGI:2673679]	-1.12321	0.00557773	0.090803	4	4	4	8	2	5	2	6	14	11	11	6	12	6
ENSMUSG00000020745	Pafah1b1	platelet-activating factor acetylhydrolase, isoform 1b, subunit 1 [Source:MGI Symbol;Acc:MGI:109520]	0.35597	0.00557353	0.090803	756	1036	1071	1275	828	1265	1031	962	883	865	1170	500	949	645
ENSMUSG00000027804	Ppid	peptidylprolyl isomerase D (cyclophilin D) [Source:MGI Symbol;Acc:MGI:1914988]	0.392603	0.00562079	0.0914203	141	174	164	168	171	243	234	177	203	161	148	81	163	99
ENSMUSG00000030138	Bms1	BMS1, ribosome biogenesis factor [Source:MGI Symbol;Acc:MGI:2446132]	0.261905	0.00567012	0.0921382	437	382	342	370	319	463	457	301	396	399	366	243	345	324
ENSMUSG00000020561	Twistnb	twist basic helix-loop-helix transcription factor 1 neighbor [Source:MGI Symbol;Acc:MGI:106292]	0.421809	0.0056777	0.0921769	104	114	105	106	61	104	127	108	93	71	79	65	76	61
ENSMUSG00000107383	Gm4366	predicted gene 4366 [Source:MGI Symbol;Acc:MGI:3782551]	0.747222	0.00569164	0.0923189	30	23	37	51	16	55	66	30	25	22	33	26	18	13
ENSMUSG00000028678	Kif2c	kinesin family member 2C [Source:MGI Symbol;Acc:MGI:1921054]	0.585493	0.0057262	0.0927948	29	34	22	39	23	60	48	25	27	22	28	18	25	27
ENSMUSG00000102687	Gm37219	predicted gene, 37219 [Source:MGI Symbol;Acc:MGI:5610447]	-0.607204	0.00576323	0.0929579	16	17	21	21	17	17	18	32	32	23	34	28	26	25
ENSMUSG00000026822	Lcn2	lipocalin 2 [Source:MGI Symbol;Acc:MGI:96757]	0.837688	0.00577686	0.0929579	53	17	29	18	44	53	42	16	39	30	23	9	17	17
ENSMUSG00000005505	Kbtbd4	kelch repeat and BTB (POZ) domain containing 4 [Source:MGI Symbol;Acc:MGI:1914386]	0.746732	0.00577814	0.0929579	18	29	42	41	18	45	25	20	14	19	36	13	22	12
ENSMUSG00000028245	Nsmaf	neutral sphingomyelinase (N-SMase) activation associated factor [Source:MGI Symbol;Acc:MGI:1341864]	-0.385782	0.00577459	0.0929579	74	56	52	68	69	83	94	93	131	96	116	64	110	66
ENSMUSG00000023089	Ndufa5	NADH:ubiquinone oxidoreductase subunit A5 [Source:MGI Symbol;Acc:MGI:1915452]	0.640355	0.00575974	0.0929579	728	1044	1698	1418	511	1454	1069	855	532	808	1122	447	993	547
ENSMUSG00000035992	Fnip1	folliculin interacting protein 1 [Source:MGI Symbol;Acc:MGI:2444668]	0.300208	0.00576841	0.0929579	250	354	285	317	246	367	380	234	318	251	339	215	253	231
ENSMUSG00000000204	Slfn4	schlafen 4 [Source:MGI Symbol;Acc:MGI:1329010]	1.55401	0.00574939	0.0929579	5	11	5	19	10	5	5	8	0	3	5	2	3	1
ENSMUSG00000036299	BC031181	cDNA sequence BC031181 [Source:MGI Symbol;Acc:MGI:3039614]	0.397972	0.00574314	0.0929579	284	377	445	423	266	369	351	304	259	315	367	224	315	208
ENSMUSG00000034343	Ube2f	ubiquitin-conjugating enzyme E2F (putative) [Source:MGI Symbol;Acc:MGI:1915171]	0.365826	0.00581929	0.0934108	122	178	169	134	121	188	173	133	146	128	190	69	126	94
ENSMUSG00000068823	Csde1	cold shock domain containing E1, RNA binding [Source:MGI Symbol;Acc:MGI:92356]	0.205253	0.00581203	0.0934108	1836	1706	2121	1808	1626	2300	2207	1761	2085	1859	2251	1253	1803	1308
ENSMUSG00000038335	Tsr1	TSR1 20S rRNA accumulation [Source:MGI Symbol;Acc:MGI:2144566]	0.33196	0.00582733	0.0934108	264	184	259	280	163	270	274	217	200	234	246	146	202	148
ENSMUSG00000020775	Mrpl38	mitochondrial ribosomal protein L38 [Source:MGI Symbol;Acc:MGI:1926269]	0.349096	0.00582645	0.0934108	201	308	223	282	224	342	299	269	236	267	241	136	220	164
ENSMUSG00000061288	Taok3	TAO kinase 3 [Source:MGI Symbol;Acc:MGI:3041177]	0.315585	0.00583336	0.0934232	1016	1071	1223	1402	831	1284	1183	948	970	1113	1113	772	878	827
ENSMUSG00000053897	Slc39a8	solute carrier family 39 (metal ion transporter), member 8 [Source:MGI Symbol;Acc:MGI:1914797]	0.667933	0.00588065	0.0940956	45	64	78	54	41	54	93	51	56	28	35	47	31	27
ENSMUSG00000105006	Gm9484	predicted gene 9484 [Source:MGI Symbol;Acc:MGI:3779894]	-1.52161	0.0058878	0.0941252	4	2	2	3	1	1	1	8	6	6	6	7	2	6
ENSMUSG00000051223	Bzw1	basic leucine zipper and W2 domains 1 [Source:MGI Symbol;Acc:MGI:1914132]	0.365607	0.00592111	0.0944028	505	733	800	858	604	1009	924	712	655	748	761	371	679	470
ENSMUSG00000029171	Pgm2	phosphoglucomutase 2 [Source:MGI Symbol;Acc:MGI:97564]	0.626583	0.005916	0.0944028	158	357	296	506	305	366	339	284	191	319	276	148	164	195
ENSMUSG00000016018	Mtrex	Mtr4 exosome RNA helicase [Source:MGI Symbol;Acc:MGI:1919448]	0.240303	0.00591168	0.0944028	524	461	495	602	366	615	565	441	493	499	532	352	498	351
ENSMUSG00000019982	Myb	myeloblastosis oncogene [Source:MGI Symbol;Acc:MGI:97249]	-0.424424	0.00593742	0.0945781	384	360	232	308	332	496	346	520	550	650	486	240	566	417
ENSMUSG00000002204	Napsa	napsin A aspartic peptidase [Source:MGI Symbol;Acc:MGI:109365]	-0.774433	0.00595399	0.0946561	29	23	16	20	17	30	62	36	71	46	83	20	67	31
ENSMUSG00000022111	Uchl3	ubiquitin carboxyl-terminal esterase L3 (ubiquitin thiolesterase) [Source:MGI Symbol;Acc:MGI:1355274]	0.64499	0.00594795	0.0946561	34	94	94	98	42	93	72	49	57	57	61	44	55	27
ENSMUSG00000020706	Ftsj3	FtsJ RNA methyltransferase homolog 3 (E. coli) [Source:MGI Symbol;Acc:MGI:1860295]	0.374674	0.00595831	0.0946561	577	485	450	501	586	655	759	447	512	564	476	287	441	467
ENSMUSG00000030789	Itgax	integrin alpha X [Source:MGI Symbol;Acc:MGI:96609]	-0.467004	0.00596626	0.0946977	52	56	51	42	51	75	70	103	127	81	76	45	75	64
ENSMUSG00000080893	Ndufa12-ps	NADH:ubiquinone oxidoreductase subunit A12, pseudogene [Source:MGI Symbol;Acc:MGI:3801934]	0.504658	0.00601844	0.0951541	199	409	321	375	190	433	301	241	194	311	287	139	267	185
ENSMUSG00000047767	Atg16l2	autophagy related 16-like 2 (S. cerevisiae) [Source:MGI Symbol;Acc:MGI:1920933]	-0.444747	0.00602711	0.0951541	97	63	76	59	65	92	109	85	162	95	167	84	109	92
ENSMUSG00000050097	Ces2b	carboxyesterase 2B [Source:MGI Symbol;Acc:MGI:2448547]	1.65594	0.00601443	0.0951541	6	50	22	73	4	13	9	17	2	4	12	10	8	5
ENSMUSG00000021759	Plpp1	phospholipid phosphatase 1 [Source:MGI Symbol;Acc:MGI:108412]	0.355893	0.00601815	0.0951541	149	196	196	210	140	256	221	169	186	148	218	86	198	114
ENSMUSG00000021094	Dhrs7	dehydrogenase/reductase (SDR family) member 7 [Source:MGI Symbol;Acc:MGI:1913625]	0.343133	0.00602472	0.0951541	240	249	310	343	214	419	339	240	236	256	317	216	255	184
ENSMUSG00000023030	Slc11a2	solute carrier family 11 (proton-coupled divalent metal ion transporters), member 2 [Source:MGI Symbol;Acc:MGI:1345279]	-0.594182	0.00602716	0.0951541	110	166	134	182	72	172	126	255	146	282	222	136	178	248
ENSMUSG00000113601	Gm48735	predicted gene, 48735 [Source:MGI Symbol;Acc:MGI:6098399]	-0.809423	0.00603385	0.0951751	13	10	7	9	6	8	16	15	30	19	17	9	23	13
ENSMUSG00000058979	Hdhd5	haloacid dehalogenase like hydrolase domain containing 5 [Source:MGI Symbol;Acc:MGI:2136976]	-0.897844	0.00606344	0.095557	9	8	5	6	3	11	8	10	20	10	21	8	12	15
ENSMUSG00000022452	Smdt1	single-pass membrane protein with aspartate rich tail 1 [Source:MGI Symbol;Acc:MGI:1916279]	0.463872	0.00608701	0.0958435	583	689	879	651	371	811	514	507	398	544	652	380	547	347
ENSMUSG00000037890	Wdr19	WD repeat domain 19 [Source:MGI Symbol;Acc:MGI:2443231]	-0.606929	0.00610236	0.0960001	53	30	24	20	33	34	42	41	83	47	55	44	49	51
ENSMUSG00000017723	Wfdc2	WAP four-disulfide core domain 2 [Source:MGI Symbol;Acc:MGI:1914951]	-1.4665	0.00613516	0.0964306	545	15	8	20	4	19	11	35	20	36	14	956	16	130
ENSMUSG00000006567	Atp7b	ATPase, Cu++ transporting, beta polypeptide [Source:MGI Symbol;Acc:MGI:103297]	-0.647141	0.00617403	0.0969558	67	71	36	81	53	106	68	101	63	122	111	134	121	90
ENSMUSG00000104121	Gm37485	predicted gene, 37485 [Source:MGI Symbol;Acc:MGI:5610713]	1.48812	0.00618979	0.0970112	7	13	2	10	3	3	8	2	2	3	3	2	3	2
ENSMUSG00000035504	Reep6	receptor accessory protein 6 [Source:MGI Symbol;Acc:MGI:1917585]	0.874813	0.00618929	0.0970112	404	1541	1414	1752	859	1633	1094	851	493	953	1129	163	884	611
ENSMUSG00000067235	H2-Q10	histocompatibility 2, Q region locus 10 [Source:MGI Symbol;Acc:MGI:95929]	-0.707549	0.00619395	0.0970112	23	19	26	10	22	22	17	32	40	31	40	12	46	38
ENSMUSG00000029504	Ddx51	DEAD (Asp-Glu-Ala-Asp) box polypeptide 51 [Source:MGI Symbol;Acc:MGI:1916913]	0.468268	0.0062152	0.0972584	43	52	38	49	46	60	68	44	49	45	45	19	43	24
ENSMUSG00000030762	Aqp8	aquaporin 8 [Source:MGI Symbol;Acc:MGI:1195271]	-1.78	0.00622552	0.0972825	0	12	1	3	0	4	0	20	7	8	15	5	11	6
ENSMUSG00000005360	Slc1a3	solute carrier family 1 (glial high affinity glutamate transporter), member 3 [Source:MGI Symbol;Acc:MGI:99917]	-0.427371	0.0062277	0.0972825	81	124	88	103	76	201	128	198	191	150	180	98	161	123
ENSMUSG00000033099	Nol12	nucleolar protein 12 [Source:MGI Symbol;Acc:MGI:2146285]	0.456006	0.00623654	0.097335	132	190	94	139	90	158	148	126	130	106	88	79	117	67
ENSMUSG00000081314	Gm14132	predicted gene 14132 [Source:MGI Symbol;Acc:MGI:3652226]	-0.741386	0.00624517	0.097384	8	10	15	10	9	12	15	20	25	29	19	12	15	17
ENSMUSG00000048000	Gigyf2	GRB10 interacting GYF protein 2 [Source:MGI Symbol;Acc:MGI:2138584]	0.233219	0.00630193	0.0981231	840	701	642	778	676	836	840	640	740	722	776	470	716	615
ENSMUSG00000043484	Gm5867	predicted gene 5867 [Source:MGI Symbol;Acc:MGI:3644922]	1.02444	0.00630361	0.0981231	41	50	33	27	155	69	57	46	40	46	39	17	28	21
ENSMUSG00000005683	Cs	citrate synthase [Source:MGI Symbol;Acc:MGI:88529]	0.735813	0.0063374	0.0984823	435	1439	1450	1721	917	1626	1136	898	603	791	1433	343	1021	539
ENSMUSG00000067931	Zfp948	zinc finger protein 948 [Source:MGI Symbol;Acc:MGI:3040683]	0.419023	0.00633778	0.0984823	66	70	54	59	40	81	73	48	43	56	56	31	60	46
ENSMUSG00000061666	Gdpd1	glycerophosphodiester phosphodiesterase domain containing 1 [Source:MGI Symbol;Acc:MGI:1913819]	0.475475	0.0063481	0.0985565	226	474	413	434	283	448	352	329	230	328	335	190	294	253
ENSMUSG00000034634	Ly6d	lymphocyte antigen 6 complex, locus D [Source:MGI Symbol;Acc:MGI:96881]	-0.590408	0.00637186	0.098839	128	126	120	74	85	165	217	237	382	139	222	122	178	148
ENSMUSG00000060224	Pyroxd2	pyridine nucleotide-disulphide oxidoreductase domain 2 [Source:MGI Symbol;Acc:MGI:1921830]	-1.00706	0.00639152	0.0990574	11	9	10	3	10	17	3	27	10	16	32	11	15	20
ENSMUSG00000016257	Prelid3b	PRELI domain containing 3B [Source:MGI Symbol;Acc:MGI:1913640]	0.556905	0.00641946	0.0994036	152	331	259	353	189	306	254	232	163	272	207	102	166	164
ENSMUSG00000018858	Mrpl58	mitochondrial ribosomal protein L58 [Source:MGI Symbol;Acc:MGI:1915822]	0.335386	0.00645375	0.099674	180	228	234	262	158	287	212	195	200	185	192	134	213	155
ENSMUSG00000022659	Gcsam	germinal center associated, signaling and motility [Source:MGI Symbol;Acc:MGI:102969]	-1.61373	0.00644396	0.099674	2	3	0	3	1	0	7	5	10	3	9	4	15	5
ENSMUSG00000048027	Rgmb	repulsive guidance molecule family member B [Source:MGI Symbol;Acc:MGI:1916049]	-0.39167	0.00645278	0.099674	256	203	174	152	150	362	235	288	398	246	342	239	322	209
ENSMUSG00000027108	Ola1	Obg-like ATPase 1 [Source:MGI Symbol;Acc:MGI:1914309]	0.367052	0.00646904	0.099735	354	546	509	508	306	696	600	473	402	452	497	247	449	296
ENSMUSG00000025762	Larp1b	La ribonucleoprotein domain family, member 1B [Source:MGI Symbol;Acc:MGI:1914604]	0.543498	0.00651246	0.099735	257	514	629	585	329	693	486	348	319	435	545	210	428	237
ENSMUSG00000108267	Gm44190	predicted gene, 44190 [Source:MGI Symbol;Acc:MGI:5690582]	-1.48663	0.00649008	0.099735	3	1	2	4	0	4	2	4	15	5	6	7	6	3
ENSMUSG00000097415	AU020206	expressed sequence AU020206 [Source:MGI Symbol;Acc:MGI:2142134]	-0.436543	0.00650347	0.099735	388	237	255	203	236	397	453	393	605	412	526	232	528	348
ENSMUSG00000085795	Zfp703	zinc finger protein 703 [Source:MGI Symbol;Acc:MGI:2662729]	-0.455822	0.00649903	0.099735	429	362	329	378	279	532	392	438	605	576	528	660	451	420
ENSMUSG00000020400	Tnip1	TNFAIP3 interacting protein 1 [Source:MGI Symbol;Acc:MGI:1926194]	0.503881	0.00651386	0.099735	178	238	340	297	221	304	258	188	175	197	368	113	201	143
ENSMUSG00000021585	Cast	calpastatin [Source:MGI Symbol;Acc:MGI:1098236]	0.314186	0.00649928	0.099735	596	622	752	796	591	705	722	558	561	628	804	400	613	474
ENSMUSG00000023987	Pgc	progastricsin (pepsinogen C) [Source:MGI Symbol;Acc:MGI:98909]	-2.52079	0.00649024	0.099735	2956	16	12	12	8	25	7	39	28	35	28	5751	15	641
ENSMUSG00000025176	Hoga1	4-hydroxy-2-oxoglutarate aldolase 1 [Source:MGI Symbol;Acc:MGI:1914682]	-0.939066	0.00649381	0.099735	7	5	11	8	3	5	5	10	15	9	19	9	14	12
ENSMUSG00000035342	Lzts2	leucine zipper, putative tumor suppressor 2 [Source:MGI Symbol;Acc:MGI:2385095]	-0.492267	0.00648732	0.099735	88	72	53	58	48	120	70	102	141	98	92	108	96	80
ENSMUSG00000033767	Tmem131l	transmembrane 131 like [Source:MGI Symbol;Acc:MGI:2443399]	-0.421283	0.00652534	0.0997388	150	104	102	89	114	143	179	142	232	153	232	151	193	118
ENSMUSG00000031445	Proz	protein Z, vitamin K-dependent plasma glycoprotein [Source:MGI Symbol;Acc:MGI:1860488]	-0.829875	0.0065252	0.0997388	15	8	13	11	6	20	12	30	18	25	46	11	19	10
ENSMUSG00000030165	Klrd1	killer cell lectin-like receptor, subfamily D, member 1 [Source:MGI Symbol;Acc:MGI:1196275]	-1.18108	0.00654293	0.0997516	1	17	7	13	6	9	9	42	16	22	20	4	19	24
ENSMUSG00000034936	Arl4d	ADP-ribosylation factor-like 4D [Source:MGI Symbol;Acc:MGI:1933155]	-1.56627	0.00654303	0.0997516	1	0	1	2	7	8	2	8	10	7	16	1	13	11
ENSMUSG00000087370	Tmem170b	transmembrane protein 170B [Source:MGI Symbol;Acc:MGI:3647046]	-0.621182	0.00653821	0.0997516	14	10	23	20	16	28	26	32	42	31	26	25	35	25
ENSMUSG00000020538	Srebf1	sterol regulatory element binding transcription factor 1 [Source:MGI Symbol;Acc:MGI:107606]	-0.495663	0.00658198	0.10026	62	80	73	85	53	154	88	137	135	96	196	84	147	72
ENSMUSG00000097482	Gm17634	predicted gene, 17634 [Source:MGI Symbol;Acc:MGI:4937268]	-1.33989	0.00660922	0.10045	6	14	7	10	0	10	1	25	20	37	14	5	19	8
ENSMUSG00000107559	Gm44193	predicted gene, 44193 [Source:MGI Symbol;Acc:MGI:5690585]	-1.08018	0.00661146	0.10045	8	3	5	4	3	5	5	9	20	8	11	11	6	7
ENSMUSG00000045114	Prrt2	proline-rich transmembrane protein 2 [Source:MGI Symbol;Acc:MGI:1916267]	-0.863101	0.00660289	0.10045	18	4	6	6	12	16	14	17	28	13	27	17	29	12
ENSMUSG00000002688	Prkd1	protein kinase D1 [Source:MGI Symbol;Acc:MGI:99879]	-0.735758	0.00661873	0.100475	17	9	10	10	10	18	21	25	41	14	24	18	25	16
ENSMUSG00000052033	Pfdn4	prefoldin 4 [Source:MGI Symbol;Acc:MGI:1923512]	0.471979	0.00663533	0.100641	116	173	137	207	106	158	194	129	143	158	115	64	138	77
ENSMUSG00000030512	Snrpa1	small nuclear ribonucleoprotein polypeptide A' [Source:MGI Symbol;Acc:MGI:1916231]	0.38443	0.00666644	0.100854	105	140	167	125	100	178	189	106	141	99	151	79	135	87
ENSMUSG00000074259	Gramd2	GRAM domain containing 2 [Source:MGI Symbol;Acc:MGI:3528937]	-0.718547	0.0066634	0.100854	10	26	25	26	20	30	25	46	21	35	58	24	59	34
ENSMUSG00000050627	Gpd1l	glycerol-3-phosphate dehydrogenase 1-like [Source:MGI Symbol;Acc:MGI:1289257]	-0.301221	0.00666033	0.100854	145	120	112	108	94	158	142	181	175	155	165	136	163	132
ENSMUSG00000034121	Mks1	Meckel syndrome, type 1 [Source:MGI Symbol;Acc:MGI:3584243]	-0.53753	0.00667226	0.100856	30	26	28	28	32	45	52	50	74	43	49	38	72	35
ENSMUSG00000056076	Eif3b	eukaryotic translation initiation factor 3, subunit B [Source:MGI Symbol;Acc:MGI:106478]	0.314179	0.00671232	0.101375	620	631	469	603	642	705	748	555	601	664	580	346	496	458
ENSMUSG00000031149	Praf2	PRA1 domain family 2 [Source:MGI Symbol;Acc:MGI:1859607]	0.826483	0.00676658	0.102108	14	22	30	22	11	14	24	15	18	12	13	9	6	8
ENSMUSG00000026836	Acvr1	activin A receptor, type 1 [Source:MGI Symbol;Acc:MGI:87911]	-0.482992	0.00677745	0.102157	39	68	45	69	32	81	82	81	113	84	120	52	99	55
ENSMUSG00000006058	Snf8	SNF8, ESCRT-II complex subunit, homolog (S. cerevisiae) [Source:MGI Symbol;Acc:MGI:1343161]	0.332186	0.00678132	0.102157	178	174	209	197	161	236	189	158	157	192	234	98	177	107
ENSMUSG00000000416	Cttnbp2	cortactin binding protein 2 [Source:MGI Symbol;Acc:MGI:1353467]	-0.509836	0.00679067	0.102211	162	89	55	70	84	104	89	139	162	152	162	96	118	130
ENSMUSG00000029202	Pds5a	PDS5 cohesin associated factor A [Source:MGI Symbol;Acc:MGI:1918771]	0.25614	0.00681341	0.102467	450	507	489	508	350	582	612	436	558	447	512	350	370	344
ENSMUSG00000099364	5730419F03Rik	RIKEN cDNA 5730419F03 gene [Source:MGI Symbol;Acc:MGI:1917787]	0.860301	0.00683807	0.10275	19	12	8	18	14	23	14	10	10	7	13	7	3	11
ENSMUSG00000027673	Ndufb5	NADH:ubiquinone oxidoreductase subunit B5 [Source:MGI Symbol;Acc:MGI:1913296]	0.486139	0.00685242	0.102793	577	916	1193	1028	518	1137	818	814	601	714	889	390	716	495
ENSMUSG00000045100	Slc25a26	solute carrier family 25 (mitochondrial carrier, phosphate carrier), member 26 [Source:MGI Symbol;Acc:MGI:1914832]	-0.466636	0.00685251	0.102793	38	46	38	42	25	68	44	74	66	54	57	54	64	52
ENSMUSG00000004451	Ralb	v-ral simian leukemia viral oncogene B [Source:MGI Symbol;Acc:MGI:1927244]	0.38592	0.00698612	0.104691	147	233	190	237	185	290	277	192	151	201	223	147	186	126
ENSMUSG00000043993	2900052L18Rik	RIKEN cDNA 2900052L18 gene [Source:MGI Symbol;Acc:MGI:1924085]	-0.69377	0.0069908	0.104691	37	24	18	31	17	32	25	38	59	53	44	57	27	23
ENSMUSG00000070873	Lilra5	leukocyte immunoglobulin-like receptor, subfamily A (with TM domain), member 5 [Source:MGI Symbol;Acc:MGI:3647196]	-0.774302	0.00704954	0.105157	15	7	21	21	17	39	30	34	62	53	46	19	39	16
ENSMUSG00000002346	Slc25a42	solute carrier family 25, member 42 [Source:MGI Symbol;Acc:MGI:1920345]	-0.735722	0.00703108	0.105157	13	28	11	18	12	25	20	47	32	22	57	16	32	17
ENSMUSG00000041625	Ggact	gamma-glutamylamine cyclotransferase [Source:MGI Symbol;Acc:MGI:2385008]	-0.500879	0.00705151	0.105157	88	98	49	74	34	93	70	120	90	112	108	81	107	103
ENSMUSG00000025049	Taf5	TATA-box binding protein associated factor 5 [Source:MGI Symbol;Acc:MGI:2442144]	0.441015	0.00704755	0.105157	78	80	85	122	73	125	109	95	100	66	91	33	79	55
ENSMUSG00000025060	Slk	STE20-like kinase [Source:MGI Symbol;Acc:MGI:103241]	0.371603	0.00704748	0.105157	1552	1221	1436	1420	1019	1425	1508	911	1170	1127	1276	1188	1073	793
ENSMUSG00000086727	4931428L18Rik	RIKEN cDNA 4931428L18 gene [Source:MGI Symbol;Acc:MGI:1918238]	1.97177	0.0071001	0.105649	2	17	20	16	4	16	2	0	0	3	4	0	6	7
ENSMUSG00000003420	Fcgrt	Fc receptor, IgG, alpha chain transporter [Source:MGI Symbol;Acc:MGI:103017]	-0.373088	0.00711108	0.105649	207	226	246	246	188	393	241	416	366	364	405	162	345	289
ENSMUSG00000038215	Cep44	centrosomal protein 44 [Source:MGI Symbol;Acc:MGI:3525111]	-0.470713	0.00711423	0.105649	64	34	33	55	32	71	65	67	75	91	74	55	70	65
ENSMUSG00000025733	Rhot2	ras homolog family member T2 [Source:MGI Symbol;Acc:MGI:2384892]	0.485884	0.00711007	0.105649	192	335	272	354	156	297	215	234	168	206	258	136	183	164
ENSMUSG00000064036	Mro	maestro [Source:MGI Symbol;Acc:MGI:2152817]	-0.833709	0.00710815	0.105649	9	20	8	7	8	26	20	17	24	33	48	12	29	18
ENSMUSG00000075528	Aarsd1	alanyl-tRNA synthetase domain containing 1 [Source:MGI Symbol;Acc:MGI:1916934]	0.45195	0.00712027	0.10565	66	84	93	107	43	112	104	64	62	62	88	54	70	55
ENSMUSG00000040703	Cyp2s1	cytochrome P450, family 2, subfamily s, polypeptide 1 [Source:MGI Symbol;Acc:MGI:1921384]	-0.606592	0.00714419	0.105917	48	107	39	86	51	88	66	161	87	118	109	92	97	87
ENSMUSG00000111282	Gm47528	predicted gene, 47528 [Source:MGI Symbol;Acc:MGI:6096530]	2.79296	0.00717697	0.106314	3	156	1020	224	60	436	40	8	5	13	226	2	70	14
ENSMUSG00000031256	Cstf2	cleavage stimulation factor, 3' pre-RNA subunit 2 [Source:MGI Symbol;Acc:MGI:1343054]	0.331533	0.00719068	0.106428	175	208	193	239	204	290	240	206	183	212	204	132	160	170
ENSMUSG00000043029	Trpv3	transient receptor potential cation channel, subfamily V, member 3 [Source:MGI Symbol;Acc:MGI:2181407]	-1.25772	0.00723965	0.107064	0	6	6	5	2	7	2	7	14	6	11	5	20	7
ENSMUSG00000028683	Eif2b3	eukaryotic translation initiation factor 2B, subunit 3 [Source:MGI Symbol;Acc:MGI:1313286]	0.383871	0.00725627	0.10722	147	117	107	139	138	148	165	129	148	131	101	70	103	86
ENSMUSG00000045896	Paip2b	poly(A) binding protein interacting protein 2B [Source:MGI Symbol;Acc:MGI:2386865]	-0.532979	0.00727019	0.107279	45	26	33	36	22	43	42	43	71	53	48	54	42	50
ENSMUSG00000109864	Eid3	EP300 interacting inhibitor of differentiation 3 [Source:MGI Symbol;Acc:MGI:1913591]	0.724646	0.00727234	0.107279	41	26	18	43	36	24	41	14	16	28	25	18	19	23
ENSMUSG00000028063	Lmna	lamin A [Source:MGI Symbol;Acc:MGI:96794]	0.310992	0.0072805	0.10731	408	363	319	349	255	402	390	341	383	269	291	256	257	251
ENSMUSG00000018819	Lsp1	lymphocyte specific 1 [Source:MGI Symbol;Acc:MGI:96832]	-0.428539	0.00728948	0.107354	383	219	226	193	175	344	329	409	543	297	455	208	422	278
ENSMUSG00000047242	Taf9b	TATA-box binding protein associated factor 9B [Source:MGI Symbol;Acc:MGI:3039562]	-0.79618	0.00730655	0.107506	10	24	15	15	17	28	18	47	59	14	35	20	39	18
ENSMUSG00000012819	Cdh23	cadherin 23 (otocadherin) [Source:MGI Symbol;Acc:MGI:1890219]	-0.689296	0.00731191	0.107506	16	12	17	10	7	13	20	18	30	19	24	17	32	18
ENSMUSG00000022000	Zc3h13	zinc finger CCCH type containing 13 [Source:MGI Symbol;Acc:MGI:1914552]	0.228999	0.00732452	0.107513	1328	967	1105	1031	944	1537	1378	940	1178	1116	1295	699	1122	937
ENSMUSG00000020669	Sh3yl1	Sh3 domain YSC-like 1 [Source:MGI Symbol;Acc:MGI:1346118]	-0.469123	0.00732139	0.107513	41	43	35	55	39	54	41	82	56	67	77	59	59	40
ENSMUSG00000032268	Tmprss5	transmembrane protease, serine 5 (spinesin) [Source:MGI Symbol;Acc:MGI:1933407]	-0.972908	0.00735695	0.107811	13	4	8	0	10	17	11	21	17	19	20	11	15	22
ENSMUSG00000036814	Slc6a20a	solute carrier family 6 (neurotransmitter transporter), member 20A [Source:MGI Symbol;Acc:MGI:2143217]	-1.41705	0.00735624	0.107811	27	250	124	177	62	244	84	452	218	403	907	45	588	206
ENSMUSG00000031358	Msl3	MSL complex subunit 3 [Source:MGI Symbol;Acc:MGI:1341851]	0.268733	0.0073648	0.107837	378	331	317	290	256	486	364	284	324	349	319	191	347	251
ENSMUSG00000008393	Carhsp1	calcium regulated heat stable protein 1 [Source:MGI Symbol;Acc:MGI:1196368]	-0.477419	0.00739076	0.108128	130	148	80	100	59	137	115	135	154	185	156	162	150	129
ENSMUSG00000003814	Calr	calreticulin [Source:MGI Symbol;Acc:MGI:88252]	0.294057	0.00740276	0.108139	5269	5464	4891	5779	3404	5675	5525	4144	3946	5367	5518	3060	5083	3300
ENSMUSG00000097927	Gm6999	predicted gene 6999 [Source:MGI Symbol;Acc:MGI:3647443]	-0.852167	0.00740373	0.108139	26	18	4	14	10	28	14	18	40	28	44	15	24	40
ENSMUSG00000058099	Nfam1	Nfat activating molecule with ITAM motif 1 [Source:MGI Symbol;Acc:MGI:1921289]	-0.46768	0.00741693	0.108154	87	45	54	41	53	55	63	91	114	92	99	49	74	60
ENSMUSG00000023988	Bysl	bystin-like [Source:MGI Symbol;Acc:MGI:1858419]	0.277893	0.0074128	0.108154	178	184	184	176	132	188	233	162	194	174	184	107	160	113
ENSMUSG00000024247	Pkdcc	protein kinase domain containing, cytoplasmic [Source:MGI Symbol;Acc:MGI:2147077]	-0.425368	0.00747741	0.108947	174	143	101	136	113	194	162	198	254	215	187	215	158	155
ENSMUSG00000028261	Ndufaf4	NADH:ubiquinone oxidoreductase complex assembly factor 4 [Source:MGI Symbol;Acc:MGI:1915743]	0.341492	0.00748631	0.108987	359	503	433	584	346	602	525	428	466	482	401	234	410	321
ENSMUSG00000035239	Neu3	neuraminidase 3 [Source:MGI Symbol;Acc:MGI:1355305]	-0.969385	0.00751377	0.109297	7	11	5	4	6	22	9	18	27	20	13	5	24	20
ENSMUSG00000030732	Chrdl2	chordin-like 2 [Source:MGI Symbol;Acc:MGI:1916371]	-1.34184	0.0075287	0.109336	4	3	4	3	3	0	2	12	6	6	10	7	8	2
ENSMUSG00000035595	Fam174c	family with sequence similarity 174, member C [Source:MGI Symbol;Acc:MGI:1917020]	0.578378	0.00752308	0.109336	38	57	44	42	30	33	38	39	37	21	34	23	25	19
ENSMUSG00000066892	Fbxl12	F-box and leucine-rich repeat protein 12 [Source:MGI Symbol;Acc:MGI:1354738]	-0.397407	0.00755169	0.10958	79	77	76	84	50	92	74	93	127	78	132	102	107	80
ENSMUSG00000004865	Srpk1	serine/arginine-rich protein specific kinase 1 [Source:MGI Symbol;Acc:MGI:106908]	0.266407	0.00756124	0.109629	642	693	796	830	538	837	878	633	739	716	864	390	686	510
ENSMUSG00000022010	Tsc22d1	TSC22 domain family, member 1 [Source:MGI Symbol;Acc:MGI:109127]	-0.356423	0.00758184	0.109838	867	604	646	602	517	1288	724	935	1298	852	1199	675	1131	774
ENSMUSG00000039067	Psmd7	proteasome (prosome, macropain) 26S subunit, non-ATPase, 7 [Source:MGI Symbol;Acc:MGI:1351511]	0.304814	0.0076243	0.110303	1485	1298	1139	1274	895	1220	1390	1022	1202	1320	1044	702	1035	946
ENSMUSG00000041736	Tspo	translocator protein [Source:MGI Symbol;Acc:MGI:88222]	-0.449612	0.00762637	0.110303	262	208	173	219	144	249	201	309	268	304	311	342	232	224
ENSMUSG00000019890	Nts	neurotensin [Source:MGI Symbol;Acc:MGI:1328351]	1.69653	0.0076642	0.11076	3	4	15	1	8	7	5	2	2	5	1	2	1	1
ENSMUSG00000028874	Fgr	FGR proto-oncogene, Src family tyrosine kinase [Source:MGI Symbol;Acc:MGI:95527]	-0.694542	0.00768229	0.110931	17	15	12	17	7	27	23	32	31	16	32	33	26	21
ENSMUSG00000103409	Lsmem2	leucine-rich single-pass membrane protein 2 [Source:MGI Symbol;Acc:MGI:3612240]	0.733094	0.0076979	0.111066	14	18	16	20	30	36	30	14	14	11	26	11	17	10
ENSMUSG00000028919	Arhgef19	Rho guanine nucleotide exchange factor (GEF) 19 [Source:MGI Symbol;Acc:MGI:1925912]	-0.441647	0.00772257	0.111151	59	92	59	95	44	78	73	128	104	112	122	68	85	84
ENSMUSG00000055818	A230083G16Rik	RIKEN cDNA A230083G16 gene [Source:MGI Symbol;Acc:MGI:3045289]	-1.07051	0.00772137	0.111151	10	3	6	3	3	10	8	21	12	15	7	15	7	12
ENSMUSG00000110521	Olfr856-ps1	olfactory receptor 856, pseudogene 1 [Source:MGI Symbol;Acc:MGI:3030690]	1.58325	0.00771359	0.111151	10	4	2	7	3	7	10	1	0	4	1	3	1	4
ENSMUSG00000052837	Junb	jun B proto-oncogene [Source:MGI Symbol;Acc:MGI:96647]	0.470129	0.00773093	0.111181	222	340	427	312	259	471	301	232	234	231	397	227	272	157
ENSMUSG00000025289	Prdx4	peroxiredoxin 4 [Source:MGI Symbol;Acc:MGI:1859815]	-0.559958	0.00776235	0.111373	46	65	33	41	27	61	61	80	108	95	59	61	62	39
ENSMUSG00000042097	Zfp239	zinc finger protein 239 [Source:MGI Symbol;Acc:MGI:1306812]	-0.568555	0.00776304	0.111373	25	35	20	32	11	36	24	58	43	39	43	25	40	31
ENSMUSG00000103332	Pcdhga2	protocadherin gamma subfamily A, 2 [Source:MGI Symbol;Acc:MGI:1935214]	-0.555243	0.00776096	0.111373	29	18	16	18	24	33	29	39	57	35	35	27	37	24
ENSMUSG00000105283	Gm33370	predicted gene, 33370 [Source:MGI Symbol;Acc:MGI:5592529]	1.17173	0.00777788	0.111496	5	18	30	21	14	32	19	10	6	17	20	0	10	4
ENSMUSG00000039105	Atp6v1g1	ATPase, H+ transporting, lysosomal V1 subunit G1 [Source:MGI Symbol;Acc:MGI:1913540]	0.633386	0.00779283	0.11162	52	44	56	78	101	95	127	48	60	55	74	37	40	56
ENSMUSG00000052821	Cysltr1	cysteinyl leukotriene receptor 1 [Source:MGI Symbol;Acc:MGI:1926218]	-0.706658	0.00779932	0.111623	74	34	32	19	32	60	39	70	130	81	64	31	78	43
ENSMUSG00000027676	Ccdc39	coiled-coil domain containing 39 [Source:MGI Symbol;Acc:MGI:1289263]	-0.416783	0.00780645	0.111635	54	36	46	52	38	49	62	70	80	56	92	58	60	50
ENSMUSG00000005580	Adcy9	adenylate cyclase 9 [Source:MGI Symbol;Acc:MGI:108450]	-0.436538	0.00782462	0.111805	104	70	68	60	85	118	68	143	123	136	128	77	127	74
ENSMUSG00000016477	E2f3	E2F transcription factor 3 [Source:MGI Symbol;Acc:MGI:1096340]	0.380916	0.00785494	0.112148	139	135	156	178	136	184	167	116	164	159	150	58	151	91
ENSMUSG00000057604	Lmcd1	LIM and cysteine-rich domains 1 [Source:MGI Symbol;Acc:MGI:1353635]	-0.730519	0.00788264	0.112453	39	24	15	19	9	29	22	54	48	19	38	37	41	26
ENSMUSG00000027076	Timm10	translocase of inner mitochondrial membrane 10 [Source:MGI Symbol;Acc:MGI:1353429]	0.437241	0.00792906	0.112933	83	152	148	153	85	163	156	122	111	122	112	64	118	72
ENSMUSG00000023940	Sgo1	shugoshin 1 [Source:MGI Symbol;Acc:MGI:1919665]	0.493663	0.00792527	0.112933	75	122	95	115	66	140	122	87	63	97	66	45	98	75
ENSMUSG00000102827	Gm8242	predicted gene 8242 [Source:MGI Symbol;Acc:MGI:3647216]	1.1683	0.00795149	0.113162	5	7	10	11	7	10	7	3	9	4	5	2	4	0
ENSMUSG00000039231	Suv39h1	suppressor of variegation 3-9 1 [Source:MGI Symbol;Acc:MGI:1099440]	-0.405175	0.00797083	0.113256	79	57	48	73	48	68	76	104	98	106	111	42	94	67
ENSMUSG00000036918	Ttc7	tetratricopeptide repeat domain 7 [Source:MGI Symbol;Acc:MGI:1920999]	0.353665	0.00796523	0.113256	252	423	348	384	321	453	416	312	291	333	404	179	364	244
ENSMUSG00000097573	G730003C15Rik	RIKEN cDNA G730003C15 gene [Source:MGI Symbol;Acc:MGI:3641700]	-0.97532	0.00800217	0.11361	6	5	4	8	2	12	4	11	16	16	17	7	6	10
ENSMUSG00000031700	Gpt2	glutamic pyruvate transaminase (alanine aminotransferase) 2 [Source:MGI Symbol;Acc:MGI:1915391]	0.868776	0.0080233	0.113819	40	43	58	46	40	57	85	20	29	22	23	61	20	19
ENSMUSG00000033542	Arhgef5	Rho guanine nucleotide exchange factor (GEF) 5 [Source:MGI Symbol;Acc:MGI:1858952]	0.423237	0.00806718	0.114077	316	426	487	608	301	493	460	352	312	350	552	240	340	269
ENSMUSG00000041408	Wapl	WAPL cohesin release factor [Source:MGI Symbol;Acc:MGI:2675859]	0.211534	0.00806351	0.114077	1031	1146	1197	1282	889	1455	1283	1025	1165	1196	1297	765	1041	902
ENSMUSG00000018899	Irf1	interferon regulatory factor 1 [Source:MGI Symbol;Acc:MGI:96590]	-0.483265	0.00804838	0.114077	634	706	889	437	732	1006	672	1340	1279	1082	1417	480	1216	768
ENSMUSG00000045679	Pqlc3	PQ loop repeat containing [Source:MGI Symbol;Acc:MGI:2444067]	-0.600087	0.00806502	0.114077	61	56	31	70	46	75	63	105	124	74	61	105	78	63
ENSMUSG00000008035	Mid1ip1	Mid1 interacting protein 1 (gastrulation specific G12-like (zebrafish)) [Source:MGI Symbol;Acc:MGI:1915291]	0.424038	0.00809107	0.114324	142	168	287	216	161	294	288	185	206	170	198	113	195	134
ENSMUSG00000003549	Ercc1	excision repair cross-complementing rodent repair deficiency, complementation group 1 [Source:MGI Symbol;Acc:MGI:95412]	0.632986	0.00811073	0.114491	32	28	17	17	23	36	38	15	15	18	29	10	22	18
ENSMUSG00000104208	Gm37401	predicted gene, 37401 [Source:MGI Symbol;Acc:MGI:5610629]	0.431523	0.0081158	0.114491	46	70	68	72	76	94	93	54	64	57	77	38	56	54
ENSMUSG00000053553	3110082I17Rik	RIKEN cDNA 3110082I17 gene [Source:MGI Symbol;Acc:MGI:1920462]	0.406979	0.00812264	0.114497	168	143	86	119	93	184	169	94	123	148	114	79	93	88
ENSMUSG00000050628	Ubald2	UBA-like domain containing 2 [Source:MGI Symbol;Acc:MGI:1914635]	0.508736	0.00816312	0.114976	65	123	117	107	97	111	94	72	72	58	80	66	93	76
ENSMUSG00000036986	Pml	promyelocytic leukemia [Source:MGI Symbol;Acc:MGI:104662]	-0.546583	0.00818429	0.115001	164	106	102	104	84	160	105	138	175	154	169	235	172	144
ENSMUSG00000032557	Uba5	ubiquitin-like modifier activating enzyme 5 [Source:MGI Symbol;Acc:MGI:1913913]	0.30397	0.00818369	0.115001	335	406	431	417	257	470	407	267	433	353	386	232	342	273
ENSMUSG00000044678	Ly6k	lymphocyte antigen 6 complex, locus K [Source:MGI Symbol;Acc:MGI:1923736]	-1.3881	0.00818271	0.115001	4	4	6	0	7	4	3	5	12	15	4	5	25	11
ENSMUSG00000022365	Derl1	Der1-like domain family, member 1 [Source:MGI Symbol;Acc:MGI:1915069]	0.454793	0.00823299	0.115594	219	435	393	478	216	421	367	329	275	297	336	198	263	213
ENSMUSG00000042808	Gpx2	glutathione peroxidase 2 [Source:MGI Symbol;Acc:MGI:106609]	0.576486	0.00824169	0.115625	713	918	758	843	1513	1115	1398	696	761	912	960	331	922	645
ENSMUSG00000045680	Tcf21	transcription factor 21 [Source:MGI Symbol;Acc:MGI:1202715]	-0.684839	0.00826725	0.1158	69	36	36	33	25	75	59	104	149	66	100	28	58	55
ENSMUSG00000022994	Adcy6	adenylate cyclase 6 [Source:MGI Symbol;Acc:MGI:87917]	-0.467417	0.00826573	0.1158	156	184	93	196	148	246	191	224	218	210	330	253	287	178
ENSMUSG00000019897	Ccdc59	coiled-coil domain containing 59 [Source:MGI Symbol;Acc:MGI:1289302]	0.304932	0.0082976	0.115998	257	284	312	272	190	354	302	252	252	190	282	204	258	195
ENSMUSG00000034282	Evpl	envoplakin [Source:MGI Symbol;Acc:MGI:107507]	-0.575523	0.00829401	0.115998	29	32	25	40	23	46	18	45	38	46	67	36	66	31
ENSMUSG00000015533	Itga2	integrin alpha 2 [Source:MGI Symbol;Acc:MGI:96600]	0.496481	0.00830095	0.115998	144	136	106	179	155	148	161	119	93	130	99	121	103	79
ENSMUSG00000052544	St6galnac3	ST6 (alpha-N-acetyl-neuraminyl-2,3-beta-galactosyl-1,3)-N-acetylgalactosaminide alpha-2,6-sialyltransferase 3 [Source:MGI Symbol;Acc:MGI:1341828]	-0.817347	0.00830807	0.116006	20	4	11	10	26	29	16	40	41	24	30	20	31	26
ENSMUSG00000109350	Gm44805	predicted gene 44805 [Source:MGI Symbol;Acc:MGI:5753381]	1.94082	0.00831676	0.116036	52	1602	2654	2632	883	1379	472	470	113	358	1230	26	517	214
ENSMUSG00000001173	Ocrl	OCRL, inositol polyphosphate-5-phosphatase [Source:MGI Symbol;Acc:MGI:109589]	-0.371648	0.00833695	0.116049	121	90	75	75	79	117	108	120	185	147	124	97	115	99
ENSMUSG00000031257	Nox1	NADPH oxidase 1 [Source:MGI Symbol;Acc:MGI:2450016]	0.370276	0.00833725	0.116049	79	96	91	125	84	159	125	96	89	100	110	52	92	68
ENSMUSG00000002992	Apoc2	apolipoprotein C-II [Source:MGI Symbol;Acc:MGI:88054]	1.94054	0.00832496	0.116049	52	1602	2652	2633	883	1378	472	470	113	358	1230	26	517	214
ENSMUSG00000116593	Gm49585	predicted gene, 49585 [Source:MGI Symbol;Acc:MGI:6214986]	1.23368	0.00835833	0.116251	7	5	8	11	6	7	9	3	1	6	4	6	1	2
ENSMUSG00000047879	Usp14	ubiquitin specific peptidase 14 [Source:MGI Symbol;Acc:MGI:1928898]	0.270611	0.00838074	0.116471	428	519	388	488	374	550	526	466	436	476	430	250	392	356
ENSMUSG00000025037	Maoa	monoamine oxidase A [Source:MGI Symbol;Acc:MGI:96915]	0.954753	0.00838881	0.116492	290	1635	1530	1728	841	1664	941	945	409	815	1154	145	801	538
ENSMUSG00000041164	Zmiz2	zinc finger, MIZ-type containing 2 [Source:MGI Symbol;Acc:MGI:106374]	-0.336119	0.00846818	0.117503	113	166	138	133	143	196	148	167	235	234	240	135	183	168
ENSMUSG00000031075	Ano1	anoctamin 1, calcium activated chloride channel [Source:MGI Symbol;Acc:MGI:2142149]	-0.916768	0.00849965	0.117816	263	89	95	66	74	161	142	161	257	163	173	451	184	181
ENSMUSG00000043639	Rbm20	RNA binding motif protein 20 [Source:MGI Symbol;Acc:MGI:1920963]	-0.895125	0.00850404	0.117816	9	8	4	5	12	14	13	26	33	16	11	13	15	11
ENSMUSG00000022450	Ndufa6	NADH:ubiquinone oxidoreductase subunit A6 [Source:MGI Symbol;Acc:MGI:1914380]	0.635843	0.00853204	0.118112	685	1364	2185	1518	781	1924	1222	1022	794	1046	1602	495	1095	575
ENSMUSG00000025532	Crcp	calcitonin gene-related peptide-receptor component protein [Source:MGI Symbol;Acc:MGI:1100818]	0.504617	0.00855893	0.11832	38	60	59	45	34	68	57	38	31	47	34	34	44	31
ENSMUSG00000020469	Myl7	myosin, light polypeptide 7, regulatory [Source:MGI Symbol;Acc:MGI:107495]	0.91549	0.00856038	0.11832	10	9	12	15	5	18	13	7	5	8	5	8	7	4
ENSMUSG00000101013	A630072M18Rik	RIKEN cDNA A630072M18 gene [Source:MGI Symbol;Acc:MGI:2444702]	-0.429054	0.00859744	0.118701	127	85	92	72	56	76	120	124	156	120	160	109	112	92
ENSMUSG00000005447	Pafah1b3	platelet-activating factor acetylhydrolase, isoform 1b, subunit 3 [Source:MGI Symbol;Acc:MGI:108414]	-0.388899	0.00860136	0.118701	218	327	252	292	130	365	245	390	360	381	401	235	393	291
ENSMUSG00000100075	1700018L02Rik	RIKEN cDNA 1700018L02 gene [Source:MGI Symbol;Acc:MGI:1914579]	-0.870479	0.00863898	0.119128	8	12	12	10	12	7	9	16	30	18	24	14	7	25
ENSMUSG00000040586	Ofd1	OFD1, centriole and centriolar satellite protein [Source:MGI Symbol;Acc:MGI:1350328]	0.339675	0.00864585	0.11913	134	97	101	109	93	132	140	90	123	111	86	70	105	72
ENSMUSG00000116429	Ddit3	DNA-damage inducible transcript 3 [Source:MGI Symbol;Acc:MGI:109247]	1.41293	0.0086962	0.119558	4	4	12	10	8	8	8	0	2	6	4	6	3	0
ENSMUSG00000096940	Gm4755	predicted gene 4755 [Source:MGI Symbol;Acc:MGI:3779434]	-1.12076	0.00868958	0.119558	1	4	2	7	4	4	4	12	7	7	13	6	8	6
ENSMUSG00000021250	Fos	FBJ osteosarcoma oncogene [Source:MGI Symbol;Acc:MGI:95574]	1.01408	0.00869712	0.119558	40	113	127	201	53	134	34	56	30	37	127	29	63	34
ENSMUSG00000061244	Exoc5	exocyst complex component 5 [Source:MGI Symbol;Acc:MGI:2145645]	0.282186	0.0087291	0.119751	281	372	268	359	253	444	371	336	361	263	350	211	256	218
ENSMUSG00000024580	Grpel2	GrpE-like 2, mitochondrial [Source:MGI Symbol;Acc:MGI:1334416]	0.560971	0.00872525	0.119751	55	86	54	87	70	64	83	55	38	57	70	56	47	28
ENSMUSG00000118314	1700001K23Rik	RIKEN cDNA 1700001K23 gene [Source:MGI Symbol;Acc:MGI:1916569]	-0.835582	0.00873134	0.119751	8	9	8	3	8	8	17	19	15	15	19	10	25	10
ENSMUSG00000104195	B230377A18Rik	RIKEN cDNA B230377A18 gene [Source:MGI Symbol;Acc:MGI:3704260]	-0.924723	0.00875525	0.119986	10	8	6	3	2	9	8	7	12	16	20	11	10	13
ENSMUSG00000107655	Gm44220	predicted gene, 44220 [Source:MGI Symbol;Acc:MGI:5690612]	-0.969848	0.00876556	0.120035	24	5	12	5	5	28	9	17	42	29	19	19	20	25
ENSMUSG00000033769	Exoc6b	exocyst complex component 6B [Source:MGI Symbol;Acc:MGI:1923164]	0.288761	0.00878548	0.120215	191	161	212	216	138	248	216	187	183	150	228	127	169	127
ENSMUSG00000038241	Cep250	centrosomal protein 250 [Source:MGI Symbol;Acc:MGI:108084]	-0.401656	0.0088019	0.120257	185	104	80	116	126	142	164	172	236	192	238	122	172	134
ENSMUSG00000067149	Jchain	immunoglobulin joining chain [Source:MGI Symbol;Acc:MGI:96493]	-0.654492	0.00880208	0.120257	7262	6320	3322	3238	3046	6221	5437	8950	15646	4746	5408	5068	8388	7695
ENSMUSG00000015619	Gata3	GATA binding protein 3 [Source:MGI Symbol;Acc:MGI:95663]	-0.789953	0.00881865	0.120387	12	6	9	12	13	14	18	23	34	12	34	7	26	18
ENSMUSG00000022811	Zfp148	zinc finger protein 148 [Source:MGI Symbol;Acc:MGI:1332234]	-0.231911	0.00882515	0.120387	423	455	372	381	401	579	554	559	702	601	611	383	594	404
ENSMUSG00000003810	Mast2	microtubule associated serine/threonine kinase 2 [Source:MGI Symbol;Acc:MGI:894676]	0.362705	0.00886937	0.120865	126	154	181	200	136	241	174	142	129	153	189	95	168	103
ENSMUSG00000004462	Tbccd1	TBCC domain containing 1 [Source:MGI Symbol;Acc:MGI:1917823]	-0.411672	0.00887384	0.120865	41	67	47	62	45	83	48	82	107	76	90	50	77	61
ENSMUSG00000059142	Zfp945	zinc finger protein 945 [Source:MGI Symbol;Acc:MGI:2445132]	-0.424764	0.00896866	0.122063	84	50	60	44	45	83	65	85	129	94	107	48	85	57
ENSMUSG00000034292	Traf3ip1	TRAF3 interacting protein 1 [Source:MGI Symbol;Acc:MGI:1921269]	0.477842	0.00899046	0.122266	65	50	39	48	46	69	51	48	55	44	36	16	42	34
ENSMUSG00000074890	Lcmt2	leucine carboxyl methyltransferase 2 [Source:MGI Symbol;Acc:MGI:1353659]	0.459742	0.00901101	0.122452	47	48	38	65	32	66	49	44	52	36	42	26	37	23
ENSMUSG00000104012	Gm37364	predicted gene, 37364 [Source:MGI Symbol;Acc:MGI:5610592]	-0.491793	0.00902208	0.122509	75	39	46	69	34	59	70	100	93	74	86	82	66	59
ENSMUSG00000041438	Utp4	UTP4 small subunit processome component [Source:MGI Symbol;Acc:MGI:1096573]	0.339006	0.00903418	0.122579	136	195	157	188	125	247	199	170	148	180	148	100	150	115
ENSMUSG00000064037	Gpn1	GPN-loop GTPase 1 [Source:MGI Symbol;Acc:MGI:1921504]	0.353033	0.00907744	0.123007	99	91	73	95	75	106	113	83	86	96	90	60	74	41
ENSMUSG00000074345	Tnfaip8l3	tumor necrosis factor, alpha-induced protein 8-like 3 [Source:MGI Symbol;Acc:MGI:2685363]	-0.891091	0.00907959	0.123007	7	33	19	22	10	24	12	56	21	28	65	20	42	18
ENSMUSG00000028399	Ptprd	protein tyrosine phosphatase, receptor type, D [Source:MGI Symbol;Acc:MGI:97812]	0.427726	0.00914232	0.123763	176	252	320	315	204	364	230	227	210	242	263	175	177	140
ENSMUSG00000058355	Abce1	ATP-binding cassette, sub-family E (OABP), member 1 [Source:MGI Symbol;Acc:MGI:1195458]	0.398587	0.00916093	0.123894	171	279	214	278	221	353	347	195	236	239	276	124	276	133
ENSMUSG00000020448	Rnf185	ring finger protein 185 [Source:MGI Symbol;Acc:MGI:1922078]	0.393427	0.009166	0.123894	110	165	130	158	130	156	148	107	101	112	165	75	112	118
ENSMUSG00000098424	Gm27202	predicted gene 27202 [Source:MGI Symbol;Acc:MGI:5521045]	-1.40821	0.00918235	0.124021	2	2	5	5	4	1	5	9	6	7	14	20	3	5
ENSMUSG00000018171	Vmp1	vacuole membrane protein 1 [Source:MGI Symbol;Acc:MGI:1923159]	0.499968	0.00919218	0.12406	582	1374	958	1402	905	1145	1011	1067	790	845	906	453	711	702
ENSMUSG00000021209	Ppp4r4	protein phosphatase 4, regulatory subunit 4 [Source:MGI Symbol;Acc:MGI:1921771]	-1.35826	0.00920014	0.124073	4	3	1	0	2	4	4	6	15	3	9	5	6	4
ENSMUSG00000000901	Mmp11	matrix metallopeptidase 11 [Source:MGI Symbol;Acc:MGI:97008]	0.743039	0.00921766	0.124215	32	46	59	72	14	71	40	28	34	32	48	16	18	30
ENSMUSG00000036432	Siah2	siah E3 ubiquitin protein ligase 2 [Source:MGI Symbol;Acc:MGI:108062]	0.613656	0.0092359	0.124364	31	73	51	66	71	101	77	53	59	40	59	16	47	48
ENSMUSG00000112198	Gm4065	predicted gene 4065 [Source:MGI Symbol;Acc:MGI:3782240]	-1.1666	0.00924273	0.124364	9	10	10	4	4	11	1	21	6	10	24	25	15	9
ENSMUSG00000072825	Cep170b	centrosomal protein 170B [Source:MGI Symbol;Acc:MGI:2145043]	0.332296	0.00926124	0.124518	215	222	175	221	158	272	228	167	182	200	171	168	151	158
ENSMUSG00000027878	Notch2	notch 2 [Source:MGI Symbol;Acc:MGI:97364]	-0.431514	0.00928063	0.124677	61	58	46	39	34	56	68	92	76	79	96	55	71	38
ENSMUSG00000061904	Slc25a3	solute carrier family 25 (mitochondrial carrier, phosphate carrier), member 3 [Source:MGI Symbol;Acc:MGI:1353498]	0.660206	0.00928709	0.124677	1523	3608	5520	4443	1863	4717	2937	2397	1960	2621	3968	1381	2629	1548
ENSMUSG00000042251	Pm20d1	peptidase M20 domain containing 1 [Source:MGI Symbol;Acc:MGI:2442939]	-0.764035	0.00929695	0.124715	24	73	42	63	53	73	41	85	56	127	169	31	116	86
ENSMUSG00000092203	1110038B12Rik	RIKEN cDNA 1110038B12 gene [Source:MGI Symbol;Acc:MGI:1916013]	0.580121	0.00932646	0.125017	108	212	197	258	100	329	318	174	146	175	202	104	168	75
ENSMUSG00000064837	Snora75	small nucleolar RNA, H/ACA box 75 [Source:MGI Symbol;Acc:MGI:3819511]	1.21838	0.00935691	0.12533	6	5	6	6	6	12	7	6	1	2	4	4	2	2
ENSMUSG00000050708	Ftl1	ferritin light polypeptide 1 [Source:MGI Symbol;Acc:MGI:95589]	0.760271	0.00939942	0.125805	220	510	784	843	186	600	508	272	293	340	498	257	429	168
ENSMUSG00000031133	Arhgef6	Rac/Cdc42 guanine nucleotide exchange factor (GEF) 6 [Source:MGI Symbol;Acc:MGI:1920591]	-0.477951	0.00942298	0.126025	100	48	68	39	50	87	90	106	142	79	122	67	102	76
ENSMUSG00000029247	Paics	phosphoribosylaminoimidazole carboxylase, phosphoribosylaminoribosylaminoimidazole, succinocarboxamide synthetase [Source:MGI Symbol;Acc:MGI:1914304]	-0.347412	0.0094438	0.126209	596	617	513	468	345	917	798	777	904	757	880	715	850	551
ENSMUSG00000022220	Adcy4	adenylate cyclase 4 [Source:MGI Symbol;Acc:MGI:99674]	0.829788	0.00947634	0.126466	82	23	29	26	28	30	36	15	42	19	22	21	19	11
ENSMUSG00000046811	Gltpd2	glycolipid transfer protein domain containing 2 [Source:MGI Symbol;Acc:MGI:2444527]	-1.38537	0.00947728	0.126466	0	4	3	5	2	3	1	5	3	9	14	5	5	8
ENSMUSG00000019797	Mtres1	mitochondrial transcription rescue factor 1 [Source:MGI Symbol;Acc:MGI:1915101]	0.478451	0.00948869	0.126523	124	175	185	254	115	204	186	146	143	163	174	57	128	125
ENSMUSG00000053963	Stum	mechanosensory transduction mediator [Source:MGI Symbol;Acc:MGI:2138735]	-0.641804	0.00950444	0.126548	44	19	22	18	24	27	13	35	58	44	38	27	37	33
ENSMUSG00000039356	Exosc2	exosome component 2 [Source:MGI Symbol;Acc:MGI:2385133]	0.459588	0.00950962	0.126548	76	71	54	59	75	88	75	64	60	66	44	27	66	49
ENSMUSG00000098702	1500015A07Rik	RIKEN cDNA 1500015A07 gene [Source:MGI Symbol;Acc:MGI:1916232]	0.620628	0.00951197	0.126548	79	50	39	52	90	49	58	28	49	44	56	30	46	36
ENSMUSG00000031391	L1cam	L1 cell adhesion molecule [Source:MGI Symbol;Acc:MGI:96721]	-0.28815	0.00959537	0.12751	137	115	115	106	86	167	138	156	180	161	192	89	161	149
ENSMUSG00000025059	Gk	glycerol kinase [Source:MGI Symbol;Acc:MGI:106594]	1.03661	0.00960576	0.12751	55	351	290	399	269	495	304	139	85	108	424	46	263	92
ENSMUSG00000037111	Setd7	SET domain containing (lysine methyltransferase) 7 [Source:MGI Symbol;Acc:MGI:1920501]	-0.360552	0.00960523	0.12751	274	173	182	144	147	235	206	227	336	230	314	202	234	248
ENSMUSG00000026070	Il18r1	interleukin 18 receptor 1 [Source:MGI Symbol;Acc:MGI:105383]	0.611938	0.00962	0.127603	134	117	180	95	67	101	166	119	108	62	67	81	90	50
ENSMUSG00000026986	Hnmt	histamine N-methyltransferase [Source:MGI Symbol;Acc:MGI:2153181]	-1.02393	0.00967759	0.127806	8	9	5	7	6	16	10	23	12	7	14	32	19	12
ENSMUSG00000048406	B330016D10Rik	RIKEN cDNA B330016D10 gene [Source:MGI Symbol;Acc:MGI:2444063]	-0.775478	0.00968318	0.127806	13	30	8	18	14	21	13	27	54	22	41	26	16	23
ENSMUSG00000014956	Ppp1cb	protein phosphatase 1 catalytic subunit beta [Source:MGI Symbol;Acc:MGI:104871]	-0.255341	0.00969462	0.127806	290	342	250	385	283	423	364	437	508	404	482	281	457	326
ENSMUSG00000083012	Fam220a	family with sequence similarity 220, member A [Source:MGI Symbol;Acc:MGI:1914488]	0.664881	0.00966336	0.127806	35	30	20	30	24	24	43	26	30	14	24	18	18	6
ENSMUSG00000003863	Ppfia3	protein tyrosine phosphatase, receptor type, f polypeptide (PTPRF), interacting protein (liprin), alpha 3 [Source:MGI Symbol;Acc:MGI:1924037]	0.946057	0.00965649	0.127806	10	27	26	13	13	30	14	14	2	9	15	6	15	10
ENSMUSG00000006732	Mettl1	methyltransferase like 1 [Source:MGI Symbol;Acc:MGI:1339986]	0.443819	0.00968823	0.127806	238	184	126	153	237	191	244	148	192	177	162	122	146	109
ENSMUSG00000018669	Cdk5rap3	CDK5 regulatory subunit associated protein 3 [Source:MGI Symbol;Acc:MGI:1933126]	-0.336579	0.00967832	0.127806	82	96	72	71	62	98	86	114	99	101	128	96	110	86
ENSMUSG00000062480	Acat3	acetyl-Coenzyme A acetyltransferase 3 [Source:MGI Symbol;Acc:MGI:109182]	0.485224	0.00966373	0.127806	78	110	95	128	42	130	110	68	74	79	101	48	96	46
ENSMUSG00000034509	Mad2l1bp	MAD2L1 binding protein [Source:MGI Symbol;Acc:MGI:1913841]	0.449099	0.00970004	0.127806	63	87	100	91	97	87	96	83	61	64	98	50	73	51
ENSMUSG00000028798	Eif3i	eukaryotic translation initiation factor 3, subunit I [Source:MGI Symbol;Acc:MGI:1860763]	0.33345	0.00976961	0.128492	287	515	388	402	295	559	458	416	364	340	417	225	361	261
ENSMUSG00000032278	Paqr5	progestin and adipoQ receptor family member V [Source:MGI Symbol;Acc:MGI:1921340]	-1.00201	0.00978182	0.128492	19	11	29	17	9	23	21	27	25	38	40	79	19	19
ENSMUSG00000055134	9130017K11Rik	RIKEN cDNA 9130017K11 gene [Source:MGI Symbol;Acc:MGI:1926030]	-0.517536	0.00978828	0.128492	25	34	13	23	18	30	34	40	44	33	53	30	37	25
ENSMUSG00000079620	Muc4	mucin 4 [Source:MGI Symbol;Acc:MGI:2153525]	-0.767958	0.00978503	0.128492	61	72	49	84	9	116	55	108	104	139	111	115	91	75
ENSMUSG00000061130	Ppm1b	protein phosphatase 1B, magnesium dependent, beta isoform [Source:MGI Symbol;Acc:MGI:101841]	0.34808	0.00978784	0.128492	331	473	579	489	393	545	490	385	380	437	491	254	448	318
ENSMUSG00000040078	Ptges3-ps	prostaglandin E synthase 3, pseudogene [Source:MGI Symbol;Acc:MGI:3704271]	0.713624	0.00985012	0.129113	37	15	26	38	39	41	38	22	23	33	15	16	13	24
ENSMUSG00000076036	Gm22133	predicted gene, 22133 [Source:MGI Symbol;Acc:MGI:5451910]	0.757723	0.00984367	0.129113	216	503	784	837	186	600	508	270	291	340	496	256	429	168
ENSMUSG00000032425	Zfp949	zinc finger protein 949 [Source:MGI Symbol;Acc:MGI:1918890]	-0.632901	0.00989783	0.129643	24	16	20	10	18	13	20	21	27	26	37	25	36	23
ENSMUSG00000027602	Map1lc3a	microtubule-associated protein 1 light chain 3 alpha [Source:MGI Symbol;Acc:MGI:1915661]	-0.483741	0.00993046	0.129973	368	187	178	143	137	342	247	308	449	256	356	271	345	271
ENSMUSG00000062456	Rpl9-ps6	ribosomal protein L9, pseudogene 6 [Source:MGI Symbol;Acc:MGI:3642682]	0.352141	0.00993771	0.129973	86	123	92	86	101	139	115	99	113	85	108	50	87	66
ENSMUSG00000000805	Car4	carbonic anhydrase 4 [Source:MGI Symbol;Acc:MGI:1096574]	-1.11332	0.0099584	0.130148	75	105	75	26	90	283	159	191	217	200	570	40	530	114
ENSMUSG00000024515	Smad4	SMAD family member 4 [Source:MGI Symbol;Acc:MGI:894293]	-0.225517	0.00997031	0.130208	270	305	274	274	218	412	367	388	400	353	449	299	358	290
ENSMUSG00000010048	Ifrd2	interferon-related developmental regulator 2 [Source:MGI Symbol;Acc:MGI:1316708]	0.618461	0.00999432	0.130425	14	26	28	28	30	40	35	18	16	20	28	20	19	14
ENSMUSG00000030048	Gkn3	gastrokine 3 [Source:MGI Symbol;Acc:MGI:1916138]	-3.14351	0.0100251	0.130731	46851	51	25	55	6	167	34	413	176	408	109	76302	121	10257
ENSMUSG00000026430	Rassf5	Ras association (RalGDS/AF-6) domain family member 5 [Source:MGI Symbol;Acc:MGI:1926375]	-0.479592	0.0100483	0.130905	102	88	73	65	92	140	134	150	225	114	198	64	168	102
ENSMUSG00000037363	Letm2	leucine zipper-EF-hand containing transmembrane protein 2 [Source:MGI Symbol;Acc:MGI:2444979]	-0.379672	0.0100531	0.130905	53	48	52	40	43	68	62	76	94	81	86	54	57	46
ENSMUSG00000034211	Mrps17	mitochondrial ribosomal protein S17 [Source:MGI Symbol;Acc:MGI:1913508]	0.322419	0.0100721	0.130981	214	248	201	275	155	347	260	253	236	216	234	120	175	166
ENSMUSG00000048379	Socs4	suppressor of cytokine signaling 4 [Source:MGI Symbol;Acc:MGI:1914546]	0.363271	0.0100812	0.130981	207	317	231	370	265	319	296	250	258	252	306	137	244	194
ENSMUSG00000022550	Adck5	aarF domain containing kinase 5 [Source:MGI Symbol;Acc:MGI:2679274]	-0.519207	0.0100787	0.130981	28	36	27	56	24	50	31	56	45	62	70	42	46	49
ENSMUSG00000026202	Tuba4a	tubulin, alpha 4A [Source:MGI Symbol;Acc:MGI:1095410]	0.495327	0.0101003	0.13113	332	382	515	581	192	448	458	276	254	332	440	240	362	226
ENSMUSG00000046447	Camk2n1	calcium/calmodulin-dependent protein kinase II inhibitor 1 [Source:MGI Symbol;Acc:MGI:1913509]	-0.230126	0.0101074	0.13113	871	810	820	766	774	1293	854	1086	1342	1110	1266	681	1139	903
ENSMUSG00000066036	Ubr4	ubiquitin protein ligase E3 component n-recognin 4 [Source:MGI Symbol;Acc:MGI:1916366]	0.269921	0.0101343	0.131384	1070	971	1051	914	1002	1075	1196	771	981	1056	1050	680	967	774
ENSMUSG00000026991	Pkp4	plakophilin 4 [Source:MGI Symbol;Acc:MGI:109281]	0.308525	0.0101576	0.131524	705	563	724	619	595	637	666	462	657	650	737	366	506	462
ENSMUSG00000000861	Bcl11a	B cell CLL/lymphoma 11A (zinc finger protein) [Source:MGI Symbol;Acc:MGI:106190]	-0.416264	0.0101599	0.131524	260	166	146	140	133	216	216	235	228	262	296	252	301	156
ENSMUSG00000029196	Tada2b	transcriptional adaptor 2B [Source:MGI Symbol;Acc:MGI:3035274]	0.272746	0.0101742	0.131569	179	170	198	210	136	212	186	174	163	172	189	114	170	126
ENSMUSG00000024795	Kif20b	kinesin family member 20B [Source:MGI Symbol;Acc:MGI:2444576]	0.297092	0.0101782	0.131569	561	465	389	403	468	569	642	435	496	533	458	265	455	321
ENSMUSG00000115184	Gm49197	predicted gene, 49197 [Source:MGI Symbol;Acc:MGI:6118641]	-0.839631	0.0102115	0.131873	4	21	5	13	5	20	15	26	25	13	30	14	27	17
ENSMUSG00000021720	Rnf180	ring finger protein 180 [Source:MGI Symbol;Acc:MGI:1919066]	-1.45156	0.0102166	0.131873	1	1	2	5	3	6	1	1	9	11	8	12	6	5
ENSMUSG00000020368	Canx	calnexin [Source:MGI Symbol;Acc:MGI:88261]	0.279163	0.0102447	0.13214	1587	1931	1703	2068	1464	2545	2242	1824	1529	2012	2035	989	1861	1306
ENSMUSG00000039759	Thap3	THAP domain containing, apoptosis associated protein 3 [Source:MGI Symbol;Acc:MGI:1917126]	-0.493035	0.0102755	0.132441	146	59	77	94	88	107	120	117	161	177	155	147	116	115
ENSMUSG00000031226	Pbdc1	polysaccharide biosynthesis domain containing 1 [Source:MGI Symbol;Acc:MGI:1914933]	0.362963	0.0103336	0.132523	221	273	175	182	252	303	307	194	257	222	227	115	194	179
ENSMUSG00000086322	E130218I03Rik	RIKEN cDNA E130218I03 gene [Source:MGI Symbol;Acc:MGI:3528958]	0.578096	0.0103369	0.132523	28	30	24	28	24	32	34	28	15	29	20	18	16	12
ENSMUSG00000041594	Tmtc4	transmembrane and tetratricopeptide repeat containing 4 [Source:MGI Symbol;Acc:MGI:1921050]	-0.385673	0.010323	0.132523	60	116	63	80	67	90	90	108	140	106	127	88	110	87
ENSMUSG00000041920	Slc16a6	solute carrier family 16 (monocarboxylic acid transporters), member 6 [Source:MGI Symbol;Acc:MGI:2144585]	0.888405	0.0103083	0.132523	229	931	1022	1189	460	1085	786	505	346	556	996	98	490	356
ENSMUSG00000018861	Fdxr	ferredoxin reductase [Source:MGI Symbol;Acc:MGI:104724]	0.341557	0.0103284	0.132523	69	95	81	74	70	94	86	68	69	71	91	45	72	52
ENSMUSG00000016664	Pacsin2	protein kinase C and casein kinase substrate in neurons 2 [Source:MGI Symbol;Acc:MGI:1345153]	0.496817	0.0103037	0.132523	68	114	112	132	89	105	75	88	70	86	88	40	83	65
ENSMUSG00000023043	Krt18	keratin 18 [Source:MGI Symbol;Acc:MGI:96692]	0.464231	0.0103416	0.132523	679	701	780	793	570	818	738	516	432	541	529	684	504	458
ENSMUSG00000056692	Ilrun	inflammation and lipid regulator with UBA-like and NBR1-like domains [Source:MGI Symbol;Acc:MGI:106281]	0.297027	0.0102919	0.132523	592	690	838	867	564	1022	776	646	629	682	848	518	655	507
ENSMUSG00000013275	Slc41a1	solute carrier family 41, member 1 [Source:MGI Symbol;Acc:MGI:2444823]	-0.590159	0.0103496	0.13253	101	117	53	37	48	99	79	111	176	108	112	119	114	75
ENSMUSG00000020648	Dus4l	dihydrouridine synthase 4-like (S. cerevisiae) [Source:MGI Symbol;Acc:MGI:1919166]	0.481722	0.010371	0.132709	42	46	52	48	60	81	74	39	52	61	42	27	38	39
ENSMUSG00000056306	Sertm1	serine rich and transmembrane domain containing 1 [Source:MGI Symbol;Acc:MGI:3607715]	-0.671433	0.0104008	0.132994	42	29	26	13	17	32	35	73	56	52	44	39	35	19
ENSMUSG00000115102	Gm49270	predicted gene, 49270 [Source:MGI Symbol;Acc:MGI:6118751]	1.25136	0.0104084	0.132995	8	4	7	6	13	7	7	2	1	3	6	5	5	1
ENSMUSG00000004530	Coro1c	coronin, actin binding protein 1C [Source:MGI Symbol;Acc:MGI:1345964]	0.424267	0.0104563	0.133511	576	502	756	699	299	704	572	444	422	467	677	315	558	308
ENSMUSG00000041301	Cftr	cystic fibrosis transmembrane conductance regulator [Source:MGI Symbol;Acc:MGI:88388]	0.510658	0.0104772	0.133586	1348	685	625	866	400	771	732	550	535	598	573	1765	498	596
ENSMUSG00000037787	Apopt1	apoptogenic, mitochondrial 1 [Source:MGI Symbol;Acc:MGI:1915270]	0.29625	0.0104758	0.133586	114	130	128	155	89	180	152	112	132	124	156	78	114	84
ENSMUSG00000032802	Srxn1	sulfiredoxin 1 homolog (S. cerevisiae) [Source:MGI Symbol;Acc:MGI:104971]	0.813205	0.0104855	0.133596	139	419	720	572	270	456	278	274	192	272	488	96	278	177
ENSMUSG00000039018	Mtg1	mitochondrial ribosome-associated GTPase 1 [Source:MGI Symbol;Acc:MGI:2685015]	0.545923	0.0104966	0.133642	26	42	36	54	30	51	46	33	20	32	48	20	29	21
ENSMUSG00000068921	Dap3	death associated protein 3 [Source:MGI Symbol;Acc:MGI:1929538]	0.24172	0.0105469	0.134186	299	363	312	387	280	492	448	334	344	346	415	210	327	276
ENSMUSG00000104030	5330406M23Rik	RIKEN cDNA 5330406M23 gene [Source:MGI Symbol;Acc:MGI:1923921]	-0.53289	0.0105609	0.134268	42	32	30	32	34	51	31	57	66	41	86	56	35	36
ENSMUSG00000050545	Fam228b	family with sequence similarity 228, member B [Source:MGI Symbol;Acc:MGI:2442121]	-0.948869	0.0105934	0.134585	8	7	7	2	3	4	6	13	15	10	16	7	8	6
ENSMUSG00000037279	Ovol2	ovo like zinc finger 2 [Source:MGI Symbol;Acc:MGI:1338039]	-0.702824	0.0106126	0.134732	32	60	33	38	20	99	40	73	47	80	112	58	116	42
ENSMUSG00000000823	Zfp512b	zinc finger protein 512B [Source:MGI Symbol;Acc:MGI:2685478]	-0.525141	0.0106474	0.134884	52	37	26	26	32	40	31	57	64	56	50	54	38	40
ENSMUSG00000052291	5330438D12Rik	RIKEN cDNA 5330438D12 gene [Source:MGI Symbol;Acc:MGI:3026931]	-0.804859	0.0106473	0.134884	12	7	7	6	3	9	10	16	16	15	18	8	9	15
ENSMUSG00000042569	Dhrs7b	dehydrogenase/reductase (SDR family) member 7B [Source:MGI Symbol;Acc:MGI:2384931]	0.586377	0.0106339	0.134884	108	203	267	198	107	239	185	148	108	138	225	59	166	83
ENSMUSG00000030747	Dgat2	diacylglycerol O-acyltransferase 2 [Source:MGI Symbol;Acc:MGI:1915050]	1.52841	0.0106775	0.135169	59	822	1424	950	404	1752	401	219	110	301	1058	99	280	158
ENSMUSG00000081046	Gm12846	predicted gene 12846 [Source:MGI Symbol;Acc:MGI:3651461]	-1.5079	0.0107143	0.135539	2	1	3	7	1	1	3	4	7	15	10	11	5	1
ENSMUSG00000064513	Snora9	small nucleolar RNA, H/ACA box 9 [Source:MGI Symbol;Acc:MGI:5452234]	1.08997	0.0107482	0.135871	10	10	7	9	16	8	8	5	8	10	3	4	2	2
ENSMUSG00000037652	Phc3	polyhomeotic 3 [Source:MGI Symbol;Acc:MGI:2181434]	-0.243047	0.0107701	0.136051	414	337	347	352	331	585	498	475	624	475	641	372	559	352
ENSMUSG00000023723	Mrps23	mitochondrial ribosomal protein S23 [Source:MGI Symbol;Acc:MGI:1928138]	0.382123	0.0107857	0.136152	176	311	293	325	250	424	309	294	253	275	278	163	214	183
ENSMUSG00000031400	G6pdx	glucose-6-phosphate dehydrogenase X-linked [Source:MGI Symbol;Acc:MGI:105979]	0.493279	0.0107947	0.136168	72	124	120	144	62	143	91	96	71	98	102	62	71	55
ENSMUSG00000045314	Sowahb	sosondowah ankyrin repeat domain family member B [Source:MGI Symbol;Acc:MGI:1925338]	0.691095	0.0108141	0.136315	32	121	125	108	73	158	84	80	57	71	110	29	66	47
ENSMUSG00000005681	Apoa2	apolipoprotein A-II [Source:MGI Symbol;Acc:MGI:88050]	1.33811	0.0108352	0.136485	3	20	3	10	4	24	10	5	4	2	11	3	3	2
ENSMUSG00000087530	Gm15533	predicted gene 15533 [Source:MGI Symbol;Acc:MGI:3782982]	-1.11957	0.0108489	0.136561	4	3	4	2	1	7	8	12	16	6	16	3	8	5
ENSMUSG00000037815	Ctnna1	catenin (cadherin associated protein), alpha 1 [Source:MGI Symbol;Acc:MGI:88274]	0.361278	0.0108588	0.136588	856	1214	1337	1534	1082	1400	1061	1100	1047	1066	1303	745	908	765
ENSMUSG00000002602	Axl	AXL receptor tyrosine kinase [Source:MGI Symbol;Acc:MGI:1347244]	-0.454246	0.0108675	0.136601	240	109	143	125	127	202	190	209	364	177	246	197	208	191
ENSMUSG00000106918	Mrpl33	mitochondrial ribosomal protein L33 [Source:MGI Symbol;Acc:MGI:2137225]	0.384498	0.0109014	0.13693	166	174	244	218	118	260	199	200	149	140	208	122	156	114
ENSMUSG00000038412	Higd1a	HIG1 domain family, member 1A [Source:MGI Symbol;Acc:MGI:1930666]	0.48431	0.0109276	0.137163	75	87	87	81	38	126	70	58	50	53	99	39	67	49
ENSMUSG00000087060	Eldr	Egfr long non-coding downstream RNA [Source:MGI Symbol;Acc:MGI:1919985]	-0.488894	0.010957	0.137337	79	59	29	32	37	66	53	60	83	74	97	59	70	66
ENSMUSG00000041119	Pde9a	phosphodiesterase 9A [Source:MGI Symbol;Acc:MGI:1277179]	-0.707873	0.0109539	0.137337	22	78	40	60	49	65	43	120	91	84	140	24	100	70
ENSMUSG00000027412	Lpin3	lipin 3 [Source:MGI Symbol;Acc:MGI:1891342]	0.884852	0.0109896	0.137575	46	127	236	181	64	152	80	81	38	60	160	54	71	48
ENSMUSG00000010797	Wnt2	wingless-type MMTV integration site family, member 2 [Source:MGI Symbol;Acc:MGI:98954]	1.43009	0.0110059	0.137575	11	10	3	2	5	5	6	1	1	3	4	4	2	1
ENSMUSG00000061758	Akr1b10	aldo-keto reductase family 1, member B10 (aldose reductase) [Source:MGI Symbol;Acc:MGI:1915111]	-0.478738	0.0110147	0.137575	122	57	87	66	59	76	130	128	156	125	139	114	116	77
ENSMUSG00000093465	Gm20682	predicted gene 20682 [Source:MGI Symbol;Acc:MGI:5313129]	-1.10263	0.0110102	0.137575	7	3	4	1	3	4	4	7	14	9	14	4	6	5
ENSMUSG00000100084	2310068J16Rik	RIKEN cDNA 2310068J16 gene [Source:MGI Symbol;Acc:MGI:1917531]	-0.854432	0.0110064	0.137575	14	10	3	7	4	8	14	11	14	23	16	16	20	10
ENSMUSG00000038679	Trps1	transcriptional repressor GATA binding 1 [Source:MGI Symbol;Acc:MGI:1927616]	-0.549975	0.0110313	0.137601	163	70	127	62	90	116	165	167	271	146	179	153	172	110
ENSMUSG00000103138	Gm2238	predicted gene 2238 [Source:MGI Symbol;Acc:MGI:3780408]	-1.43211	0.0110322	0.137601	6	1	2	2	0	3	7	12	9	15	4	8	2	6
ENSMUSG00000019876	Pkib	protein kinase inhibitor beta, cAMP dependent, testis specific [Source:MGI Symbol;Acc:MGI:101937]	-0.625935	0.0111079	0.138447	27	15	17	19	13	19	32	37	49	32	34	14	46	18
ENSMUSG00000035948	Acss3	acyl-CoA synthetase short-chain family member 3 [Source:MGI Symbol;Acc:MGI:2685720]	-1.00095	0.011117	0.138463	22	6	5	6	8	18	8	8	34	12	26	24	16	25
ENSMUSG00000025477	Inpp5a	inositol polyphosphate-5-phosphatase A [Source:MGI Symbol;Acc:MGI:2686961]	0.325804	0.0111277	0.1385	167	171	201	150	172	178	202	135	202	164	167	98	152	122
ENSMUSG00000010663	Fads1	fatty acid desaturase 1 [Source:MGI Symbol;Acc:MGI:1923517]	-0.413342	0.0111536	0.138725	234	214	137	136	111	198	185	266	315	316	217	167	197	185
ENSMUSG00000027667	Zfp639	zinc finger protein 639 [Source:MGI Symbol;Acc:MGI:1915028]	0.29911	0.0111883	0.139059	251	322	339	313	309	403	396	283	328	265	347	224	341	188
ENSMUSG00000084939	Gm830	predicted gene 830 [Source:MGI Symbol;Acc:MGI:2685676]	-1.70086	0.011265	0.139392	17	2	0	0	3	19	5	24	16	19	16	44	10	5
ENSMUSG00000022106	Rcbtb2	regulator of chromosome condensation (RCC1) and BTB (POZ) domain containing protein 2 [Source:MGI Symbol;Acc:MGI:1917200]	-0.39899	0.0112543	0.139392	166	124	132	89	120	150	138	181	288	152	182	122	208	135
ENSMUSG00000097022	BC001981	cDNA sequence BC001981 [Source:MGI Symbol;Acc:MGI:3704411]	-0.678858	0.011252	0.139392	24	14	16	10	14	14	14	24	20	42	24	20	24	21
ENSMUSG00000021716	Srek1ip1	splicing regulatory glutamine/lysine-rich protein 1interacting protein 1 [Source:MGI Symbol;Acc:MGI:1914538]	0.289362	0.0112393	0.139392	257	303	326	306	170	402	326	257	262	268	306	188	272	200
ENSMUSG00000022361	Zhx1	zinc fingers and homeoboxes 1 [Source:MGI Symbol;Acc:MGI:109271]	-0.313513	0.0112729	0.139392	304	214	192	180	216	302	248	288	381	360	378	184	281	269
ENSMUSG00000116031	D030024E09Rik	RIKEN cDNA D030024E09 gene [Source:MGI Symbol;Acc:MGI:3041198]	1.22978	0.0112429	0.139392	6	5	12	14	8	8	14	8	4	6	2	7	0	2
ENSMUSG00000116109	Gm49498	predicted gene, 49498 [Source:MGI Symbol;Acc:MGI:6155181]	1.22978	0.0112429	0.139392	6	5	12	14	8	8	14	8	4	6	2	7	0	2
ENSMUSG00000024592	C330018D20Rik	RIKEN cDNA C330018D20 gene [Source:MGI Symbol;Acc:MGI:1924672]	0.650485	0.0112778	0.139392	29	62	35	30	33	37	24	25	22	19	25	24	32	18
ENSMUSG00000014226	Cacybp	calcyclin binding protein [Source:MGI Symbol;Acc:MGI:1270839]	0.371552	0.011286	0.139395	218	327	208	247	258	341	314	241	288	275	231	119	257	145
ENSMUSG00000063273	Naa15	N(alpha)-acetyltransferase 15, NatA auxiliary subunit [Source:MGI Symbol;Acc:MGI:1922088]	0.203164	0.0113033	0.139513	1306	1354	1180	1461	1200	1591	1541	1248	1405	1472	1360	879	1236	1061
ENSMUSG00000034334	Fam151b	family with sequence similarity 151, member B [Source:MGI Symbol;Acc:MGI:1921192]	-0.696242	0.0113569	0.139912	9	13	12	8	7	11	13	18	18	11	24	14	20	17
ENSMUSG00000113634	Gm36756	predicted gene, 36756 [Source:MGI Symbol;Acc:MGI:5595915]	-0.462739	0.0113511	0.139912	31	31	25	23	26	32	31	43	49	44	61	31	37	22
ENSMUSG00000041130	Zfp598	zinc finger protein 598 [Source:MGI Symbol;Acc:MGI:2670965]	0.430757	0.0113594	0.139912	85	138	148	164	96	180	121	88	93	117	142	82	118	76
ENSMUSG00000064380	Gm26448	predicted gene, 26448 [Source:MGI Symbol;Acc:MGI:5456225]	1.51204	0.0113728	0.139981	10	5	13	4	12	19	3	4	0	9	1	4	1	4
ENSMUSG00000042289	Hsd3b7	hydroxy-delta-5-steroid dehydrogenase, 3 beta- and steroid delta-isomerase 7 [Source:MGI Symbol;Acc:MGI:2141879]	-0.520036	0.0114154	0.140408	26	54	19	38	25	48	35	62	52	55	62	28	58	46
ENSMUSG00000073676	Hspe1	heat shock protein 1 (chaperonin 10) [Source:MGI Symbol;Acc:MGI:104680]	0.526245	0.0114457	0.140486	141	263	225	331	136	367	289	185	148	249	240	87	200	147
ENSMUSG00000027433	Xrn2	5'-3' exoribonuclease 2 [Source:MGI Symbol;Acc:MGI:894687]	0.207504	0.0114866	0.140486	886	799	769	947	709	1020	1047	842	893	909	878	516	781	708
ENSMUSG00000049657	Zbtb5	zinc finger and BTB domain containing 5 [Source:MGI Symbol;Acc:MGI:1924601]	-0.526237	0.0114945	0.140486	35	18	37	21	30	44	24	51	66	45	48	29	41	34
ENSMUSG00000030545	Pex11a	peroxisomal biogenesis factor 11 alpha [Source:MGI Symbol;Acc:MGI:1338788]	0.51772	0.0115008	0.140486	259	542	538	692	491	825	621	455	315	440	582	226	498	367
ENSMUSG00000030708	Dnajb13	DnaJ heat shock protein family (Hsp40) member B13 [Source:MGI Symbol;Acc:MGI:1916637]	-1.10068	0.0114781	0.140486	10	10	2	4	4	5	2	16	9	17	6	6	13	14
ENSMUSG00000055128	Cgrrf1	cell growth regulator with ring finger domain 1 [Source:MGI Symbol;Acc:MGI:1916368]	0.541612	0.011495	0.140486	47	60	64	66	24	80	44	41	46	48	55	32	32	20
ENSMUSG00000020680	Taf15	TATA-box binding protein associated factor 15 [Source:MGI Symbol;Acc:MGI:1917689]	0.492083	0.0114714	0.140486	348	601	513	805	706	873	878	583	550	527	699	239	484	458
ENSMUSG00000114470	Gm49395	predicted gene, 49395 [Source:MGI Symbol;Acc:MGI:6121627]	0.341951	0.0115003	0.140486	128	98	126	96	77	138	116	90	109	100	96	78	105	56
ENSMUSG00000037058	Paip2	polyadenylate-binding protein-interacting protein 2 [Source:MGI Symbol;Acc:MGI:1915119]	-0.391976	0.0114908	0.140486	267	333	245	281	213	482	282	487	456	302	541	288	537	243
ENSMUSG00000024841	Eif1ad	eukaryotic translation initiation factor 1A domain containing [Source:MGI Symbol;Acc:MGI:1917110]	0.554452	0.0114565	0.140486	154	331	346	416	266	470	338	235	208	270	408	102	274	183
ENSMUSG00000102864	Gm37634	predicted gene, 37634 [Source:MGI Symbol;Acc:MGI:5610862]	-1.43798	0.0115157	0.14057	4	4	2	0	1	2	2	5	6	14	4	4	6	3
ENSMUSG00000032224	Fam81a	family with sequence similarity 81, member A [Source:MGI Symbol;Acc:MGI:1924136]	1.61392	0.0115688	0.141122	11	13	9	0	10	5	7	2	7	4	0	1	1	4
ENSMUSG00000042225	Ammecr1	Alport syndrome, mental retardation, midface hypoplasia and elliptocytosis chromosomal region gene 1 [Source:MGI Symbol;Acc:MGI:1860206]	0.251044	0.0115874	0.141252	219	213	169	163	157	253	244	192	191	171	220	123	206	129
ENSMUSG00000022514	Il1rap	interleukin 1 receptor accessory protein [Source:MGI Symbol;Acc:MGI:104975]	-0.688263	0.0116199	0.141551	15	13	10	14	7	20	16	31	34	14	22	16	30	11
ENSMUSG00000021428	Riok1	RIO kinase 1 [Source:MGI Symbol;Acc:MGI:1918590]	0.24837	0.011639	0.141687	262	228	218	257	192	252	296	220	260	216	235	165	198	187
ENSMUSG00000107054	C730045M19Rik	RIKEN cDNA C730045M19 gene [Source:MGI Symbol;Acc:MGI:3026961]	-0.464106	0.0116933	0.14188	35	51	48	33	31	36	32	54	60	59	71	46	45	47
ENSMUSG00000037759	Ptger2	prostaglandin E receptor 2 (subtype EP2) [Source:MGI Symbol;Acc:MGI:97794]	-0.671867	0.0116939	0.14188	15	29	15	16	7	25	19	26	53	39	29	19	23	19
ENSMUSG00000023186	Vwa5a	von Willebrand factor A domain containing 5A [Source:MGI Symbol;Acc:MGI:1915026]	-0.366186	0.0116949	0.14188	110	84	89	76	81	115	100	172	173	110	143	87	120	77
ENSMUSG00000020553	Pctp	phosphatidylcholine transfer protein [Source:MGI Symbol;Acc:MGI:107375]	-0.394174	0.0116888	0.14188	85	74	42	74	54	83	80	96	91	123	95	65	111	82
ENSMUSG00000041915	Ammecr1l	AMME chromosomal region gene 1-like [Source:MGI Symbol;Acc:MGI:2442711]	0.341683	0.011673	0.14188	214	217	283	264	154	237	250	166	260	198	220	146	212	132
ENSMUSG00000051518	Rps19bp1	ribosomal protein S19 binding protein 1 [Source:MGI Symbol;Acc:MGI:1913788]	0.346572	0.0117437	0.142375	149	153	127	150	113	208	147	130	116	161	131	75	106	124
ENSMUSG00000076609	Igkc	immunoglobulin kappa constant [Source:MGI Symbol;Acc:MGI:96495]	-0.604616	0.0117526	0.142387	62734	52464	42675	28643	19350	56016	39379	69133	99211	42916	45707	46317	88762	68109
ENSMUSG00000020079	Supv3l1	suppressor of var1, 3-like 1 (S. cerevisiae) [Source:MGI Symbol;Acc:MGI:2441711]	0.462669	0.011787	0.142706	114	174	150	245	150	231	235	166	116	182	174	72	147	122
ENSMUSG00000026112	Coa5	cytochrome C oxidase assembly factor 5 [Source:MGI Symbol;Acc:MGI:1923428]	0.444773	0.0118101	0.142754	273	637	535	604	424	703	558	506	364	436	554	249	417	335
ENSMUSG00000001016	Ilf2	interleukin enhancer binding factor 2 [Source:MGI Symbol;Acc:MGI:1915031]	0.377839	0.0118195	0.142754	419	274	278	284	369	356	374	220	336	302	312	232	230	244
ENSMUSG00000062157	Ifnlr1	interferon lambda receptor 1 [Source:MGI Symbol;Acc:MGI:2429859]	0.975541	0.0118193	0.142754	8	50	65	66	48	66	44	22	12	38	40	8	43	25
ENSMUSG00000109324	Prmt1	protein arginine N-methyltransferase 1 [Source:MGI Symbol;Acc:MGI:107846]	0.366564	0.0118312	0.142754	169	210	244	342	208	339	298	197	242	206	269	149	241	155
ENSMUSG00000002250	Ppard	peroxisome proliferator activator receptor delta [Source:MGI Symbol;Acc:MGI:101884]	-0.482635	0.011831	0.142754	166	252	217	278	132	212	168	389	303	365	442	192	203	211
ENSMUSG00000048373	Fgfbp1	fibroblast growth factor binding protein 1 [Source:MGI Symbol;Acc:MGI:1096350]	-0.819529	0.0118773	0.142891	15	15	13	16	5	40	19	26	31	41	56	9	45	17
ENSMUSG00000106978	N4bp2os	NEDD4 binding protein 2, opposite strand [Source:MGI Symbol;Acc:MGI:1921484]	-0.670873	0.0118722	0.142891	29	10	13	18	11	28	12	28	31	38	22	26	30	20
ENSMUSG00000055200	Sertad3	SERTA domain containing 3 [Source:MGI Symbol;Acc:MGI:2180697]	-0.516358	0.0118828	0.142891	255	213	216	213	167	250	208	288	280	242	370	455	283	242
ENSMUSG00000030691	Fchsd2	FCH and double SH3 domains 2 [Source:MGI Symbol;Acc:MGI:2448475]	-0.295682	0.011873	0.142891	354	348	363	372	328	485	453	445	486	492	814	306	579	365
ENSMUSG00000056962	Jmjd6	jumonji domain containing 6 [Source:MGI Symbol;Acc:MGI:1858910]	0.339666	0.0118786	0.142891	226	203	269	246	143	266	266	166	199	263	234	139	190	134
ENSMUSG00000037475	Thoc2	THO complex 2 [Source:MGI Symbol;Acc:MGI:2442413]	0.194726	0.011926	0.143308	1446	1040	1026	1159	972	1401	1369	1113	1286	1112	1255	762	1100	956
ENSMUSG00000067873	Htatsf1	HIV TAT specific factor 1 [Source:MGI Symbol;Acc:MGI:1919709]	0.263365	0.0119336	0.143308	651	450	467	465	501	715	675	436	587	535	523	357	547	383
ENSMUSG00000031340	Gabre	gamma-aminobutyric acid (GABA) A receptor, subunit epsilon [Source:MGI Symbol;Acc:MGI:1330235]	-0.944463	0.0119781	0.143648	13	7	5	4	19	11	17	26	27	17	36	25	9	13
ENSMUSG00000014599	Csf1	colony stimulating factor 1 (macrophage) [Source:MGI Symbol;Acc:MGI:1339753]	-0.637459	0.0119771	0.143648	153	101	76	75	138	210	153	224	432	176	227	94	240	108
ENSMUSG00000022747	St3gal6	ST3 beta-galactoside alpha-2,3-sialyltransferase 6 [Source:MGI Symbol;Acc:MGI:1888707]	0.315947	0.011987	0.143658	319	398	342	510	354	532	455	322	363	344	461	313	356	250
ENSMUSG00000064797	Gm24357	predicted gene, 24357 [Source:MGI Symbol;Acc:MGI:5454134]	1.29653	0.0119995	0.143711	4	5	7	10	4	6	4	4	2	2	4	2	1	2
ENSMUSG00000037197	Rbm17	RNA binding motif protein 17 [Source:MGI Symbol;Acc:MGI:1924188]	0.346252	0.0120499	0.144016	401	454	325	402	529	605	556	390	493	422	446	232	438	285
ENSMUSG00000040282	BC052040	cDNA sequence BC052040 [Source:MGI Symbol;Acc:MGI:3026886]	0.420978	0.0120574	0.144016	50	60	67	55	35	66	69	47	47	61	48	31	49	28
ENSMUSG00000005148	Klf5	Kruppel-like factor 5 [Source:MGI Symbol;Acc:MGI:1338056]	-0.484132	0.0120501	0.144016	1738	3119	1502	2357	1396	3075	1927	4443	2582	3338	3093	2610	2530	2665
ENSMUSG00000116718	Gm49668	predicted gene, 49668 [Source:MGI Symbol;Acc:MGI:6215110]	1.14557	0.0120461	0.144016	6	6	10	8	6	12	4	2	3	2	4	6	5	2
ENSMUSG00000041685	Fcho2	FCH domain only 2 [Source:MGI Symbol;Acc:MGI:3505790]	-0.221343	0.0120816	0.144191	375	399	330	360	292	461	355	435	503	465	523	369	404	382
ENSMUSG00000058881	Zfp516	zinc finger protein 516 [Source:MGI Symbol;Acc:MGI:2443957]	-0.327824	0.0120883	0.144191	94	67	91	101	86	103	91	120	157	119	161	79	119	81
ENSMUSG00000037992	Rara	retinoic acid receptor, alpha [Source:MGI Symbol;Acc:MGI:97856]	-0.356833	0.0120973	0.144201	133	102	62	111	98	130	104	138	184	153	171	112	128	98
ENSMUSG00000024197	Plin3	perilipin 3 [Source:MGI Symbol;Acc:MGI:1914155]	0.686113	0.0121248	0.144433	275	929	1143	1200	923	1183	948	794	464	674	1071	307	678	430
ENSMUSG00000034522	Zfp395	zinc finger protein 395 [Source:MGI Symbol;Acc:MGI:2682318]	-0.888424	0.0121639	0.144801	52	19	17	16	16	45	32	41	36	40	50	98	47	31
ENSMUSG00000042817	Flt3	FMS-like tyrosine kinase 3 [Source:MGI Symbol;Acc:MGI:95559]	-0.854402	0.0121878	0.144988	12	11	10	9	9	35	32	35	61	24	34	9	28	27
ENSMUSG00000028976	Slc2a5	solute carrier family 2 (facilitated glucose transporter), member 5 [Source:MGI Symbol;Acc:MGI:1928369]	1.45493	0.0122124	0.145184	58	969	2018	1999	849	1283	617	549	238	513	897	84	491	378
ENSMUSG00000071655	Ubxn1	UBX domain protein 1 [Source:MGI Symbol;Acc:MGI:1289301]	0.273577	0.0122214	0.145194	710	862	760	977	858	1227	999	869	799	847	989	535	739	696
ENSMUSG00000019768	Esr1	estrogen receptor 1 (alpha) [Source:MGI Symbol;Acc:MGI:1352467]	-0.604796	0.0122319	0.145221	24	12	14	8	17	25	21	31	35	31	31	12	27	24
ENSMUSG00000086997	Gm12981	predicted gene 12981 [Source:MGI Symbol;Acc:MGI:3651528]	1.75831	0.0122782	0.145674	1	8	15	11	1	6	6	2	0	5	2	1	5	0
ENSMUSG00000028289	Epha7	Eph receptor A7 [Source:MGI Symbol;Acc:MGI:95276]	-0.537309	0.0123136	0.145899	55	23	29	23	27	36	29	52	67	45	45	43	41	38
ENSMUSG00000022565	Plec	plectin [Source:MGI Symbol;Acc:MGI:1277961]	0.341359	0.0123103	0.145899	1010	909	1198	1230	1062	954	981	837	945	905	1143	694	893	701
ENSMUSG00000102163	Gm36945	predicted gene, 36945 [Source:MGI Symbol;Acc:MGI:5610173]	0.933604	0.0123865	0.146469	11	8	9	18	16	12	12	7	11	4	5	9	9	2
ENSMUSG00000070737	Tmem35b	transmembrane protein 35B [Source:MGI Symbol;Acc:MGI:3758095]	-0.601432	0.0123807	0.146469	24	50	20	34	14	40	35	70	44	40	76	30	52	30
ENSMUSG00000020219	Timm13	translocase of inner mitochondrial membrane 13 [Source:MGI Symbol;Acc:MGI:1353432]	0.379472	0.0123797	0.146469	289	498	481	522	276	578	518	380	363	376	458	207	408	322
ENSMUSG00000001943	Vsig2	V-set and immunoglobulin domain containing 2 [Source:MGI Symbol;Acc:MGI:1928009]	-0.98263	0.0124362	0.146959	167	11	4	10	9	18	29	25	28	29	32	367	12	57
ENSMUSG00000047443	Erfe	erythroferrone [Source:MGI Symbol;Acc:MGI:3606476]	0.678701	0.0124622	0.147168	22	26	14	26	31	34	24	22	16	14	12	8	22	20
ENSMUSG00000031985	Gnpat	glyceronephosphate O-acyltransferase [Source:MGI Symbol;Acc:MGI:1343460]	0.277462	0.0124947	0.147455	154	139	106	117	110	202	164	129	141	117	139	86	134	95
ENSMUSG00000079470	Utp14b	UTP14B small subunit processome component [Source:MGI Symbol;Acc:MGI:2445092]	0.292228	0.0125078	0.147493	204	155	214	189	173	260	191	158	170	203	195	121	179	144
ENSMUSG00000055116	Arntl	aryl hydrocarbon receptor nuclear translocator-like [Source:MGI Symbol;Acc:MGI:1096381]	0.5123	0.0125146	0.147493	47	63	71	58	50	74	82	66	55	27	65	20	57	38
ENSMUSG00000069094	Pde7a	phosphodiesterase 7A [Source:MGI Symbol;Acc:MGI:1202402]	-0.398067	0.0125497	0.147809	92	58	87	66	52	122	124	135	162	106	138	74	110	89
ENSMUSG00000042367	Gjb3	gap junction protein, beta 3 [Source:MGI Symbol;Acc:MGI:95721]	-0.756282	0.012566	0.14785	28	58	10	44	19	58	43	84	73	71	51	27	58	77
ENSMUSG00000039680	Mrps6	mitochondrial ribosomal protein S6 [Source:MGI Symbol;Acc:MGI:2153111]	0.462999	0.0125699	0.14785	129	120	145	163	55	163	156	112	77	129	133	71	92	77
ENSMUSG00000033589	Reep4	receptor accessory protein 4 [Source:MGI Symbol;Acc:MGI:1919799]	0.343643	0.0125981	0.148084	168	273	201	249	146	317	226	221	187	172	216	136	181	160
ENSMUSG00000022892	App	amyloid beta (A4) precursor protein [Source:MGI Symbol;Acc:MGI:88059]	0.311995	0.0126862	0.149021	1635	1598	1344	1786	1574	2074	1840	1514	1598	1258	1505	1441	1298	1099
ENSMUSG00000079547	H2-DMb1	histocompatibility 2, class II, locus Mb1 [Source:MGI Symbol;Acc:MGI:95922]	-0.491246	0.0127347	0.149492	197	230	123	94	87	191	186	273	295	191	208	149	296	180
ENSMUSG00000034738	Nostrin	nitric oxide synthase trafficker [Source:MGI Symbol;Acc:MGI:3606242]	0.457456	0.0128602	0.150666	172	187	192	249	110	194	143	171	113	152	176	118	104	103
ENSMUSG00000006589	Aprt	adenine phosphoribosyl transferase [Source:MGI Symbol;Acc:MGI:88061]	0.633558	0.0128442	0.150666	296	788	804	1155	416	818	566	602	378	596	611	243	496	363
ENSMUSG00000063856	Gpx1	glutathione peroxidase 1 [Source:MGI Symbol;Acc:MGI:104887]	-0.528604	0.0128596	0.150666	1094	2086	1498	2109	625	2664	1701	2689	2072	2991	3226	1702	2849	1736
ENSMUSG00000028134	Ptbp2	polypyrimidine tract binding protein 2 [Source:MGI Symbol;Acc:MGI:1860489]	-0.40397	0.0129266	0.151344	180	102	103	78	97	123	136	184	211	141	188	125	136	134
ENSMUSG00000030682	Cdipt	CDP-diacylglycerol--inositol 3-phosphatidyltransferase (phosphatidylinositol synthase) [Source:MGI Symbol;Acc:MGI:105491]	0.461227	0.0129513	0.151434	215	364	353	404	241	423	339	198	268	241	429	151	359	158
ENSMUSG00000037031	Tspan15	tetraspanin 15 [Source:MGI Symbol;Acc:MGI:1917673]	-0.461916	0.0129458	0.151434	69	104	84	114	69	170	103	188	118	150	218	85	171	89
ENSMUSG00000100174	Gm28719	predicted gene 28719 [Source:MGI Symbol;Acc:MGI:5579425]	-0.855733	0.0129642	0.151486	19	10	6	21	6	8	16	45	20	21	34	11	20	13
ENSMUSG00000048921	Zfp689	zinc finger protein 689 [Source:MGI Symbol;Acc:MGI:1918381]	0.874932	0.0129815	0.151588	12	14	8	26	8	22	12	10	14	7	8	4	12	3
ENSMUSG00000041132	N4bp2l1	NEDD4 binding protein 2-like 1 [Source:MGI Symbol;Acc:MGI:2140872]	0.554343	0.0129942	0.151636	100	201	164	202	154	270	200	146	114	111	223	49	188	101
ENSMUSG00000020427	Igfbp3	insulin-like growth factor binding protein 3 [Source:MGI Symbol;Acc:MGI:96438]	-0.682086	0.0130162	0.151722	103	125	79	100	138	272	144	281	445	113	250	92	263	172
ENSMUSG00000020691	Mettl2	methyltransferase like 2 [Source:MGI Symbol;Acc:MGI:1289171]	0.386858	0.0130272	0.151722	73	61	73	86	45	89	85	64	79	73	60	37	47	45
ENSMUSG00000067203	H2-K2	histocompatibility 2, K region locus 2 [Source:MGI Symbol;Acc:MGI:95906]	-0.874365	0.0130212	0.151722	13	7	11	9	17	8	10	17	20	10	38	12	39	13
ENSMUSG00000029093	Sorcs2	sortilin-related VPS10 domain containing receptor 2 [Source:MGI Symbol;Acc:MGI:1932289]	-0.645346	0.0130421	0.151797	71	27	29	20	26	37	51	57	77	53	70	71	49	36
ENSMUSG00000091165	Gm17036	predicted gene 17036 [Source:MGI Symbol;Acc:MGI:4937863]	0.446983	0.0130739	0.152067	46	49	38	46	56	66	52	38	47	52	52	29	30	23
ENSMUSG00000054648	Zfp869	zinc finger protein 869 [Source:MGI Symbol;Acc:MGI:1914119]	-0.284326	0.0130937	0.152197	172	148	142	134	143	204	180	186	266	202	303	115	202	162
ENSMUSG00000034171	Faah	fatty acid amide hydrolase [Source:MGI Symbol;Acc:MGI:109609]	0.7595	0.0131168	0.152275	134	438	584	568	212	521	382	220	150	282	470	123	360	178
ENSMUSG00000003813	Rad23a	RAD23 homolog A, nucleotide excision repair protein [Source:MGI Symbol;Acc:MGI:105126]	0.333828	0.0131176	0.152275	132	192	168	150	130	236	205	154	125	180	183	106	128	113
ENSMUSG00000024608	Rps14	ribosomal protein S14 [Source:MGI Symbol;Acc:MGI:98107]	0.352365	0.0131365	0.152395	231	306	385	393	229	499	428	244	317	309	370	206	312	231
ENSMUSG00000091845	Rpl36-ps12	ribosomal protein L36, pseudogene 12 [Source:MGI Symbol;Acc:MGI:3782787]	0.777571	0.013176	0.152684	38	71	80	86	12	110	83	51	30	33	52	31	60	25
ENSMUSG00000050471	Fam118b	family with sequence similarity 118, member B [Source:MGI Symbol;Acc:MGI:1924483]	0.394074	0.0131786	0.152684	68	86	89	127	82	136	106	73	104	92	78	61	72	64
ENSMUSG00000040459	Arglu1	arginine and glutamate rich 1 [Source:MGI Symbol;Acc:MGI:2442985]	0.267426	0.0132209	0.152975	3515	2292	2188	2550	2290	2826	3029	2050	2728	2494	2605	1806	2280	2028
ENSMUSG00000002996	Hbp1	high mobility group box transcription factor 1 [Source:MGI Symbol;Acc:MGI:894659]	-0.305008	0.0132206	0.152975	178	173	180	168	142	272	216	201	246	208	314	212	292	200
ENSMUSG00000041161	Otud3	OTU domain containing 3 [Source:MGI Symbol;Acc:MGI:1920412]	0.629118	0.0132357	0.153047	29	60	50	61	21	50	28	26	29	34	31	27	25	26
ENSMUSG00000107705	Gm45062	predicted gene 45062 [Source:MGI Symbol;Acc:MGI:5753638]	-0.705495	0.0132984	0.153671	16	17	14	6	7	16	20	17	34	23	38	8	22	22
ENSMUSG00000029072	Tas1r3	taste receptor, type 1, member 3 [Source:MGI Symbol;Acc:MGI:1933547]	0.533671	0.0133621	0.154269	40	33	34	34	47	41	38	30	30	22	41	17	20	33
ENSMUSG00000041479	Syt15	synaptotagmin XV [Source:MGI Symbol;Acc:MGI:2442166]	-0.918334	0.0133675	0.154269	28	6	6	2	8	13	17	21	24	16	28	22	28	14
ENSMUSG00000028234	Rps20	ribosomal protein S20 [Source:MGI Symbol;Acc:MGI:1914677]	0.240212	0.0134072	0.154526	2242	2736	2330	2790	2164	3573	2743	2828	2576	2418	2491	1538	2294	2054
ENSMUSG00000000555	Itga5	integrin alpha 5 (fibronectin receptor alpha) [Source:MGI Symbol;Acc:MGI:96604]	0.943497	0.0134035	0.154526	15	8	14	10	25	9	14	9	7	11	5	8	6	6
ENSMUSG00000033446	Lpar6	lysophosphatidic acid receptor 6 [Source:MGI Symbol;Acc:MGI:1914418]	-0.37882	0.013425	0.154631	329	180	178	161	214	302	259	373	422	303	368	223	259	238
ENSMUSG00000040875	Osbpl10	oxysterol binding protein-like 10 [Source:MGI Symbol;Acc:MGI:1921736]	0.616413	0.0134506	0.154826	24	40	37	61	21	45	31	24	31	33	25	25	21	15
ENSMUSG00000030095	Tmem43	transmembrane protein 43 [Source:MGI Symbol;Acc:MGI:1921372]	-0.451816	0.0134815	0.155081	30	56	41	48	48	64	74	84	105	66	96	55	67	43
ENSMUSG00000045538	Ddx28	DEAD (Asp-Glu-Ala-Asp) box polypeptide 28 [Source:MGI Symbol;Acc:MGI:1919236]	0.380204	0.0135081	0.155286	68	128	107	110	92	135	101	76	93	100	115	57	92	63
ENSMUSG00000026473	Glul	glutamate-ammonia ligase (glutamine synthetase) [Source:MGI Symbol;Acc:MGI:95739]	-0.534261	0.0135218	0.155344	951	395	449	453	483	1054	753	703	1143	738	1031	1070	942	828
ENSMUSG00000049625	Tifab	TRAF-interacting protein with forkhead-associated domain, family member B [Source:MGI Symbol;Acc:MGI:2385852]	-0.507181	0.0135446	0.155505	32	55	37	23	29	63	50	63	98	67	60	36	63	39
ENSMUSG00000089996	Tmsb15b2	thymosin beta 15b2 [Source:MGI Symbol;Acc:MGI:3843061]	-0.874005	0.0135654	0.155643	4	11	6	5	6	10	10	20	17	10	23	3	19	9
ENSMUSG00000002910	Arrdc2	arrestin domain containing 2 [Source:MGI Symbol;Acc:MGI:1918057]	-0.750525	0.0136192	0.156059	10	13	13	7	7	22	13	19	25	9	39	20	21	14
ENSMUSG00000041231	Ublcp1	ubiquitin-like domain containing CTD phosphatase 1 [Source:MGI Symbol;Acc:MGI:1933105]	-0.55255	0.013619	0.156059	33	35	24	21	42	22	32	55	53	52	53	24	44	44
ENSMUSG00000041323	Ak7	adenylate kinase 7 [Source:MGI Symbol;Acc:MGI:1926051]	-1.075	0.0136297	0.156078	8	7	3	3	4	4	4	17	15	12	4	10	5	8
ENSMUSG00000022108	Itm2b	integral membrane protein 2B [Source:MGI Symbol;Acc:MGI:1309517]	-0.256077	0.0136588	0.156301	1699	1908	1526	1737	1202	2306	1502	2145	2273	1956	2803	1799	1977	1609
ENSMUSG00000024974	Smc3	structural maintenance of chromosomes 3 [Source:MGI Symbol;Acc:MGI:1339795]	0.216522	0.0136668	0.156301	820	657	693	695	544	976	933	610	716	772	747	515	753	559
ENSMUSG00000030452	Nipa2	non imprinted in Prader-Willi/Angelman syndrome 2 homolog (human) [Source:MGI Symbol;Acc:MGI:1913918]	0.448181	0.0136953	0.15634	88	199	140	203	119	170	157	128	157	133	134	80	94	98
ENSMUSG00000021957	Tkt	transketolase [Source:MGI Symbol;Acc:MGI:105992]	0.390004	0.013682	0.15634	1131	1804	1718	1972	1622	2432	2042	1489	1372	1582	1894	717	1854	1264
ENSMUSG00000020679	Hnf1b	HNF1 homeobox B [Source:MGI Symbol;Acc:MGI:98505]	-0.637715	0.0136966	0.15634	18	22	15	23	14	26	18	27	20	30	41	35	22	37
ENSMUSG00000007589	Tinf2	Terf1 (TRF1)-interacting nuclear factor 2 [Source:MGI Symbol;Acc:MGI:107246]	0.369666	0.0137209	0.156517	82	80	78	103	48	94	86	78	60	73	82	50	58	54
ENSMUSG00000030002	Dusp11	dual specificity phosphatase 11 (RNA/RNP complex 1-interacting) [Source:MGI Symbol;Acc:MGI:1919352]	0.342096	0.0137596	0.156657	172	272	272	322	199	349	272	222	229	200	276	157	255	178
ENSMUSG00000107478	Gm45234	predicted gene 45234 [Source:MGI Symbol;Acc:MGI:5753810]	-0.269837	0.0137512	0.156657	209	160	184	164	148	318	212	248	288	256	312	161	272	194
ENSMUSG00000007656	Arpp19	cAMP-regulated phosphoprotein 19 [Source:MGI Symbol;Acc:MGI:1891691]	0.251422	0.0137503	0.156657	854	943	1006	1062	841	1312	1007	975	880	1039	957	617	838	774
ENSMUSG00000088689	Scarna17	small Cajal body-specific RNA 17 [Source:MGI Symbol;Acc:MGI:3819483]	-0.487674	0.0137803	0.156792	238	171	94	125	105	146	139	220	256	293	175	128	202	195
ENSMUSG00000040592	Cd79b	CD79B antigen [Source:MGI Symbol;Acc:MGI:96431]	-0.710656	0.0138012	0.156929	37	31	23	21	22	33	61	60	80	34	104	18	75	29
ENSMUSG00000027752	Exosc8	exosome component 8 [Source:MGI Symbol;Acc:MGI:1916889]	0.361451	0.0138667	0.157271	107	115	130	120	76	174	173	97	138	128	114	58	116	70
ENSMUSG00000039563	2210406O10Rik	RIKEN cDNA 2210406O10 gene [Source:MGI Symbol;Acc:MGI:1923960]	-0.980505	0.0138412	0.157271	13	4	9	5	3	6	3	8	19	21	12	12	9	7
ENSMUSG00000064262	Gimap8	GTPase, IMAP family member 8 [Source:MGI Symbol;Acc:MGI:2685303]	-0.44781	0.0138578	0.157271	54	43	30	30	33	62	59	51	79	48	91	40	77	52
ENSMUSG00000006095	Tbcb	tubulin folding cofactor B [Source:MGI Symbol;Acc:MGI:1913661]	0.471223	0.0138504	0.157271	140	216	271	252	115	251	165	182	145	140	183	122	182	100
ENSMUSG00000020205	Phlda1	pleckstrin homology like domain, family A, member 1 [Source:MGI Symbol;Acc:MGI:1096880]	0.585689	0.0138942	0.157483	226	231	290	346	168	310	262	151	200	167	164	276	135	113
ENSMUSG00000022948	Setd4	SET domain containing 4 [Source:MGI Symbol;Acc:MGI:2136890]	0.585422	0.0139124	0.157588	33	18	41	41	41	39	53	26	34	27	29	25	17	25
ENSMUSG00000000340	Dbt	dihydrolipoamide branched chain transacylase E2 [Source:MGI Symbol;Acc:MGI:105386]	0.385356	0.0139414	0.157715	102	172	140	115	82	195	158	127	116	92	127	95	117	78
ENSMUSG00000047501	Cldn4	claudin 4 [Source:MGI Symbol;Acc:MGI:1313314]	1.63674	0.0139327	0.157715	4	92	99	78	27	79	8	23	8	24	54	4	18	9
ENSMUSG00000089889	0610040B10Rik	RIKEN cDNA 0610040B10 gene [Source:MGI Symbol;Acc:MGI:1914922]	-0.517417	0.013961	0.157736	63	50	32	33	70	63	62	70	104	82	96	81	65	55
ENSMUSG00000022496	Tnfrsf17	tumor necrosis factor receptor superfamily, member 17 [Source:MGI Symbol;Acc:MGI:1343050]	-0.692232	0.0139598	0.157736	57	29	28	22	20	36	40	74	113	29	55	25	58	40
ENSMUSG00000075053	Vdac3-ps1	voltage-dependent anion channel 3, pseudogene 1 [Source:MGI Symbol;Acc:MGI:1270159]	1.52829	0.013982	0.157873	5	2	5	19	4	7	6	1	3	4	4	0	6	0
ENSMUSG00000032047	Acat1	acetyl-Coenzyme A acetyltransferase 1 [Source:MGI Symbol;Acc:MGI:87870]	-0.4194	0.0140177	0.158106	348	527	325	473	237	776	393	727	606	548	815	392	676	440
ENSMUSG00000040850	Psme4	proteasome (prosome, macropain) activator subunit 4 [Source:MGI Symbol;Acc:MGI:2143994]	0.162288	0.0140204	0.158106	753	740	703	807	666	975	886	796	831	819	898	538	723	526
ENSMUSG00000103497	Gm37407	predicted gene, 37407 [Source:MGI Symbol;Acc:MGI:5610635]	-0.666856	0.0140659	0.158189	14	12	10	10	4	21	23	24	27	20	18	16	23	22
ENSMUSG00000043162	Pyurf	Pigy upstream reading frame [Source:MGI Symbol;Acc:MGI:1913709]	0.430276	0.0140723	0.158189	77	102	109	97	70	98	70	76	73	94	82	34	69	59
ENSMUSG00000055240	Zfp101	zinc finger protein 101 [Source:MGI Symbol;Acc:MGI:107547]	-0.434865	0.0140476	0.158189	129	87	62	75	51	78	73	111	110	129	124	93	96	103
ENSMUSG00000046982	Tshz1	teashirt zinc finger family member 1 [Source:MGI Symbol;Acc:MGI:1346031]	-0.393861	0.0140485	0.158189	424	541	337	402	424	897	566	736	992	574	864	421	825	471
ENSMUSG00000099998	Gm6501	predicted gene 6501 [Source:MGI Symbol;Acc:MGI:3645570]	0.533901	0.0140701	0.158189	29	32	31	32	17	37	34	25	29	24	24	9	31	11
ENSMUSG00000021392	Nol8	nucleolar protein 8 [Source:MGI Symbol;Acc:MGI:1918180]	0.327484	0.0141104	0.158517	245	156	146	194	171	235	223	163	213	182	172	91	155	155
ENSMUSG00000019087	Atp6ap1	ATPase, H+ transporting, lysosomal accessory protein 1 [Source:MGI Symbol;Acc:MGI:109629]	0.182765	0.0142101	0.159495	763	677	709	758	646	1041	840	646	818	712	831	548	795	577
ENSMUSG00000005378	Bud23	BUD23, rRNA methyltransferase and ribosome maturation factor [Source:MGI Symbol;Acc:MGI:1913388]	0.444196	0.0142328	0.159495	130	201	154	218	98	222	166	118	144	194	145	66	152	92
ENSMUSG00000020333	Acsl6	acyl-CoA synthetase long-chain family member 6 [Source:MGI Symbol;Acc:MGI:894291]	-0.765093	0.0142424	0.159495	16	16	9	24	11	23	9	32	24	47	42	10	16	22
ENSMUSG00000038437	Mllt6	myeloid/lymphoid or mixed-lineage leukemia; translocated to, 6 [Source:MGI Symbol;Acc:MGI:1935145]	-0.303708	0.0142355	0.159495	334	235	220	233	284	346	346	357	456	433	375	235	396	306
ENSMUSG00000039840	Epg5	ectopic P-granules autophagy protein 5 homolog (C. elegans) [Source:MGI Symbol;Acc:MGI:1918673]	0.473954	0.014223	0.159495	56	83	85	118	87	114	117	56	86	65	97	75	56	54
ENSMUSG00000017781	Pitpna	phosphatidylinositol transfer protein, alpha [Source:MGI Symbol;Acc:MGI:99887]	0.388626	0.0142571	0.159559	499	750	879	852	573	942	753	638	514	636	980	367	644	448
ENSMUSG00000086350	B230369F24Rik	RIKEN cDNA B230369F24 gene [Source:MGI Symbol;Acc:MGI:2443392]	-0.996863	0.0142739	0.159604	15	10	2	12	3	6	10	15	35	21	14	17	13	5
ENSMUSG00000100017	2410022M11Rik	RIKEN cDNA 2410022M11 gene [Source:MGI Symbol;Acc:MGI:1917005]	-0.570895	0.014279	0.159604	23	18	20	22	13	33	20	39	33	27	37	39	22	26
ENSMUSG00000117254	Gm34567	predicted gene, 34567 [Source:MGI Symbol;Acc:MGI:5593726]	-0.766611	0.0142923	0.159652	6	7	7	5	6	16	13	17	19	12	17	10	22	8
ENSMUSG00000034848	Ttc21b	tetratricopeptide repeat domain 21B [Source:MGI Symbol;Acc:MGI:1920918]	-0.571536	0.0143149	0.159803	19	12	12	21	26	34	28	32	46	39	30	21	37	28
ENSMUSG00000082491	Gm5909	predicted gene 5909 [Source:MGI Symbol;Acc:MGI:3646686]	0.491554	0.0143344	0.159921	42	40	37	35	42	35	31	32	32	29	37	13	29	25
ENSMUSG00000018965	Ywhah	tyrosine 3-monooxygenase/tryptophan 5-monooxygenase activation protein, eta polypeptide [Source:MGI Symbol;Acc:MGI:109194]	0.455578	0.014363	0.159952	101	93	84	86	125	135	129	87	112	86	71	45	121	55
ENSMUSG00000062519	Zfp398	zinc finger protein 398 [Source:MGI Symbol;Acc:MGI:1917856]	-0.427695	0.0143643	0.159952	146	84	75	112	81	103	124	143	213	110	178	134	116	111
ENSMUSG00000037580	Gch1	GTP cyclohydrolase 1 [Source:MGI Symbol;Acc:MGI:95675]	0.711038	0.0143569	0.159952	35	90	125	85	50	92	65	26	36	49	62	57	57	48
ENSMUSG00000027185	Nat10	N-acetyltransferase 10 [Source:MGI Symbol;Acc:MGI:2138939]	0.366194	0.0144231	0.160498	165	167	125	143	150	167	221	118	139	182	137	74	155	113
ENSMUSG00000031990	Jam3	junction adhesion molecule 3 [Source:MGI Symbol;Acc:MGI:1933825]	-0.642008	0.0144314	0.160498	74	28	28	18	32	55	50	82	104	60	67	30	54	62
ENSMUSG00000032418	Me1	malic enzyme 1, NADP(+)-dependent, cytosolic [Source:MGI Symbol;Acc:MGI:97043]	0.673777	0.0144491	0.160595	65	72	106	170	52	172	113	68	49	54	77	91	79	44
ENSMUSG00000005533	Igf1r	insulin-like growth factor I receptor [Source:MGI Symbol;Acc:MGI:96433]	-0.5863	0.0145454	0.161564	826	330	300	282	426	521	511	587	880	630	643	868	633	541
ENSMUSG00000025510	Cd151	CD151 antigen [Source:MGI Symbol;Acc:MGI:1096360]	0.269646	0.0145595	0.16162	281	276	326	297	211	383	303	280	269	240	306	231	270	174
ENSMUSG00000055204	Ankrd17	ankyrin repeat domain 17 [Source:MGI Symbol;Acc:MGI:1932101]	0.205569	0.0145993	0.161758	1112	1098	1160	1101	733	1373	1164	1026	1067	1049	1246	816	1001	708
ENSMUSG00000017677	Wsb1	WD repeat and SOCS box-containing 1 [Source:MGI Symbol;Acc:MGI:1926139]	0.324482	0.014593	0.161758	223	201	177	200	254	247	242	199	219	174	196	123	204	171
ENSMUSG00000035506	Slc12a8	solute carrier family 12 (potassium/chloride transporters), member 8 [Source:MGI Symbol;Acc:MGI:2443672]	0.506717	0.0145962	0.161758	173	84	114	74	55	125	109	77	59	79	82	314	82	76
ENSMUSG00000035696	Rnf38	ring finger protein 38 [Source:MGI Symbol;Acc:MGI:1920719]	-0.38801	0.0146271	0.161864	74	71	50	51	73	76	88	87	82	105	119	71	118	73
ENSMUSG00000056919	Cep162	centrosomal protein 162 [Source:MGI Symbol;Acc:MGI:1925343]	0.248337	0.0146263	0.161864	181	182	194	193	154	234	226	163	213	194	172	137	168	136
ENSMUSG00000029622	Arpc1b	actin related protein 2/3 complex, subunit 1B [Source:MGI Symbol;Acc:MGI:1343142]	0.553951	0.0146563	0.161992	1342	1371	2003	1827	536	1829	1421	996	844	966	1290	1150	1158	664
ENSMUSG00000001280	Sp1	trans-acting transcription factor 1 [Source:MGI Symbol;Acc:MGI:98372]	-0.202833	0.0146569	0.161992	593	694	572	692	545	814	697	820	906	866	823	616	787	639
ENSMUSG00000033717	Adra2a	adrenergic receptor, alpha 2a [Source:MGI Symbol;Acc:MGI:87934]	-0.753618	0.014677	0.162113	149	59	30	54	57	107	82	98	90	150	103	185	130	112
ENSMUSG00000018160	Med1	mediator complex subunit 1 [Source:MGI Symbol;Acc:MGI:1100846]	0.248236	0.0146886	0.162141	533	636	581	601	459	726	745	607	563	624	676	291	587	416
ENSMUSG00000031753	Cog4	component of oligomeric golgi complex 4 [Source:MGI Symbol;Acc:MGI:2142808]	0.33231	0.0146978	0.162142	162	162	178	166	101	212	145	151	140	172	154	99	128	82
ENSMUSG00000001247	Lsr	lipolysis stimulated lipoprotein receptor [Source:MGI Symbol;Acc:MGI:1927471]	0.404481	0.0147286	0.16238	406	624	680	728	502	764	649	444	402	490	559	494	538	410
ENSMUSG00000022471	Xrcc6	X-ray repair complementing defective repair in Chinese hamster cells 6 [Source:MGI Symbol;Acc:MGI:95606]	0.359721	0.014739	0.162394	71	81	88	108	55	118	102	80	88	70	77	57	82	46
ENSMUSG00000028307	Aldob	aldolase B, fructose-bisphosphate [Source:MGI Symbol;Acc:MGI:87995]	1.20002	0.0147505	0.16242	934	5935	12783	9708	5222	10324	4904	3757	1730	3675	7311	721	3976	2633
ENSMUSG00000017897	Eya2	EYA transcriptional coactivator and phosphatase 2 [Source:MGI Symbol;Acc:MGI:109341]	-1.24688	0.014767	0.162501	108	2	1	2	1	5	4	7	5	7	7	159	4	13
ENSMUSG00000015714	Cers2	ceramide synthase 2 [Source:MGI Symbol;Acc:MGI:1924143]	0.425342	0.0147882	0.162634	206	440	344	537	345	467	418	285	328	290	426	221	334	260
ENSMUSG00000020840	Blmh	bleomycin hydrolase [Source:MGI Symbol;Acc:MGI:1345186]	0.355308	0.0148416	0.16312	808	601	685	671	1014	988	990	647	822	715	762	458	729	580
ENSMUSG00000033285	Wdr3	WD repeat domain 3 [Source:MGI Symbol;Acc:MGI:2443143]	0.326946	0.0148632	0.163156	247	176	156	188	160	243	256	160	229	190	150	113	162	160
ENSMUSG00000061207	Stk19	serine/threonine kinase 19 [Source:MGI Symbol;Acc:MGI:1860085]	0.413089	0.0148631	0.163156	61	73	77	86	51	120	102	49	57	59	96	56	71	49
ENSMUSG00000105572	Gm43300	predicted gene 43300 [Source:MGI Symbol;Acc:MGI:5663437]	-0.693699	0.0148869	0.163253	8	15	6	6	11	12	16	15	27	20	19	14	16	13
ENSMUSG00000036264	Fstl4	follistatin-like 4 [Source:MGI Symbol;Acc:MGI:2443199]	-0.775456	0.0148905	0.163253	118	7	12	5	10	13	9	10	25	25	23	158	11	21
ENSMUSG00000032968	Inha	inhibin alpha [Source:MGI Symbol;Acc:MGI:96569]	-1.83175	0.014902	0.163279	7	1	3	1	1	1	2	4	4	8	2	27	3	3
ENSMUSG00000038943	Prc1	protein regulator of cytokinesis 1 [Source:MGI Symbol;Acc:MGI:1858961]	0.307216	0.0149716	0.16394	195	257	226	218	142	250	287	222	198	214	212	114	222	138
ENSMUSG00000062169	Cnih4	cornichon family AMPA receptor auxiliary protein 4 [Source:MGI Symbol;Acc:MGI:1925828]	0.557077	0.0149902	0.164042	202	521	468	598	265	614	399	404	302	362	471	153	331	186
ENSMUSG00000025930	Msc	musculin [Source:MGI Symbol;Acc:MGI:1333884]	-0.486535	0.0150253	0.164326	93	47	47	44	35	91	62	70	100	83	110	48	85	100
ENSMUSG00000026227	2810459M11Rik	RIKEN cDNA 2810459M11 gene [Source:MGI Symbol;Acc:MGI:1920042]	-0.481722	0.0150545	0.164341	81	56	43	60	50	69	73	77	76	81	90	105	81	90
ENSMUSG00000027184	Caprin1	cell cycle associated protein 1 [Source:MGI Symbol;Acc:MGI:1858234]	0.254545	0.0150365	0.164341	495	563	475	604	401	802	678	533	510	559	637	282	560	400
ENSMUSG00000042032	Mat2b	methionine adenosyltransferase II, beta [Source:MGI Symbol;Acc:MGI:1913667]	-0.355726	0.015049	0.164341	124	149	90	138	85	169	96	185	181	133	202	126	178	118
ENSMUSG00000004096	Cwc15	CWC15 spliceosome-associated protein [Source:MGI Symbol;Acc:MGI:1913320]	0.223966	0.0150999	0.164736	416	464	460	468	324	612	426	400	423	449	479	296	441	312
ENSMUSG00000037151	Lrrc20	leucine rich repeat containing 20 [Source:MGI Symbol;Acc:MGI:2387182]	0.504536	0.0151693	0.165391	50	30	59	47	33	44	47	29	35	23	39	30	44	26
ENSMUSG00000045877	4933415A04Rik	RIKEN cDNA 4933415A04 gene [Source:MGI Symbol;Acc:MGI:1922977]	0.771376	0.0151917	0.165533	10	8	16	21	13	32	21	12	8	12	17	4	10	10
ENSMUSG00000054252	Fgfr3	fibroblast growth factor receptor 3 [Source:MGI Symbol;Acc:MGI:95524]	-0.587622	0.0152364	0.165919	78	50	38	43	19	69	45	73	63	83	64	90	78	54
ENSMUSG00000018211	Wfdc15b	WAP four-disulfide core domain 15B [Source:MGI Symbol;Acc:MGI:2445041]	-1.02813	0.0152568	0.165938	12	8	5	16	0	6	2	17	18	17	12	8	17	14
ENSMUSG00000046876	Atxn1	ataxin 1 [Source:MGI Symbol;Acc:MGI:104783]	-0.333134	0.0152564	0.165938	300	233	270	260	221	322	289	358	382	266	588	304	369	227
ENSMUSG00000026377	Nifk	nucleolar protein interacting with the FHA domain of MKI67 [Source:MGI Symbol;Acc:MGI:1915199]	0.291875	0.0153097	0.166412	456	422	344	434	415	496	515	386	398	480	383	247	341	362
ENSMUSG00000075525	Gm10849	predicted gene 10849 [Source:MGI Symbol;Acc:MGI:3708655]	-0.806884	0.0153464	0.166614	10	2	9	6	11	9	10	14	18	12	14	13	12	19
ENSMUSG00000027792	Bche	butyrylcholinesterase [Source:MGI Symbol;Acc:MGI:894278]	0.690173	0.0153471	0.166614	176	696	518	813	336	651	397	444	235	355	509	150	365	290
ENSMUSG00000041779	Tram2	translocating chain-associating membrane protein 2 [Source:MGI Symbol;Acc:MGI:1924817]	-0.571607	0.0153991	0.166765	150	80	99	45	57	103	97	130	244	87	141	113	142	108
ENSMUSG00000037568	Vash2	vasohibin 2 [Source:MGI Symbol;Acc:MGI:2444826]	-1.11006	0.015408	0.166765	9	8	8	4	1	3	7	7	14	5	13	23	13	10
ENSMUSG00000033735	Spr	sepiapterin reductase [Source:MGI Symbol;Acc:MGI:103078]	0.465612	0.0153983	0.166765	302	299	415	452	165	435	382	238	186	263	382	217	329	198
ENSMUSG00000034994	Eef2	eukaryotic translation elongation factor 2 [Source:MGI Symbol;Acc:MGI:95288]	0.358211	0.0154005	0.166765	3204	4630	5000	5724	3160	7347	5711	3943	3879	4360	5584	2833	4752	2653
ENSMUSG00000117440	Gm50087	predicted gene, 50087 [Source:MGI Symbol;Acc:MGI:6275421]	-0.709134	0.0153907	0.166765	26	6	20	14	16	15	25	21	24	40	44	26	20	30
ENSMUSG00000029106	Add1	adducin 1 (alpha) [Source:MGI Symbol;Acc:MGI:87918]	-0.207641	0.0154317	0.166859	363	316	352	319	255	445	366	384	433	433	554	339	420	313
ENSMUSG00000096841	Gm25596	predicted gene, 25596 [Source:MGI Symbol;Acc:MGI:5455373]	-0.738654	0.0154395	0.166859	8	13	14	4	4	12	18	19	23	22	19	10	14	18
ENSMUSG00000020024	Cep83	centrosomal protein 83 [Source:MGI Symbol;Acc:MGI:1924298]	0.379624	0.0154448	0.166859	167	178	177	164	136	210	237	157	177	145	146	62	156	164
ENSMUSG00000116925	Gm49776	predicted gene, 49776 [Source:MGI Symbol;Acc:MGI:6215291]	0.678081	0.0155238	0.16761	12	21	22	20	15	42	32	20	13	14	17	7	24	10
ENSMUSG00000031765	Mt1	metallothionein 1 [Source:MGI Symbol;Acc:MGI:97171]	0.543542	0.0155382	0.167663	2824	2059	3493	4208	2363	3081	3801	1602	2120	2605	2040	2934	2254	1430
ENSMUSG00000085354	Gm2044	predicted gene 2044 [Source:MGI Symbol;Acc:MGI:3780212]	-0.760159	0.0155565	0.167759	19	7	10	5	8	12	11	22	27	16	23	14	8	16
ENSMUSG00000103653	Gstp-ps	glutathione S-transferase, pi, pseudogene [Source:MGI Symbol;Acc:MGI:3782108]	0.953938	0.0155808	0.167919	23	57	68	92	10	56	49	31	12	22	57	23	36	11
ENSMUSG00000038250	Usp38	ubiquitin specific peptidase 38 [Source:MGI Symbol;Acc:MGI:1922091]	-0.357106	0.0156173	0.168008	47	51	50	57	43	82	73	90	72	74	100	46	91	60
ENSMUSG00000006519	Cyba	cytochrome b-245, alpha polypeptide [Source:MGI Symbol;Acc:MGI:1316658]	-0.428312	0.0156091	0.168008	179	121	112	96	58	184	190	209	205	169	183	137	219	148
ENSMUSG00000062093	Gm10110	predicted gene 10110 [Source:MGI Symbol;Acc:MGI:3641718]	0.628818	0.0156174	0.168008	46	61	20	26	33	56	60	22	38	41	30	17	19	32
ENSMUSG00000106019	Gm43672	predicted gene 43672 [Source:MGI Symbol;Acc:MGI:5663809]	-0.753125	0.0156281	0.168021	12	13	6	15	9	17	17	21	11	36	38	15	25	10
ENSMUSG00000036112	Metap2	methionine aminopeptidase 2 [Source:MGI Symbol;Acc:MGI:1929701]	0.2784	0.0157028	0.168518	961	788	738	926	857	1079	1061	782	819	958	778	596	725	750
ENSMUSG00000102850	Gm37082	predicted gene, 37082 [Source:MGI Symbol;Acc:MGI:5610310]	-0.741712	0.0156907	0.168518	21	9	7	8	15	9	16	16	24	14	36	13	29	18
ENSMUSG00000100220	Gm29331	predicted gene 29331 [Source:MGI Symbol;Acc:MGI:5580037]	-0.667766	0.0156955	0.168518	28	106	37	96	46	142	91	142	104	102	172	113	152	85
ENSMUSG00000049124	Gm8186	predicted gene 8186 [Source:MGI Symbol;Acc:MGI:3643110]	0.753147	0.0157167	0.168565	117	98	186	166	22	217	155	57	70	96	121	73	111	47
ENSMUSG00000029998	Pcyox1	prenylcysteine oxidase 1 [Source:MGI Symbol;Acc:MGI:1914131]	-0.517275	0.0157675	0.169008	157	138	108	112	57	174	141	169	153	151	199	241	178	147
ENSMUSG00000022018	Rgcc	regulator of cell cycle [Source:MGI Symbol;Acc:MGI:1913464]	0.848382	0.0157828	0.16907	43	106	38	90	85	155	201	52	109	34	90	14	81	42
ENSMUSG00000027509	Rae1	ribonucleic acid export 1 [Source:MGI Symbol;Acc:MGI:1913929]	0.461356	0.0157952	0.169101	202	291	278	249	399	403	397	234	316	288	284	117	308	174
ENSMUSG00000024150	Mcfd2	multiple coagulation factor deficiency 2 [Source:MGI Symbol;Acc:MGI:2183439]	0.574848	0.0158767	0.169871	121	389	293	438	212	361	300	218	145	207	304	180	233	174
ENSMUSG00000028453	Fancg	Fanconi anemia, complementation group G [Source:MGI Symbol;Acc:MGI:1926471]	-0.559096	0.015898	0.169997	15	18	19	18	14	31	25	41	33	34	37	15	41	14
ENSMUSG00000037795	N4bp2	NEDD4 binding protein 2 [Source:MGI Symbol;Acc:MGI:2684414]	-0.29906	0.0159185	0.170114	180	140	119	130	120	184	174	193	180	204	221	179	171	161
ENSMUSG00000031666	Rbl2	RB transcriptional corepressor like 2 [Source:MGI Symbol;Acc:MGI:105085]	-0.265945	0.0159649	0.170507	194	138	120	134	137	178	188	185	214	192	258	148	214	146
ENSMUSG00000030068	Gm20696	predicted gene 20696 [Source:MGI Symbol;Acc:MGI:5313143]	-0.495643	0.0159855	0.170554	151	74	68	59	124	110	102	116	176	166	162	115	160	116
ENSMUSG00000038481	Cdk19	cyclin-dependent kinase 19 [Source:MGI Symbol;Acc:MGI:1925584]	-0.474021	0.0159886	0.170554	294	132	147	154	237	232	240	264	363	278	303	306	274	246
ENSMUSG00000038580	Sct	secretin [Source:MGI Symbol;Acc:MGI:99466]	0.854256	0.0160157	0.170741	31	111	177	215	83	127	63	95	52	78	125	30	66	42
ENSMUSG00000027245	Hypk	huntingtin interacting protein K [Source:MGI Symbol;Acc:MGI:1914943]	0.265575	0.0160375	0.170794	269	319	335	363	264	482	375	336	287	322	334	226	331	220
ENSMUSG00000104420	E230020A03Rik	RIKEN cDNA E230020A03 gene [Source:MGI Symbol;Acc:MGI:2442139]	-0.901151	0.0160399	0.170794	36	18	30	7	20	26	31	60	129	44	38	21	31	17
ENSMUSG00000030055	Rab43	RAB43, member RAS oncogene family [Source:MGI Symbol;Acc:MGI:1917084]	-0.273829	0.0160737	0.171052	104	94	92	119	82	142	126	151	146	136	189	104	118	104
ENSMUSG00000073616	Cops9	COP9 signalosome subunit 9 [Source:MGI Symbol;Acc:MGI:1914165]	0.503568	0.0162077	0.171094	627	700	935	879	261	1079	859	514	466	552	770	477	678	361
ENSMUSG00000063659	Zbtb18	zinc finger and BTB domain containing 18 [Source:MGI Symbol;Acc:MGI:1353609]	0.528451	0.0162125	0.171094	58	47	67	41	53	56	45	33	28	35	59	36	30	42
ENSMUSG00000026749	Nek6	NIMA (never in mitosis gene a)-related expressed kinase 6 [Source:MGI Symbol;Acc:MGI:1891638]	0.448791	0.0161397	0.171094	200	316	344	390	176	409	296	230	223	227	406	134	273	154
ENSMUSG00000031007	Atp6ap2	ATPase, H+ transporting, lysosomal accessory protein 2 [Source:MGI Symbol;Acc:MGI:1917745]	0.353674	0.0161967	0.171094	415	691	641	691	370	839	601	527	489	463	534	397	557	414
ENSMUSG00000001089	Luzp1	leucine zipper protein 1 [Source:MGI Symbol;Acc:MGI:107629]	0.309021	0.0161456	0.171094	726	788	964	950	812	1021	815	760	785	911	976	402	752	608
ENSMUSG00000025337	Sbds	SBDS ribosome maturation factor [Source:MGI Symbol;Acc:MGI:1913961]	0.411564	0.0161781	0.171094	267	411	468	486	329	547	394	380	351	344	501	150	372	228
ENSMUSG00000052131	Akr1b7	aldo-keto reductase family 1, member B7 [Source:MGI Symbol;Acc:MGI:101918]	-1.00351	0.0161037	0.171094	19	70	70	56	34	81	30	116	23	102	272	28	137	100
ENSMUSG00000030276	Ttll3	tubulin tyrosine ligase-like family, member 3 [Source:MGI Symbol;Acc:MGI:2141418]	-0.337616	0.0161272	0.171094	98	122	107	114	114	140	145	163	179	170	246	81	184	104
ENSMUSG00000030792	Dkkl1	dickkopf-like 1 [Source:MGI Symbol;Acc:MGI:1354963]	-1.58244	0.0161919	0.171094	7	2	2	0	0	3	2	8	5	5	4	16	4	3
ENSMUSG00000102615	Gm37844	predicted gene, 37844 [Source:MGI Symbol;Acc:MGI:5611072]	-0.741118	0.0161705	0.171094	6	10	7	10	8	15	4	20	16	16	18	12	14	8
ENSMUSG00000077505	Gm24233	predicted gene, 24233 [Source:MGI Symbol;Acc:MGI:5454010]	-0.978982	0.0161083	0.171094	4	2	5	4	3	7	3	11	7	9	10	6	9	5
ENSMUSG00000022407	Adsl	adenylosuccinate lyase [Source:MGI Symbol;Acc:MGI:103202]	0.381648	0.0161865	0.171094	72	91	62	90	50	103	89	60	64	89	72	35	74	48
ENSMUSG00000116347	Gm49416	predicted gene, 49416 [Source:MGI Symbol;Acc:MGI:6155046]	0.448971	0.0161364	0.171094	39	48	42	47	29	47	38	30	42	39	30	19	28	32
ENSMUSG00000064105	Cnnm2	cyclin M2 [Source:MGI Symbol;Acc:MGI:2151054]	-0.532008	0.0161985	0.171094	25	22	27	25	12	22	17	42	31	35	29	27	33	26
ENSMUSG00000050199	Lgr4	leucine-rich repeat-containing G protein-coupled receptor 4 [Source:MGI Symbol;Acc:MGI:1891468]	-0.399958	0.0162238	0.171111	97	165	91	122	84	182	110	208	140	189	211	102	181	127
ENSMUSG00000044968	Napepld	N-acyl phosphatidylethanolamine phospholipase D [Source:MGI Symbol;Acc:MGI:2140885]	-0.802203	0.0162851	0.17128	66	33	33	35	20	54	34	52	61	62	67	135	49	32
ENSMUSG00000041733	Coq5	coenzyme Q5 methyltransferase [Source:MGI Symbol;Acc:MGI:1098643]	0.424929	0.016317	0.17128	381	627	553	554	304	651	536	435	383	524	483	168	456	353
ENSMUSG00000030330	Ing4	inhibitor of growth family, member 4 [Source:MGI Symbol;Acc:MGI:107307]	-0.348886	0.0163016	0.17128	128	74	90	92	69	112	96	116	146	118	178	116	108	87
ENSMUSG00000060002	Chpt1	choline phosphotransferase 1 [Source:MGI Symbol;Acc:MGI:2384841]	-0.462426	0.0162686	0.17128	385	745	602	738	366	865	592	1013	724	942	1404	432	1051	644
ENSMUSG00000004356	Utp20	UTP20 small subunit processome component [Source:MGI Symbol;Acc:MGI:1917933]	0.467695	0.0162863	0.17128	169	157	140	169	215	213	225	151	171	185	147	56	115	153
ENSMUSG00000031954	Cfdp1	craniofacial development protein 1 [Source:MGI Symbol;Acc:MGI:1344403]	0.158867	0.0162902	0.17128	659	693	601	635	525	861	769	660	703	708	714	443	613	534
ENSMUSG00000020623	Map2k6	mitogen-activated protein kinase kinase 6 [Source:MGI Symbol;Acc:MGI:1346870]	-0.735904	0.0163148	0.17128	23	18	12	19	8	33	7	28	21	27	33	27	23	38
ENSMUSG00000038500	Prr3	proline-rich polypeptide 3 [Source:MGI Symbol;Acc:MGI:1922460]	-0.499559	0.016297	0.17128	25	20	22	31	25	38	39	27	57	41	51	23	48	45
ENSMUSG00000073910	Mob3b	MOB kinase activator 3B [Source:MGI Symbol;Acc:MGI:2664539]	-0.304922	0.0163388	0.171408	111	143	113	134	95	171	128	162	155	187	193	122	147	164
ENSMUSG00000033590	Myo5c	myosin VC [Source:MGI Symbol;Acc:MGI:2442485]	0.322195	0.0164017	0.171967	232	187	146	178	170	190	161	143	183	174	157	470	141	128
ENSMUSG00000032423	Syncrip	synaptotagmin binding, cytoplasmic RNA interacting protein [Source:MGI Symbol;Acc:MGI:1891690]	0.231905	0.0164558	0.172432	640	656	616	712	660	926	892	660	752	778	741	384	662	540
ENSMUSG00000036856	Wnt4	wingless-type MMTV integration site family, member 4 [Source:MGI Symbol;Acc:MGI:98957]	-0.540936	0.0165255	0.172751	79	93	105	64	69	165	118	161	247	132	170	68	217	68
ENSMUSG00000070661	Rnf186	ring finger protein 186 [Source:MGI Symbol;Acc:MGI:1914075]	-0.65861	0.0165446	0.172751	65	127	160	141	35	136	65	239	187	180	231	82	183	115
ENSMUSG00000029705	Cux1	cut-like homeobox 1 [Source:MGI Symbol;Acc:MGI:88568]	-0.233948	0.0165385	0.172751	432	295	319	322	243	410	363	426	533	416	518	326	375	305
ENSMUSG00000030483	Cyp2b10	cytochrome P450, family 2, subfamily b, polypeptide 10 [Source:MGI Symbol;Acc:MGI:88598]	-1.60039	0.0165354	0.172751	8	170	121	109	84	208	80	435	132	354	874	11	603	199
ENSMUSG00000058317	Ube2e2	ubiquitin-conjugating enzyme E2E 2 [Source:MGI Symbol;Acc:MGI:2384997]	-0.474769	0.0165148	0.172751	41	20	28	35	30	30	26	50	59	38	47	37	42	31
ENSMUSG00000022848	Slc49a4	solute carrier family 49 member 4 [Source:MGI Symbol;Acc:MGI:2387188]	-0.338673	0.0165404	0.172751	74	83	108	88	54	120	93	142	139	99	138	86	112	92
ENSMUSG00000027668	Mfn1	mitofusin 1 [Source:MGI Symbol;Acc:MGI:1914664]	0.287189	0.0165993	0.172814	130	150	157	127	132	186	157	159	141	115	158	100	119	92
ENSMUSG00000036817	Sun1	Sad1 and UNC84 domain containing 1 [Source:MGI Symbol;Acc:MGI:1924303]	-0.409703	0.0165985	0.172814	58	100	80	103	80	165	117	139	165	115	188	80	176	105
ENSMUSG00000030814	Bcl7c	B cell CLL/lymphoma 7C [Source:MGI Symbol;Acc:MGI:1332237]	0.80772	0.0165955	0.172814	20	16	21	22	10	33	27	4	30	9	15	5	18	8
ENSMUSG00000025453	Nnt	nicotinamide nucleotide transhydrogenase [Source:MGI Symbol;Acc:MGI:109279]	0.297419	0.016575	0.172814	126	170	138	140	122	164	184	146	143	120	168	67	134	110
ENSMUSG00000033016	Nfatc1	nuclear factor of activated T cells, cytoplasmic, calcineurin dependent 1 [Source:MGI Symbol;Acc:MGI:102469]	-0.418935	0.0165875	0.172814	89	81	97	70	83	138	155	147	186	116	226	83	161	83
ENSMUSG00000067297	Ifit1bl2	interferon induced protein with tetratricopeptide repeats 1B like 2 [Source:MGI Symbol;Acc:MGI:2148249]	1.5388	0.0166146	0.172871	16	258	299	303	143	302	125	77	24	71	301	9	57	36
ENSMUSG00000020541	Tom1l1	target of myb1-like 1 (chicken) [Source:MGI Symbol;Acc:MGI:1919193]	0.450619	0.0166437	0.173073	110	233	196	227	125	219	172	153	128	144	212	124	112	100
ENSMUSG00000078941	Ak6	adenylate kinase 6 [Source:MGI Symbol;Acc:MGI:5510732]	0.343753	0.016672	0.173213	197	246	228	246	132	304	295	216	235	202	166	150	170	174
ENSMUSG00000001383	Zmat2	zinc finger, matrin type 2 [Source:MGI Symbol;Acc:MGI:1913742]	0.211885	0.0166767	0.173213	633	558	647	558	584	815	684	605	651	671	651	368	611	467
ENSMUSG00000024277	Mapre2	microtubule-associated protein, RP/EB family, member 2 [Source:MGI Symbol;Acc:MGI:106271]	-0.298883	0.0167053	0.173409	448	315	258	253	264	409	373	384	511	387	515	379	416	326
ENSMUSG00000026834	Acvr1c	activin A receptor, type IC [Source:MGI Symbol;Acc:MGI:2661081]	-0.452505	0.0167787	0.173483	47	48	25	33	36	64	50	51	51	59	91	39	78	57
ENSMUSG00000029147	Ppm1g	protein phosphatase 1G (formerly 2C), magnesium-dependent, gamma isoform [Source:MGI Symbol;Acc:MGI:106065]	0.280389	0.0167668	0.173483	398	479	397	519	258	541	483	383	409	444	404	255	366	332
ENSMUSG00000031781	Ciapin1	cytokine induced apoptosis inhibitor 1 [Source:MGI Symbol;Acc:MGI:1922083]	0.343381	0.0167808	0.173483	339	580	477	569	418	564	510	449	400	492	548	226	407	345
ENSMUSG00000090608	Gm17200	predicted gene 17200 [Source:MGI Symbol;Acc:MGI:4938027]	-0.708924	0.0167519	0.173483	8	8	8	10	6	16	9	12	19	22	17	9	22	9
ENSMUSG00000051335	Gfod1	glucose-fructose oxidoreductase domain containing 1 [Source:MGI Symbol;Acc:MGI:2145304]	-0.438098	0.0167638	0.173483	45	34	29	28	30	51	41	49	73	40	68	25	64	45
ENSMUSG00000022307	Oxr1	oxidation resistance 1 [Source:MGI Symbol;Acc:MGI:2179326]	-0.265472	0.0167533	0.173483	226	169	158	167	113	231	212	222	282	206	286	185	240	156
ENSMUSG00000106967	Gm42477	predicted gene 42477 [Source:MGI Symbol;Acc:MGI:5662614]	-1.2399	0.0167375	0.173483	9	6	7	4	0	1	3	21	12	6	20	7	6	4
ENSMUSG00000053192	Mllt11	myeloid/lymphoid or mixed-lineage leukemia; translocated to, 11 [Source:MGI Symbol;Acc:MGI:1929671]	0.371558	0.0167942	0.17352	74	50	64	48	44	62	64	42	52	48	56	36	54	37
ENSMUSG00000009731	Kcnd1	potassium voltage-gated channel, Shal-related family, member 1 [Source:MGI Symbol;Acc:MGI:96671]	-1.27059	0.0168659	0.173948	5	3	4	4	1	2	2	7	9	3	6	15	4	6
ENSMUSG00000028309	Rnf20	ring finger protein 20 [Source:MGI Symbol;Acc:MGI:1925927]	0.341538	0.0168609	0.173948	640	361	391	433	448	577	527	357	443	396	420	331	351	411
ENSMUSG00000044827	Tlr1	toll-like receptor 1 [Source:MGI Symbol;Acc:MGI:1341295]	-0.717559	0.0168747	0.173948	10	9	5	9	8	13	22	18	26	15	25	11	26	9
ENSMUSG00000024583	Txnl1	thioredoxin-like 1 [Source:MGI Symbol;Acc:MGI:1860078]	0.27897	0.0168561	0.173948	338	424	365	388	389	558	430	422	369	411	412	213	329	318
ENSMUSG00000108693	Gm45153	predicted gene 45153 [Source:MGI Symbol;Acc:MGI:5753729]	-1.11664	0.0168986	0.174029	7	2	8	1	2	1	9	5	12	9	10	7	14	10
ENSMUSG00000003053	Cyp2c29	cytochrome P450, family 2, subfamily c, polypeptide 29 [Source:MGI Symbol;Acc:MGI:103238]	-2.00904	0.0169022	0.174029	0	54	34	47	17	36	15	100	35	131	352	2	266	47
ENSMUSG00000056342	Usp34	ubiquitin specific peptidase 34 [Source:MGI Symbol;Acc:MGI:109473]	0.250294	0.0169571	0.174493	1676	1318	1212	1334	1380	1390	1510	1244	1434	1372	1322	881	1312	1045
ENSMUSG00000033326	Kdm4a	lysine (K)-specific demethylase 4A [Source:MGI Symbol;Acc:MGI:2446210]	0.362915	0.0169788	0.174615	175	150	258	220	136	257	221	150	155	184	208	149	170	115
ENSMUSG00000039396	Neil3	nei like 3 (E. coli) [Source:MGI Symbol;Acc:MGI:2384588]	-0.40885	0.0170191	0.174827	30	39	31	38	29	44	46	55	54	55	63	23	53	51
ENSMUSG00000034653	Ythdc2	YTH domain containing 2 [Source:MGI Symbol;Acc:MGI:2448561]	0.32324	0.0170109	0.174827	116	110	109	123	111	167	153	99	95	117	170	84	103	70
ENSMUSG00000019852	Arfgef3	ARFGEF family member 3 [Source:MGI Symbol;Acc:MGI:106387]	0.448105	0.0170325	0.174864	314	187	168	136	131	199	176	162	170	140	135	472	109	142
ENSMUSG00000037253	Mex3c	mex3 RNA binding family member C [Source:MGI Symbol;Acc:MGI:2652843]	0.541784	0.0170782	0.175232	70	201	155	252	149	297	206	173	160	158	168	77	134	85
ENSMUSG00000015668	Pdzd11	PDZ domain containing 11 [Source:MGI Symbol;Acc:MGI:1919871]	0.462962	0.0170993	0.175347	78	100	112	112	55	109	84	96	57	60	109	38	82	53
ENSMUSG00000041453	Rpl21	ribosomal protein L21 [Source:MGI Symbol;Acc:MGI:1278340]	0.449658	0.0171111	0.175367	76	55	40	57	32	78	58	43	50	42	42	43	32	40
ENSMUSG00000027875	Hmgcs2	3-hydroxy-3-methylglutaryl-Coenzyme A synthase 2 [Source:MGI Symbol;Acc:MGI:101939]	-0.560866	0.0171794	0.17556	403	242	216	310	428	941	400	589	707	547	743	393	715	656
ENSMUSG00000021850	ccdc198	coiled-coil domain containing 198 [Source:MGI Symbol;Acc:MGI:1914332]	-2.03167	0.0171637	0.17556	40	2	3	6	1	2	5	39	20	44	3	76	10	25
ENSMUSG00000043631	Ecm2	extracellular matrix protein 2, female organ and adipocyte specific [Source:MGI Symbol;Acc:MGI:3039578]	-0.655065	0.0171729	0.17556	73	25	18	15	26	35	36	64	67	46	59	31	65	40
ENSMUSG00000002768	Mea1	male enhanced antigen 1 [Source:MGI Symbol;Acc:MGI:96957]	0.57118	0.0171487	0.17556	68	56	88	98	26	111	70	42	38	54	54	45	69	46
ENSMUSG00000102428	Pcdhga12	protocadherin gamma subfamily A, 12 [Source:MGI Symbol;Acc:MGI:1935229]	-0.568886	0.0171499	0.17556	26	15	17	13	27	26	31	29	56	25	39	23	40	28
ENSMUSG00000036403	Cep135	centrosomal protein 135 [Source:MGI Symbol;Acc:MGI:2681869]	0.330305	0.0172075	0.175586	165	99	113	109	124	143	124	102	117	107	132	89	91	85
ENSMUSG00000063694	Cycs	cytochrome c, somatic [Source:MGI Symbol;Acc:MGI:88578]	0.5339	0.0172549	0.175586	136	381	337	313	192	349	288	244	181	265	292	88	241	151
ENSMUSG00000025591	Tma16	translation machinery associated 16 [Source:MGI Symbol;Acc:MGI:1913532]	0.358528	0.0172116	0.175586	117	103	133	149	74	189	158	128	101	103	112	85	123	79
ENSMUSG00000015968	Cacna1d	calcium channel, voltage-dependent, L type, alpha 1D subunit [Source:MGI Symbol;Acc:MGI:88293]	-0.338906	0.0172416	0.175586	199	126	101	128	106	160	166	198	210	176	203	175	165	142
ENSMUSG00000048376	F2r	coagulation factor II (thrombin) receptor [Source:MGI Symbol;Acc:MGI:101802]	-0.592745	0.0172586	0.175586	291	306	216	206	405	612	474	484	1029	350	660	265	704	475
ENSMUSG00000001270	Ckb	creatine kinase, brain [Source:MGI Symbol;Acc:MGI:88407]	0.529136	0.0172449	0.175586	878	1433	1425	1470	1843	1656	1646	1161	1170	1248	1701	351	1219	956
ENSMUSG00000042729	Wdr74	WD repeat domain 74 [Source:MGI Symbol;Acc:MGI:2147427]	0.405311	0.0172555	0.175586	99	123	95	109	50	140	119	80	77	99	82	78	69	72
ENSMUSG00000064336	mt-Tf	mitochondrially encoded tRNA phenylalanine [Source:MGI Symbol;Acc:MGI:102487]	1.13494	0.017261	0.175586	4	6	6	4	10	6	8	4	2	4	4	2	2	3
ENSMUSG00000028232	Tmem68	transmembrane protein 68 [Source:MGI Symbol;Acc:MGI:1919348]	-0.457018	0.0172872	0.175751	23	46	36	44	31	69	60	71	63	70	67	34	72	57
ENSMUSG00000000532	Acvr1b	activin A receptor, type 1B [Source:MGI Symbol;Acc:MGI:1338944]	-0.510623	0.0172987	0.175768	46	87	68	130	79	150	99	143	115	150	231	95	157	88
ENSMUSG00000026923	Notch1	notch 1 [Source:MGI Symbol;Acc:MGI:97363]	-0.437303	0.0173638	0.176272	103	68	50	63	103	112	108	124	178	118	125	77	123	109
ENSMUSG00000031913	Vps4a	vacuolar protein sorting 4A [Source:MGI Symbol;Acc:MGI:1890520]	0.269105	0.0173682	0.176272	256	231	253	305	211	267	246	228	267	226	242	143	220	203
ENSMUSG00000049086	Bmyc	brain expressed myelocytomatosis oncogene [Source:MGI Symbol;Acc:MGI:88184]	-0.664963	0.0173995	0.176433	66	38	39	40	19	56	45	78	53	64	62	110	55	43
ENSMUSG00000034032	Rpap1	RNA polymerase II associated protein 1 [Source:MGI Symbol;Acc:MGI:1916175]	-0.376994	0.0174436	0.176433	61	50	30	51	47	56	70	76	87	58	90	55	73	52
ENSMUSG00000025287	Acot9	acyl-CoA thioesterase 9 [Source:MGI Symbol;Acc:MGI:1928939]	0.549969	0.0174299	0.176433	39	43	57	71	25	46	46	41	38	21	55	23	34	23
ENSMUSG00000028861	Mrps15	mitochondrial ribosomal protein S15 [Source:MGI Symbol;Acc:MGI:1913657]	0.295853	0.0174232	0.176433	289	459	384	433	313	553	425	367	334	371	479	211	366	290
ENSMUSG00000105895	Gm42829	predicted gene 42829 [Source:MGI Symbol;Acc:MGI:5662966]	-0.888432	0.0174101	0.176433	10	11	4	3	2	9	10	14	12	16	20	16	8	6
ENSMUSG00000088254	Gm24289	predicted gene, 24289 [Source:MGI Symbol;Acc:MGI:5454066]	1.30165	0.0174508	0.176433	5	4	3	9	10	16	2	4	3	2	2	5	2	2
ENSMUSG00000052812	Atad2b	ATPase family, AAA domain containing 2B [Source:MGI Symbol;Acc:MGI:2444798]	0.182042	0.0174536	0.176433	594	541	527	592	410	711	652	506	554	613	646	340	571	438
ENSMUSG00000090458	Gm17122	predicted gene 17122 [Source:MGI Symbol;Acc:MGI:4937949]	0.684522	0.017469	0.176488	174	158	306	277	48	252	209	129	100	117	230	100	172	72
ENSMUSG00000009376	Met	met proto-oncogene [Source:MGI Symbol;Acc:MGI:96969]	0.30549	0.0174824	0.176523	128	186	186	205	149	239	181	166	163	144	189	104	160	141
ENSMUSG00000039968	Rsbn1l	round spermatid basic protein 1-like [Source:MGI Symbol;Acc:MGI:3036237]	-0.240481	0.0174927	0.176527	352	263	222	276	220	360	326	350	450	312	435	253	334	320
ENSMUSG00000017868	Sgk2	serum/glucocorticoid regulated kinase 2 [Source:MGI Symbol;Acc:MGI:1351318]	1.66998	0.0175671	0.177119	1	65	79	58	32	46	7	15	4	16	44	5	11	8
ENSMUSG00000036534	Slc38a7	solute carrier family 38, member 7 [Source:MGI Symbol;Acc:MGI:2679005]	0.480799	0.0175713	0.177119	44	62	64	78	49	59	99	61	36	47	72	39	47	36
ENSMUSG00000114048	4930549C15Rik	RIKEN cDNA 4930549C15 gene [Source:MGI Symbol;Acc:MGI:1922493]	-1.2056	0.0175957	0.177265	7	2	0	3	1	4	4	8	11	2	11	4	8	6
ENSMUSG00000025860	Xiap	X-linked inhibitor of apoptosis [Source:MGI Symbol;Acc:MGI:107572]	0.218879	0.0176175	0.177384	596	709	690	793	556	857	721	716	732	631	834	448	624	437
ENSMUSG00000042390	Gatad2b	GATA zinc finger domain containing 2B [Source:MGI Symbol;Acc:MGI:2443225]	-0.247876	0.01765	0.177505	687	486	456	453	475	608	603	651	776	674	773	528	600	599
ENSMUSG00000054426	A930005H10Rik	RIKEN cDNA A930005H10 gene [Source:MGI Symbol;Acc:MGI:1915411]	-0.434145	0.0176595	0.177505	61	48	42	30	29	56	46	67	69	73	90	54	46	37
ENSMUSG00000010142	Tnfrsf13b	tumor necrosis factor receptor superfamily, member 13b [Source:MGI Symbol;Acc:MGI:1889411]	-0.62276	0.0176564	0.177505	165	123	82	67	105	190	170	188	426	145	211	71	255	164
ENSMUSG00000063801	Ap3s2	adaptor-related protein complex 3, sigma 2 subunit [Source:MGI Symbol;Acc:MGI:1337060]	-0.31423	0.0177013	0.177824	114	162	108	147	88	164	146	176	166	184	206	155	153	138
ENSMUSG00000028430	Nol6	nucleolar protein family 6 (RNA-associated) [Source:MGI Symbol;Acc:MGI:2140151]	0.286488	0.0177546	0.178175	143	137	108	99	119	155	153	96	141	128	130	74	116	93
ENSMUSG00000022771	Ppil2	peptidylprolyl isomerase (cyclophilin)-like 2 [Source:MGI Symbol;Acc:MGI:2447857]	-0.294394	0.0177563	0.178175	77	90	80	88	74	111	112	124	106	126	164	86	106	90
ENSMUSG00000095026	Gm3336	predicted gene 3336 [Source:MGI Symbol;Acc:MGI:3781514]	-0.909607	0.0178004	0.178348	26	40	11	44	10	25	22	39	37	43	27	89	39	42
ENSMUSG00000033278	Ptprm	protein tyrosine phosphatase, receptor type, M [Source:MGI Symbol;Acc:MGI:102694]	-0.359461	0.017784	0.178348	138	103	86	100	99	123	154	159	251	146	155	104	136	120
ENSMUSG00000025208	Mrpl43	mitochondrial ribosomal protein L43 [Source:MGI Symbol;Acc:MGI:2137229]	0.348947	0.0178036	0.178348	290	349	402	403	178	409	358	347	298	292	340	173	302	198
ENSMUSG00000021703	Serinc5	serine incorporator 5 [Source:MGI Symbol;Acc:MGI:2444223]	-0.380141	0.0178338	0.178549	52	63	33	40	45	75	58	63	84	74	78	57	86	48
ENSMUSG00000036898	Zfp157	zinc finger protein 157 [Source:MGI Symbol;Acc:MGI:1919404]	-0.432392	0.0178715	0.178826	47	34	21	40	38	53	50	65	84	61	67	31	53	38
ENSMUSG00000029860	Zyx	zyxin [Source:MGI Symbol;Acc:MGI:103072]	0.438358	0.0179026	0.179036	156	173	310	240	136	246	208	163	183	166	276	102	136	122
ENSMUSG00000118071	Gm50455	predicted gene, 50455 [Source:MGI Symbol;Acc:MGI:6324718]	-0.835931	0.017923	0.179139	21	8	12	5	6	15	7	13	34	12	16	22	18	18
ENSMUSG00000026579	F5	coagulation factor V [Source:MGI Symbol;Acc:MGI:88382]	-0.836373	0.0179663	0.179471	772	34	35	27	16	51	24	29	45	52	57	1268	56	133
ENSMUSG00000055900	Tmem69	transmembrane protein 69 [Source:MGI Symbol;Acc:MGI:3045357]	0.359278	0.0180291	0.179789	80	106	108	110	76	134	110	85	72	106	98	78	72	66
ENSMUSG00000000791	Il12rb1	interleukin 12 receptor, beta 1 [Source:MGI Symbol;Acc:MGI:104579]	-1.13915	0.0180488	0.179789	7	4	1	1	1	6	4	5	11	4	14	5	6	9
ENSMUSG00000032068	Plet1	placenta expressed transcript 1 [Source:MGI Symbol;Acc:MGI:1923759]	-1.13975	0.0180484	0.179789	494	11	12	16	4	20	8	22	25	18	14	1015	14	84
ENSMUSG00000025323	Sp4	trans-acting transcription factor 4 [Source:MGI Symbol;Acc:MGI:107595]	-0.465409	0.0180158	0.179789	28	35	34	39	41	48	58	46	88	40	83	44	61	46
ENSMUSG00000102543	Pcdhgc5	protocadherin gamma subfamily C, 5 [Source:MGI Symbol;Acc:MGI:1935205]	-0.517584	0.0180314	0.179789	46	24	25	21	36	33	40	40	67	37	54	48	54	33
ENSMUSG00000047221	Fam185a	family with sequence similarity 185, member A [Source:MGI Symbol;Acc:MGI:2140983]	0.350646	0.0180622	0.179822	82	109	69	116	70	135	88	86	93	90	88	49	84	54
ENSMUSG00000095253	Zfp799	zinc finger protein 799 [Source:MGI Symbol;Acc:MGI:2443934]	-0.553013	0.018112	0.180217	30	36	26	46	17	71	28	66	62	44	77	51	46	32
ENSMUSG00000004891	Nes	nestin [Source:MGI Symbol;Acc:MGI:101784]	0.577068	0.0182121	0.180959	163	79	112	95	190	113	192	95	170	107	100	53	89	68
ENSMUSG00000027997	Casp6	caspase 6 [Source:MGI Symbol;Acc:MGI:1312921]	-0.471834	0.0182274	0.180959	391	902	577	797	528	1001	645	1283	868	1067	1416	461	1235	735
ENSMUSG00000028654	Mycl	v-myc avian myelocytomatosis viral oncogene lung carcinoma derived [Source:MGI Symbol;Acc:MGI:96799]	-0.605788	0.0182375	0.180959	31	23	16	10	17	35	25	44	36	47	41	14	48	19
ENSMUSG00000034308	Sdr42e1	short chain dehydrogenase/reductase family 42E, member 1 [Source:MGI Symbol;Acc:MGI:1921282]	0.403325	0.018222	0.180959	58	92	100	99	62	102	86	57	70	72	113	45	69	50
ENSMUSG00000017715	Pgs1	phosphatidylglycerophosphate synthase 1 [Source:MGI Symbol;Acc:MGI:1921701]	0.41168	0.0182011	0.180959	57	68	74	68	72	72	74	43	79	55	50	41	56	55
ENSMUSG00000004730	Adgre1	adhesion G protein-coupled receptor E1 [Source:MGI Symbol;Acc:MGI:106912]	-0.516823	0.0182608	0.181061	54	30	35	23	24	51	43	60	82	35	46	43	64	48
ENSMUSG00000024750	Zfand5	zinc finger, AN1-type domain 5 [Source:MGI Symbol;Acc:MGI:1278334]	0.336405	0.0182682	0.181061	276	368	500	456	270	502	428	366	346	337	441	207	335	277
ENSMUSG00000021423	Ly86	lymphocyte antigen 86 [Source:MGI Symbol;Acc:MGI:1321404]	-0.54666	0.0182872	0.181148	82	45	60	42	71	69	131	80	153	114	181	57	114	77
ENSMUSG00000030086	Chchd6	coiled-coil-helix-coiled-coil-helix domain containing 6 [Source:MGI Symbol;Acc:MGI:1913348]	0.422179	0.018361	0.181778	69	54	33	60	34	67	57	53	38	44	53	33	39	27
ENSMUSG00000118510	AC131980.1	solute carrier family 30, member 10 (Slc30a10) pseudogene	1.64761	0.0183808	0.181873	1	26	8	30	4	4	2	6	4	4	5	0	2	5
ENSMUSG00000025422	Agap2	ArfGAP with GTPase domain, ankyrin repeat and PH domain 2 [Source:MGI Symbol;Acc:MGI:3580016]	-0.589459	0.0184112	0.181881	26	15	7	19	11	22	31	28	44	27	39	20	29	17
ENSMUSG00000023852	Chd1	chromodomain helicase DNA binding protein 1 [Source:MGI Symbol;Acc:MGI:88393]	0.260005	0.0184123	0.181881	501	579	678	690	435	785	633	568	567	601	664	319	581	438
ENSMUSG00000034108	Ccs	copper chaperone for superoxide dismutase [Source:MGI Symbol;Acc:MGI:1333783]	-0.358595	0.0184092	0.181881	110	139	122	136	56	185	132	186	172	194	225	104	161	120
ENSMUSG00000049482	Ctu2	cytosolic thiouridylase subunit 2 [Source:MGI Symbol;Acc:MGI:1914215]	0.315722	0.0184226	0.181881	78	80	72	81	76	82	98	64	89	77	78	46	74	48
ENSMUSG00000029822	Osbpl3	oxysterol binding protein-like 3 [Source:MGI Symbol;Acc:MGI:1918970]	-0.420595	0.0184597	0.181954	128	167	121	195	124	192	112	232	197	214	345	99	233	159
ENSMUSG00000030815	Phkg2	phosphorylase kinase, gamma 2 (testis) [Source:MGI Symbol;Acc:MGI:1916211]	-0.53635	0.0184536	0.181954	30	15	17	18	16	17	24	20	34	27	40	26	30	28
ENSMUSG00000032417	Rwdd2a	RWD domain containing 2A [Source:MGI Symbol;Acc:MGI:1916769]	-1.41254	0.0184607	0.181954	5	0	2	2	5	2	4	5	3	9	2	8	10	15
ENSMUSG00000029438	Bcl7a	B cell CLL/lymphoma 7A [Source:MGI Symbol;Acc:MGI:1924295]	-0.316825	0.0184906	0.182147	227	161	159	148	116	267	268	226	285	258	314	211	242	168
ENSMUSG00000020376	Rnf130	ring finger protein 130 [Source:MGI Symbol;Acc:MGI:1891717]	-0.541026	0.0185464	0.182356	67	112	40	61	44	101	63	135	135	60	144	76	127	60
ENSMUSG00000042148	Cox10	heme A:farnesyltransferase cytochrome c oxidase assembly factor 10 [Source:MGI Symbol;Acc:MGI:1917633]	0.371643	0.0185528	0.182356	263	364	382	414	220	442	371	256	269	398	350	156	282	256
ENSMUSG00000022952	Runx1	runt related transcription factor 1 [Source:MGI Symbol;Acc:MGI:99852]	-0.611483	0.0185293	0.182356	276	100	97	112	127	196	156	221	341	206	176	300	172	189
ENSMUSG00000012296	Tjap1	tight junction associated protein 1 [Source:MGI Symbol;Acc:MGI:1921344]	0.384602	0.0185416	0.182356	131	149	166	215	100	156	144	125	103	126	170	99	128	93
ENSMUSG00000106063	C030032O16Rik	RIKEN cDNA C030032O16 gene [Source:MGI Symbol;Acc:MGI:1924718]	-1.00146	0.0185994	0.182644	3	4	4	4	4	4	5	13	9	14	5	6	6	5
ENSMUSG00000023952	Gtpbp2	GTP binding protein 2 [Source:MGI Symbol;Acc:MGI:1860138]	0.592558	0.0186027	0.182644	93	219	247	318	138	252	172	175	169	86	228	125	128	91
ENSMUSG00000075256	Cerkl	ceramide kinase-like [Source:MGI Symbol;Acc:MGI:3037816]	-0.494139	0.0186233	0.182745	58	29	24	30	32	38	54	50	73	46	72	30	77	42
ENSMUSG00000046798	Cldn12	claudin 12 [Source:MGI Symbol;Acc:MGI:1929288]	0.514963	0.0186409	0.182816	59	141	142	159	76	204	164	102	94	119	154	63	100	56
ENSMUSG00000084960	B430010I23Rik	RIKEN cDNA B430010I23 gene [Source:MGI Symbol;Acc:MGI:1926099]	0.771334	0.0186623	0.182926	42	64	75	91	24	40	26	28	27	33	54	38	24	18
ENSMUSG00000028834	Trim63	tripartite motif-containing 63 [Source:MGI Symbol;Acc:MGI:2447992]	-1.5085	0.0186794	0.182992	0	8	2	4	0	0	3	6	5	3	17	5	7	8
ENSMUSG00000028517	Plpp3	phospholipid phosphatase 3 [Source:MGI Symbol;Acc:MGI:1915166]	-0.434776	0.018696	0.183054	1992	1065	1057	870	1320	1982	1706	1979	3400	1754	2115	1158	2005	1639
ENSMUSG00000032135	Mcam	melanoma cell adhesion molecule [Source:MGI Symbol;Acc:MGI:1933966]	0.472589	0.0187754	0.18373	218	88	141	82	126	142	146	123	140	90	122	73	102	64
ENSMUSG00000037235	Mxd4	Max dimerization protein 4 [Source:MGI Symbol;Acc:MGI:104991]	-0.580738	0.0187897	0.183768	920	409	402	314	503	580	625	688	1006	636	744	1110	733	643
ENSMUSG00000064441	Snord37	small nucleolar RNA, C/D box 37 [Source:MGI Symbol;Acc:MGI:3819530]	0.942269	0.0188095	0.183861	14	30	8	11	2	18	17	6	5	7	10	8	9	7
ENSMUSG00000024843	Chka	choline kinase alpha [Source:MGI Symbol;Acc:MGI:107760]	0.583443	0.0189012	0.184656	390	742	832	1188	408	588	670	585	379	460	714	481	408	314
ENSMUSG00000102573	Gm7265	predicted gene 7265 [Source:MGI Symbol;Acc:MGI:3648991]	-0.578576	0.0189283	0.184819	66	32	50	32	28	42	56	64	84	59	59	84	43	62
ENSMUSG00000002881	Nab1	Ngfi-A binding protein 1 [Source:MGI Symbol;Acc:MGI:107564]	0.242085	0.0189536	0.184964	268	216	227	234	251	309	298	201	296	233	288	177	226	167
ENSMUSG00000016757	Ttll12	tubulin tyrosine ligase-like family, member 12 [Source:MGI Symbol;Acc:MGI:3039573]	0.440486	0.0189642	0.184966	47	98	103	102	83	126	109	60	79	77	80	71	79	58
ENSMUSG00000052160	Pld4	phospholipase D family, member 4 [Source:MGI Symbol;Acc:MGI:2144765]	-0.388542	0.0189781	0.185	114	64	61	50	63	92	104	113	139	108	105	70	121	83
ENSMUSG00000053293	Pom121	nuclear pore membrane protein 121 [Source:MGI Symbol;Acc:MGI:2137624]	0.343988	0.0190305	0.185409	136	156	133	149	190	200	220	144	164	165	154	82	136	128
ENSMUSG00000044574	5031434C07Rik	RIKEN cDNA 5031434C07 gene [Source:MGI Symbol;Acc:MGI:2442810]	-1.12624	0.0190419	0.185418	4	5	2	0	8	3	4	15	11	9	10	2	7	7
ENSMUSG00000014551	Mrps25	mitochondrial ribosomal protein S25 [Source:MGI Symbol;Acc:MGI:1928140]	0.266171	0.0190872	0.185758	212	232	266	289	176	326	302	250	276	258	259	148	218	149
ENSMUSG00000113010	Gm34084	predicted gene, 34084 [Source:MGI Symbol;Acc:MGI:5593243]	-0.901308	0.0191178	0.185954	2	18	13	24	6	25	23	39	31	50	44	7	24	22
ENSMUSG00000028426	Rad23b	RAD23 homolog B, nucleotide excision repair protein [Source:MGI Symbol;Acc:MGI:105128]	0.266351	0.0191411	0.186069	569	833	741	866	581	1054	886	670	720	782	873	412	743	569
ENSMUSG00000019960	Dusp6	dual specificity phosphatase 6 [Source:MGI Symbol;Acc:MGI:1914853]	0.446489	0.0191506	0.186069	267	431	433	426	500	571	604	341	528	301	461	190	490	226
ENSMUSG00000026037	Orc2	origin recognition complex, subunit 2 [Source:MGI Symbol;Acc:MGI:1328306]	0.308018	0.0191774	0.186228	110	92	89	82	74	138	123	88	88	91	100	78	90	51
ENSMUSG00000056025	Clca3a1	chloride channel accessory 3A1 [Source:MGI Symbol;Acc:MGI:1316732]	-0.630822	0.0192105	0.186447	126	41	42	32	79	79	70	81	180	103	137	60	130	80
ENSMUSG00000022325	Pop1	processing of precursor 1, ribonuclease P/MRP family, (S. cerevisiae) [Source:MGI Symbol;Acc:MGI:1914974]	0.426951	0.0192564	0.186791	133	87	96	108	141	103	154	98	99	120	91	69	79	81
ENSMUSG00000022436	Sh3bp1	SH3-domain binding protein 1 [Source:MGI Symbol;Acc:MGI:104603]	-0.485852	0.01927	0.18682	40	38	39	36	30	64	76	75	83	54	105	25	76	54
ENSMUSG00000037364	Srrt	serrate RNA effector molecule homolog (Arabidopsis) [Source:MGI Symbol;Acc:MGI:1933527]	0.276508	0.019312	0.187018	1132	910	715	862	949	1014	1134	746	942	995	896	588	837	740
ENSMUSG00000079184	Mphosph8	M-phase phosphoprotein 8 [Source:MGI Symbol;Acc:MGI:1922589]	0.283444	0.019322	0.187018	868	522	617	484	474	738	734	472	658	566	598	418	586	444
ENSMUSG00000071203	Naip5	NLR family, apoptosis inhibitory protein 5 [Source:MGI Symbol;Acc:MGI:1298220]	-0.490661	0.0193105	0.187018	42	72	67	71	47	89	38	102	67	79	129	80	98	63
ENSMUSG00000039470	Zdhhc2	zinc finger, DHHC domain containing 2 [Source:MGI Symbol;Acc:MGI:1923452]	0.44552	0.0193825	0.187399	192	318	234	411	132	286	257	242	213	206	221	142	228	139
ENSMUSG00000021054	Sgpp1	sphingosine-1-phosphate phosphatase 1 [Source:MGI Symbol;Acc:MGI:2135760]	-0.311196	0.0193799	0.187399	186	287	207	214	136	313	282	298	340	314	335	256	321	193
ENSMUSG00000020946	Gosr2	golgi SNAP receptor complex member 2 [Source:MGI Symbol;Acc:MGI:1927204]	0.61755	0.0194006	0.187472	25	44	54	64	47	89	50	48	31	49	63	13	31	23
ENSMUSG00000026389	Steap3	STEAP family member 3 [Source:MGI Symbol;Acc:MGI:1915678]	-0.751965	0.0194579	0.187924	35	52	23	22	6	55	32	90	73	75	45	33	43	26
ENSMUSG00000028820	Sfpq	splicing factor proline/glutamine rich (polypyrimidine tract binding protein associated) [Source:MGI Symbol;Acc:MGI:1918764]	0.20242	0.0194808	0.188036	2338	1897	1732	1946	2077	2612	2552	1938	2274	2087	2280	1322	2223	1570
ENSMUSG00000108195	Gm44415	predicted gene, 44415 [Source:MGI Symbol;Acc:MGI:5690807]	-1.34407	0.0194907	0.188036	10	0	2	1	0	4	6	9	13	12	7	9	3	5
ENSMUSG00000038256	Bcl9	B cell CLL/lymphoma 9 [Source:MGI Symbol;Acc:MGI:1924828]	-0.510459	0.0195151	0.188051	133	82	91	86	58	106	110	142	149	127	121	186	95	114
ENSMUSG00000052949	Rnf157	ring finger protein 157 [Source:MGI Symbol;Acc:MGI:2442484]	0.537256	0.019524	0.188051	51	38	39	23	29	37	48	26	25	19	45	20	40	16
ENSMUSG00000012017	Scarf2	scavenger receptor class F, member 2 [Source:MGI Symbol;Acc:MGI:1858430]	-0.620046	0.0195057	0.188051	82	25	44	28	56	55	56	69	110	59	86	95	61	61
ENSMUSG00000052889	Prkcb	protein kinase C, beta [Source:MGI Symbol;Acc:MGI:97596]	-0.567748	0.0195417	0.18806	104	71	65	59	97	115	162	117	205	127	279	59	189	95
ENSMUSG00000021036	Sptlc2	serine palmitoyltransferase, long chain base subunit 2 [Source:MGI Symbol;Acc:MGI:108074]	0.474302	0.0195462	0.18806	171	388	250	464	239	377	278	304	200	249	297	155	213	202
ENSMUSG00000034614	Pik3ip1	phosphoinositide-3-kinase interacting protein 1 [Source:MGI Symbol;Acc:MGI:1917016]	-0.57964	0.019568	0.188169	114	60	60	21	44	73	75	96	145	90	136	48	104	81
ENSMUSG00000038002	Cramp1l	cramped chromatin regulator homolog 1 [Source:MGI Symbol;Acc:MGI:1930190]	-0.39056	0.019581	0.188192	81	155	85	124	105	202	152	216	215	176	187	108	199	122
ENSMUSG00000022557	Bop1	block of proliferation 1 [Source:MGI Symbol;Acc:MGI:1334460]	0.462755	0.0196248	0.188409	62	95	96	98	36	118	104	57	86	88	88	36	58	46
ENSMUSG00000024301	Kifc5b	kinesin family member C5B [Source:MGI Symbol;Acc:MGI:2137414]	0.417309	0.0196182	0.188409	104	120	87	105	114	111	156	94	91	107	143	46	63	85
ENSMUSG00000094483	Purb	purine rich element binding protein B [Source:MGI Symbol;Acc:MGI:1338779]	0.233605	0.0196539	0.188586	2479	2920	2655	3080	2409	3878	3515	2478	2868	3020	3352	1488	3097	2234
ENSMUSG00000037096	Gm9762	predicted pseudogene 9762 [Source:MGI Symbol;Acc:MGI:3704220]	0.711183	0.0197505	0.188886	11	40	29	58	17	46	46	18	23	33	21	18	27	14
ENSMUSG00000105442	Gm42614	predicted gene 42614 [Source:MGI Symbol;Acc:MGI:5662751]	0.854225	0.0197596	0.188886	52	112	146	247	50	90	88	96	37	94	121	28	38	53
ENSMUSG00000108269	Gm18422	predicted gene, 18422 [Source:MGI Symbol;Acc:MGI:5010607]	0.861325	0.0197372	0.188886	11	10	19	12	9	11	23	2	7	8	16	6	12	4
ENSMUSG00000036242	Armh4	armadillo-like helical domain containing 4 [Source:MGI Symbol;Acc:MGI:1914669]	-0.559821	0.0197414	0.188886	90	31	53	24	45	54	56	83	98	96	71	44	70	76
ENSMUSG00000042757	Tmem108	transmembrane protein 108 [Source:MGI Symbol;Acc:MGI:1932411]	0.965633	0.0197104	0.188886	15	7	15	7	10	7	9	9	10	3	3	2	7	4
ENSMUSG00000025868	Higd2a	HIG1 domain family, member 2A [Source:MGI Symbol;Acc:MGI:1914294]	-0.399071	0.0197433	0.188886	549	901	782	795	351	952	584	1134	914	966	1281	766	926	676
ENSMUSG00000023045	Soat2	sterol O-acyltransferase 2 [Source:MGI Symbol;Acc:MGI:1332226]	0.836972	0.0197545	0.188886	22	81	68	95	65	121	63	51	23	41	104	9	50	34
ENSMUSG00000105519	E430021H15Rik	RIKEN cDNA E430021H15 gene [Source:MGI Symbol;Acc:MGI:2444377]	-0.27076	0.0198285	0.189394	151	139	123	176	139	195	191	206	269	218	241	123	169	172
ENSMUSG00000038491	Cdk19os	cyclin-dependent kinase 19, opposite strand [Source:MGI Symbol;Acc:MGI:1914837]	-1.2866	0.0198341	0.189394	4	2	1	2	3	6	6	4	3	4	13	18	8	6
ENSMUSG00000105909	Gm43189	predicted gene 43189 [Source:MGI Symbol;Acc:MGI:5663326]	-0.730696	0.0199075	0.189891	30	25	6	39	13	30	26	33	45	43	44	29	24	61
ENSMUSG00000039007	Cpq	carboxypeptidase Q [Source:MGI Symbol;Acc:MGI:1889205]	-0.487504	0.0199036	0.189891	151	80	102	56	85	130	98	122	200	146	135	162	128	103
ENSMUSG00000108359	C430039J01Rik	RIKEN cDNA C430039J01 gene [Source:MGI Symbol;Acc:MGI:1924901]	0.537979	0.0199261	0.189927	32	40	27	34	28	28	24	16	24	22	20	23	24	22
ENSMUSG00000020143	Dock2	dedicator of cyto-kinesis 2 [Source:MGI Symbol;Acc:MGI:2149010]	-0.55677	0.0199433	0.189927	104	38	50	51	52	66	116	102	136	66	172	66	128	66
ENSMUSG00000006378	Gcat	glycine C-acetyltransferase (2-amino-3-ketobutyrate-coenzyme A ligase) [Source:MGI Symbol;Acc:MGI:1349389]	0.469774	0.0199343	0.189927	163	401	285	292	184	339	322	246	225	270	260	86	262	162
ENSMUSG00000043333	Rhbdl2	rhomboid like 2 [Source:MGI Symbol;Acc:MGI:3608413]	0.509582	0.0199904	0.190171	48	49	33	65	41	39	45	50	34	37	39	20	23	32
ENSMUSG00000042275	Pelo	pelota mRNA surveillance and ribosome rescue factor [Source:MGI Symbol;Acc:MGI:2145154]	0.342408	0.0199821	0.190171	128	89	120	83	72	132	108	86	102	98	90	74	94	51
ENSMUSG00000104060	Gm37954	predicted gene, 37954 [Source:MGI Symbol;Acc:MGI:5611182]	0.729268	0.0200018	0.190178	48	14	11	17	19	22	23	13	13	19	17	8	13	13
ENSMUSG00000040648	Ppip5k2	diphosphoinositol pentakisphosphate kinase 2 [Source:MGI Symbol;Acc:MGI:2142810]	0.411158	0.0200717	0.190435	424	841	788	1005	684	966	870	726	648	704	846	308	668	531
ENSMUSG00000033624	Pdpr	pyruvate dehydrogenase phosphatase regulatory subunit [Source:MGI Symbol;Acc:MGI:2442188]	-0.280345	0.0200573	0.190435	123	115	101	89	80	155	131	145	156	130	189	122	122	122
ENSMUSG00000052336	Cx3cr1	chemokine (C-X3-C motif) receptor 1 [Source:MGI Symbol;Acc:MGI:1333815]	-0.38186	0.0200523	0.190435	170	103	137	95	79	157	137	154	221	148	150	147	178	158
ENSMUSG00000035900	Gramd4	GRAM domain containing 4 [Source:MGI Symbol;Acc:MGI:2676308]	-0.561022	0.020064	0.190435	20	31	19	24	21	34	30	65	39	28	46	17	55	26
ENSMUSG00000033294	Noc4l	NOC4 like [Source:MGI Symbol;Acc:MGI:2140843]	0.404085	0.0201504	0.190875	126	90	99	115	51	106	126	73	92	95	88	39	108	64
ENSMUSG00000020484	Xbp1	X-box binding protein 1 [Source:MGI Symbol;Acc:MGI:98970]	-0.339515	0.0201311	0.190875	734	1152	730	841	848	1431	1124	1433	1781	1003	1273	1007	1327	1049
ENSMUSG00000007030	Vwa7	von Willebrand factor A domain containing 7 [Source:MGI Symbol;Acc:MGI:1306798]	1.22029	0.0201464	0.190875	4	4	10	4	6	8	5	1	4	1	3	4	1	4
ENSMUSG00000065191	Gm23458	predicted gene, 23458 [Source:MGI Symbol;Acc:MGI:5453235]	-0.934821	0.0202004	0.191247	6	4	5	9	3	4	7	14	17	14	14	8	9	1
ENSMUSG00000068966	Zbtb34	zinc finger and BTB domain containing 34 [Source:MGI Symbol;Acc:MGI:2685195]	-0.467074	0.0202811	0.191501	38	30	22	17	30	36	31	39	62	40	46	22	47	38
ENSMUSG00000029368	Alb	albumin [Source:MGI Symbol;Acc:MGI:87991]	1.73723	0.0202658	0.191501	4	81	51	3	12	168	69	23	11	23	41	2	14	6
ENSMUSG00000005682	Pan2	PAN2 poly(A) specific ribonuclease subunit [Source:MGI Symbol;Acc:MGI:1918984]	-0.38306	0.0202519	0.191501	57	113	70	115	92	129	134	139	170	119	176	104	139	111
ENSMUSG00000032846	Zswim6	zinc finger SWIM-type containing 6 [Source:MGI Symbol;Acc:MGI:1914513]	-0.241527	0.0202745	0.191501	160	123	120	127	123	162	155	180	222	177	187	122	159	141
ENSMUSG00000096215	Smim22	small integral membrane protein 22 [Source:MGI Symbol;Acc:MGI:3643379]	-0.523163	0.0202759	0.191501	1023	1057	1108	998	452	1036	627	1222	813	1416	2229	1312	1427	897
ENSMUSG00000015757	Ppil4	peptidylprolyl isomerase (cyclophilin)-like 4 [Source:MGI Symbol;Acc:MGI:1914668]	0.206218	0.0202921	0.191503	527	488	497	496	355	539	514	416	519	479	472	314	517	350
ENSMUSG00000026384	Ptpn4	protein tyrosine phosphatase, non-receptor type 4 [Source:MGI Symbol;Acc:MGI:1099792]	-0.348147	0.0203414	0.191828	62	75	62	68	69	84	55	118	94	88	105	59	88	78
ENSMUSG00000031820	Babam1	BRISC and BRCA1 A complex member 1 [Source:MGI Symbol;Acc:MGI:1915501]	0.271248	0.0203482	0.191828	199	240	213	246	187	293	219	184	182	233	257	137	238	145
ENSMUSG00000026159	Agfg1	ArfGAP with FG repeats 1 [Source:MGI Symbol;Acc:MGI:1333754]	0.337159	0.020408	0.191984	329	466	543	563	291	560	421	386	386	364	518	279	398	282
ENSMUSG00000033751	Gadd45gip1	growth arrest and DNA-damage-inducible, gamma interacting protein 1 [Source:MGI Symbol;Acc:MGI:1914947]	0.276212	0.0203868	0.191984	300	366	300	330	186	403	402	292	272	332	330	228	267	206
ENSMUSG00000034361	Cpne2	copine II [Source:MGI Symbol;Acc:MGI:2387578]	-0.480757	0.0204006	0.191984	95	59	75	57	57	93	63	89	99	71	181	112	101	65
ENSMUSG00000116836	Gm49727	predicted gene, 49727 [Source:MGI Symbol;Acc:MGI:6215207]	0.345189	0.0203969	0.191984	63	60	60	76	64	92	90	58	56	75	78	38	52	54
ENSMUSG00000026019	Wdr12	WD repeat domain 12 [Source:MGI Symbol;Acc:MGI:1927241]	0.292804	0.0204253	0.192045	93	102	81	120	83	134	133	79	109	105	115	60	100	64
ENSMUSG00000028412	Slc44a1	solute carrier family 44, member 1 [Source:MGI Symbol;Acc:MGI:2140592]	-0.385322	0.0204479	0.192156	185	300	198	258	153	425	305	459	362	353	427	181	398	266
ENSMUSG00000008384	Sertad1	SERTA domain containing 1 [Source:MGI Symbol;Acc:MGI:1913438]	0.35418	0.0204622	0.192178	116	127	166	132	139	141	166	110	102	121	174	85	137	84
ENSMUSG00000034675	Dbn1	drebrin 1 [Source:MGI Symbol;Acc:MGI:1931838]	-0.705486	0.0204718	0.192178	24	9	11	12	14	15	27	35	45	19	22	15	41	14
ENSMUSG00000055447	Cd47	CD47 antigen (Rh-related antigen, integrin-associated signal transducer) [Source:MGI Symbol;Acc:MGI:96617]	-0.283174	0.020494	0.192215	1138	724	704	611	729	994	1026	1097	1387	1016	1228	855	1083	776
ENSMUSG00000052105	Mtcl1	microtubule crosslinking factor 1 [Source:MGI Symbol;Acc:MGI:1915867]	-0.56198	0.0204974	0.192215	42	21	24	13	16	30	27	43	54	40	29	35	32	27
ENSMUSG00000015837	Sqstm1	sequestosome 1 [Source:MGI Symbol;Acc:MGI:107931]	0.296107	0.0205193	0.192248	512	493	666	660	584	665	698	474	612	466	656	471	530	408
ENSMUSG00000020895	Tmem107	transmembrane protein 107 [Source:MGI Symbol;Acc:MGI:1914160]	-0.489903	0.0205227	0.192248	23	49	17	27	27	48	38	49	46	45	74	38	47	33
ENSMUSG00000036285	Noa1	nitric oxide associated 1 [Source:MGI Symbol;Acc:MGI:1914306]	0.426272	0.02054	0.192255	62	51	66	72	39	112	72	63	48	40	64	51	51	39
ENSMUSG00000069539	Scyl2	SCY1-like 2 (S. cerevisiae) [Source:MGI Symbol;Acc:MGI:1289172]	0.278104	0.0205667	0.192255	176	264	212	250	190	284	248	220	223	244	245	115	196	157
ENSMUSG00000020607	Lratd1	LRAT domain containing 1 [Source:MGI Symbol;Acc:MGI:2145011]	0.672135	0.0205664	0.192255	27	98	52	85	39	68	43	47	27	46	63	16	47	29
ENSMUSG00000024384	Iws1	IWS1, SUPT6 interacting protein [Source:MGI Symbol;Acc:MGI:1920723]	0.242415	0.0205605	0.192255	510	521	565	648	467	713	567	523	499	618	622	308	557	394
ENSMUSG00000004929	Thop1	thimet oligopeptidase 1 [Source:MGI Symbol;Acc:MGI:1354165]	0.583759	0.0206307	0.192753	19	53	28	53	30	41	54	42	27	25	30	15	33	21
ENSMUSG00000020463	Ppp4r3b	protein phosphatase 4 regulatory subunit 3B [Source:MGI Symbol;Acc:MGI:2144474]	0.220398	0.0206634	0.192956	524	648	558	655	567	823	743	602	647	608	761	343	660	438
ENSMUSG00000026750	Psmb7	proteasome (prosome, macropain) subunit, beta type 7 [Source:MGI Symbol;Acc:MGI:107637]	0.380558	0.0206834	0.192973	83	100	123	113	77	147	116	90	64	120	107	68	86	64
ENSMUSG00000058620	Adra2b	adrenergic receptor, alpha 2b [Source:MGI Symbol;Acc:MGI:87935]	1.32659	0.0206959	0.192973	8	5	2	5	8	8	6	3	1	1	1	0	5	6
ENSMUSG00000028124	Gclm	glutamate-cysteine ligase, modifier subunit [Source:MGI Symbol;Acc:MGI:104995]	0.509387	0.0207015	0.192973	182	349	413	392	239	402	237	273	180	253	404	123	260	168
ENSMUSG00000021752	Kctd6	potassium channel tetramerisation domain containing 6 [Source:MGI Symbol;Acc:MGI:1918643]	0.493461	0.0207087	0.192973	28	29	39	59	43	64	56	30	41	28	49	21	43	24
ENSMUSG00000035365	Parpbp	PARP1 binding protein [Source:MGI Symbol;Acc:MGI:1922567]	0.542277	0.0207552	0.193103	36	46	25	29	32	50	22	20	32	22	20	20	31	24
ENSMUSG00000114432	Gm49391	predicted gene, 49391 [Source:MGI Symbol;Acc:MGI:6121619]	0.57105	0.0207491	0.193103	55	22	29	23	42	38	50	20	34	21	27	22	33	23
ENSMUSG00000023971	Rrp36	ribosomal RNA processing 36 homolog (S. cerevisiae) [Source:MGI Symbol;Acc:MGI:2385053]	0.363361	0.0207493	0.193103	89	80	113	93	100	130	126	103	70	96	93	52	93	80
ENSMUSG00000028332	Hemgn	hemogen [Source:MGI Symbol;Acc:MGI:2136910]	-1.01588	0.0207799	0.193231	6	10	4	4	3	21	5	24	8	26	24	4	11	12
ENSMUSG00000068323	Slc4a5	solute carrier family 4, sodium bicarbonate cotransporter, member 5 [Source:MGI Symbol;Acc:MGI:2443220]	-0.683017	0.021033	0.195443	40	112	72	108	38	101	45	137	90	168	207	44	101	125
ENSMUSG00000025899	Alkbh8	alkB homolog 8, tRNA methyltransferase [Source:MGI Symbol;Acc:MGI:1914917]	0.262441	0.0210398	0.195443	192	194	140	153	177	219	244	157	191	183	186	112	171	138
ENSMUSG00000006958	Chrd	chordin [Source:MGI Symbol;Acc:MGI:1313268]	-0.808796	0.0210671	0.195595	16	8	7	12	5	9	18	18	46	14	17	17	13	11
ENSMUSG00000028394	Pole3	polymerase (DNA directed), epsilon 3 (p17 subunit) [Source:MGI Symbol;Acc:MGI:1933378]	0.281791	0.0210898	0.195703	314	268	336	313	207	373	317	301	226	308	346	156	261	218
ENSMUSG00000038264	Sema7a	sema domain, immunoglobulin domain (Ig), and GPI membrane anchor, (semaphorin) 7A [Source:MGI Symbol;Acc:MGI:1306826]	0.598968	0.0211217	0.195795	39	81	99	71	66	128	64	30	78	50	95	27	73	34
ENSMUSG00000014195	Dnajc7	DnaJ heat shock protein family (Hsp40) member C7 [Source:MGI Symbol;Acc:MGI:1928373]	0.243433	0.0211109	0.195795	844	1084	1014	1171	852	1397	1421	936	1067	1002	1326	602	1152	760
ENSMUSG00000025151	Maged1	melanoma antigen, family D, 1 [Source:MGI Symbol;Acc:MGI:1930187]	-0.72374	0.021146	0.195918	310	108	117	83	109	168	161	185	319	157	214	410	195	202
ENSMUSG00000026499	Acbd3	acyl-Coenzyme A binding domain containing 3 [Source:MGI Symbol;Acc:MGI:2181074]	0.219213	0.0211944	0.195984	671	557	561	598	544	645	627	501	586	627	629	452	523	422
ENSMUSG00000107071	Gm42420	predicted gene, 42420 [Source:MGI Symbol;Acc:MGI:5649067]	0.660525	0.0211973	0.195984	22	26	39	26	6	36	24	19	14	16	28	11	17	12
ENSMUSG00000032652	Crebl2	cAMP responsive element binding protein-like 2 [Source:MGI Symbol;Acc:MGI:1889385]	-0.405173	0.0211908	0.195984	75	51	36	36	53	95	67	76	93	70	113	58	88	64
ENSMUSG00000034258	Flvcr2	feline leukemia virus subgroup C cellular receptor 2 [Source:MGI Symbol;Acc:MGI:2384974]	0.652661	0.0211922	0.195984	16	28	24	29	8	48	29	13	18	13	28	13	22	11
ENSMUSG00000038722	Bud31	BUD31 homolog [Source:MGI Symbol;Acc:MGI:2141291]	0.304031	0.0212109	0.196008	88	122	128	138	105	173	164	125	124	122	140	68	112	82
ENSMUSG00000025812	Pard3	par-3 family cell polarity regulator [Source:MGI Symbol;Acc:MGI:2135608]	0.241832	0.0212279	0.196019	435	440	414	526	439	486	507	434	482	430	420	327	417	337
ENSMUSG00000087574	C030037D09Rik	RIKEN cDNA C030037D09 gene [Source:MGI Symbol;Acc:MGI:1924865]	0.8668	0.0212342	0.196019	16	17	11	12	22	8	10	10	9	4	8	10	5	9
ENSMUSG00000027359	Slc27a2	solute carrier family 27 (fatty acid transporter), member 2 [Source:MGI Symbol;Acc:MGI:1347099]	-0.622264	0.0212671	0.196119	38	84	81	115	63	142	81	166	93	161	216	45	191	107
ENSMUSG00000089794	Gm16337	predicted gene 16337 [Source:MGI Symbol;Acc:MGI:3840131]	-0.983249	0.0213024	0.196119	6	2	2	5	6	8	9	10	19	4	7	13	10	12
ENSMUSG00000073680	Tmem88b	transmembrane protein 88B [Source:MGI Symbol;Acc:MGI:2444329]	-1.04033	0.0213006	0.196119	1	4	4	5	3	3	8	5	11	7	17	6	4	10
ENSMUSG00000051184	Zfp524	zinc finger protein 524 [Source:MGI Symbol;Acc:MGI:1916740]	-0.357302	0.021288	0.196119	70	85	84	70	55	130	74	84	127	125	133	96	111	70
ENSMUSG00000036411	9530077C05Rik	RIKEN cDNA 9530077C05 gene [Source:MGI Symbol;Acc:MGI:1915533]	-0.757916	0.0213113	0.196119	21	12	9	8	11	7	15	35	32	10	24	16	15	15
ENSMUSG00000017453	Pipox	pipecolic acid oxidase [Source:MGI Symbol;Acc:MGI:1197006]	-0.826449	0.021276	0.196119	16	60	22	43	15	59	20	64	52	70	104	12	93	46
ENSMUSG00000027993	Trim2	tripartite motif-containing 2 [Source:MGI Symbol;Acc:MGI:1933163]	-0.281859	0.0213894	0.196378	884	988	796	1177	542	1259	1049	1170	1133	1391	1453	929	1233	972
ENSMUSG00000030074	Gxylt2	glucoside xylosyltransferase 2 [Source:MGI Symbol;Acc:MGI:2682940]	-1.36606	0.0213797	0.196378	6	1	5	3	0	3	1	9	7	6	9	11	8	0
ENSMUSG00000021745	Ptprg	protein tyrosine phosphatase, receptor type, G [Source:MGI Symbol;Acc:MGI:97814]	0.272507	0.0213511	0.196378	269	258	230	290	318	368	328	271	302	293	329	159	266	177
ENSMUSG00000036275	9530068E07Rik	RIKEN cDNA 9530068E07 gene [Source:MGI Symbol;Acc:MGI:2654705]	-0.420809	0.0214105	0.196378	105	111	104	140	130	251	209	219	299	168	271	116	250	138
ENSMUSG00000017774	Myo1c	myosin IC [Source:MGI Symbol;Acc:MGI:106612]	-0.433595	0.0214215	0.196378	166	95	92	116	125	206	166	191	208	203	255	159	109	195
ENSMUSG00000038286	Bphl	biphenyl hydrolase-like (serine hydrolase, breast epithelial mucin-associated antigen) [Source:MGI Symbol;Acc:MGI:1915271]	-0.530403	0.0214389	0.196378	29	38	19	36	27	60	32	40	36	69	71	38	43	55
ENSMUSG00000034111	Tmed8	transmembrane p24 trafficking protein 8 [Source:MGI Symbol;Acc:MGI:1923480]	-0.432175	0.0214243	0.196378	59	31	39	25	33	39	49	54	79	50	59	42	54	46
ENSMUSG00000024079	Eif2ak2	eukaryotic translation initiation factor 2-alpha kinase 2 [Source:MGI Symbol;Acc:MGI:1353449]	0.243094	0.0214351	0.196378	325	268	264	356	243	359	337	279	273	266	377	204	316	178
ENSMUSG00000060275	Nrg2	neuregulin 2 [Source:MGI Symbol;Acc:MGI:1098246]	-0.664831	0.0213962	0.196378	19	11	8	8	13	20	18	31	40	20	23	13	25	9
ENSMUSG00000073771	Btbd19	BTB (POZ) domain containing 19 [Source:MGI Symbol;Acc:MGI:1925861]	0.525918	0.0214928	0.19677	16	25	27	31	20	28	33	19	21	16	26	17	21	10
ENSMUSG00000022949	Clic6	chloride intracellular channel 6 [Source:MGI Symbol;Acc:MGI:2146607]	-0.512442	0.021512	0.196844	108	106	82	99	42	142	96	161	125	172	110	168	109	99
ENSMUSG00000039630	Hnrnpu	heterogeneous nuclear ribonucleoprotein U [Source:MGI Symbol;Acc:MGI:1858195]	0.210264	0.0215244	0.196856	1934	2485	2021	2442	1794	3210	2792	2158	2338	2350	2616	1304	2432	1722
ENSMUSG00000041769	Ppp2r2d	protein phosphatase 2, regulatory subunit B, delta [Source:MGI Symbol;Acc:MGI:1289252]	0.287346	0.0215393	0.196891	223	306	293	380	232	361	358	243	269	259	360	209	266	217
ENSMUSG00000104453	Gm37829	predicted gene, 37829 [Source:MGI Symbol;Acc:MGI:5611057]	-0.904282	0.0215952	0.197301	8	6	5	6	2	5	4	14	9	6	15	10	5	10
ENSMUSG00000001313	Rnd2	Rho family GTPase 2 [Source:MGI Symbol;Acc:MGI:1338755]	0.481442	0.0216612	0.197599	49	83	75	90	39	84	56	47	57	55	81	23	45	50
ENSMUSG00000021360	Gcnt2	glucosaminyl (N-acetyl) transferase 2, I-branching enzyme [Source:MGI Symbol;Acc:MGI:1100870]	0.370314	0.0216595	0.197599	180	210	190	249	261	302	218	198	260	187	224	88	218	150
ENSMUSG00000116940	Gm7450	predicted gene 7450 [Source:MGI Symbol;Acc:MGI:3647897]	1.30912	0.0216498	0.197599	1	32	29	40	7	20	9	16	2	15	12	4	4	6
ENSMUSG00000039879	Heca	hdc homolog, cell cycle regulator [Source:MGI Symbol;Acc:MGI:2685715]	-0.291121	0.0216788	0.197658	243	158	134	153	142	234	184	209	284	213	265	197	238	161
ENSMUSG00000101599	Gm20342	predicted gene, 20342 [Source:MGI Symbol;Acc:MGI:5012527]	-0.416661	0.0217538	0.197974	147	111	61	114	82	118	139	148	182	124	197	141	108	146
ENSMUSG00000063052	Lrrc40	leucine rich repeat containing 40 [Source:MGI Symbol;Acc:MGI:1914394]	0.360053	0.0217359	0.197974	74	112	109	108	69	164	118	103	86	89	98	50	108	70
ENSMUSG00000097443	Gm17529	predicted gene, 17529 [Source:MGI Symbol;Acc:MGI:4937163]	0.721276	0.0217581	0.197974	22	33	54	61	17	26	34	20	18	25	38	22	13	20
ENSMUSG00000094441	Zfp955a	zinc finger protein 955A [Source:MGI Symbol;Acc:MGI:4834570]	-0.486407	0.0217334	0.197974	19	23	22	19	21	30	24	40	37	36	26	21	31	36
ENSMUSG00000046785	Epm2aip1	EPM2A (laforin) interacting protein 1 [Source:MGI Symbol;Acc:MGI:1925031]	-0.394977	0.0217991	0.198245	230	156	119	91	112	159	153	173	241	220	197	164	189	183
ENSMUSG00000021118	Plek2	pleckstrin 2 [Source:MGI Symbol;Acc:MGI:1351466]	0.477183	0.0218534	0.198638	58	109	146	154	80	161	115	97	80	105	121	72	71	65
ENSMUSG00000100213	Gm28151	predicted gene 28151 [Source:MGI Symbol;Acc:MGI:5578857]	-0.777316	0.0218697	0.198684	16	6	9	6	9	9	8	9	21	15	16	23	16	10
ENSMUSG00000059409	Ppp2r5d	protein phosphatase 2, regulatory subunit B', delta [Source:MGI Symbol;Acc:MGI:2388481]	0.540838	0.0218944	0.198807	33	41	52	54	25	82	55	23	26	49	48	26	46	22
ENSMUSG00000050350	Gpr18	G protein-coupled receptor 18 [Source:MGI Symbol;Acc:MGI:107859]	-0.728354	0.0219113	0.198859	9	16	10	9	7	7	15	12	26	14	35	7	20	15
ENSMUSG00000001334	Fndc5	fibronectin type III domain containing 5 [Source:MGI Symbol;Acc:MGI:1917614]	-0.751232	0.0219355	0.198868	14	8	8	6	7	10	12	23	17	24	14	15	16	4
ENSMUSG00000097462	9530026P05Rik	RIKEN cDNA 9530026P05 gene [Source:MGI Symbol;Acc:MGI:1924659]	-0.762503	0.0219459	0.198868	48	11	20	10	19	34	23	30	91	27	49	22	49	27
ENSMUSG00000025726	Slc28a1	solute carrier family 28 (sodium-coupled nucleoside transporter), member 1 [Source:MGI Symbol;Acc:MGI:3605073]	-1.45322	0.0219296	0.198868	4	85	54	46	19	84	39	137	49	116	366	9	232	81
ENSMUSG00000026417	Pigr	polymeric immunoglobulin receptor [Source:MGI Symbol;Acc:MGI:103080]	-0.532639	0.0219644	0.198934	6503	9305	6835	8543	2227	8106	4849	11403	7393	11873	13222	5934	10734	8480
ENSMUSG00000021384	Susd3	sushi domain containing 3 [Source:MGI Symbol;Acc:MGI:1913579]	-0.897009	0.0220018	0.19907	5	5	6	2	9	9	6	15	16	5	20	9	14	4
ENSMUSG00000014504	Srp19	signal recognition particle 19 [Source:MGI Symbol;Acc:MGI:1913634]	0.320227	0.0219968	0.19907	221	333	330	361	174	385	331	272	273	246	279	188	283	211
ENSMUSG00000022837	Iqcb1	IQ calmodulin-binding motif containing 1 [Source:MGI Symbol;Acc:MGI:2443764]	-0.607117	0.0220673	0.199496	23	19	15	9	27	29	39	27	52	36	41	32	47	19
ENSMUSG00000024084	Qpct	glutaminyl-peptide cyclotransferase (glutaminyl cyclase) [Source:MGI Symbol;Acc:MGI:1917786]	-0.548351	0.0220714	0.199496	16	13	13	10	12	24	15	25	29	27	23	18	18	15
ENSMUSG00000073147	5031425E22Rik	RIKEN cDNA 5031425E22 gene [Source:MGI Symbol;Acc:MGI:1923227]	-0.384032	0.0221302	0.199824	122	90	97	96	67	93	103	123	114	152	179	134	119	77
ENSMUSG00000007050	Lsm2	LSM2 homolog, U6 small nuclear RNA and mRNA degradation associated [Source:MGI Symbol;Acc:MGI:90676]	0.329115	0.0221236	0.199824	133	120	95	114	79	157	156	104	100	109	131	46	108	102
ENSMUSG00000022353	Mtss1	MTSS I-BAR domain containing 1 [Source:MGI Symbol;Acc:MGI:2384818]	-0.224924	0.0221523	0.199922	406	320	333	314	242	446	490	414	492	429	583	355	443	339
ENSMUSG00000024193	Phf1	PHD finger protein 1 [Source:MGI Symbol;Acc:MGI:98647]	-0.331383	0.0221873	0.200137	111	78	86	96	112	144	116	153	180	107	188	108	144	95
ENSMUSG00000028551	Cdkn2c	cyclin dependent kinase inhibitor 2C [Source:MGI Symbol;Acc:MGI:105388]	-0.50727	0.022227	0.200393	31	19	16	23	33	37	29	56	45	42	58	21	37	23
ENSMUSG00000031513	Leprotl1	leptin receptor overlapping transcript-like 1 [Source:MGI Symbol;Acc:MGI:1915442]	0.261977	0.0222417	0.200423	175	236	205	207	198	261	262	232	208	168	247	128	214	146
ENSMUSG00000049562	Ap5b1	adaptor-related protein complex 5, beta 1 subunit [Source:MGI Symbol;Acc:MGI:2685808]	0.96717	0.0223008	0.200854	8	13	15	21	2	8	11	7	6	3	11	3	7	5
ENSMUSG00000015932	Dstn	destrin [Source:MGI Symbol;Acc:MGI:1929270]	0.346267	0.0223295	0.201011	2889	3456	3652	3996	3119	3417	2696	3016	2747	3367	3144	2148	2178	2460
ENSMUSG00000086629	2810403D21Rik	RIKEN cDNA 2810403D21 gene [Source:MGI Symbol;Acc:MGI:1917214]	-0.434873	0.0223418	0.201019	45	44	32	51	14	44	50	49	74	60	60	46	55	43
ENSMUSG00000087444	Gm5475	predicted gene 5475 [Source:MGI Symbol;Acc:MGI:3646320]	-1.32009	0.0223784	0.201247	6	8	0	2	0	2	3	10	4	12	7	8	3	8
ENSMUSG00000031928	Mre11a	MRE11A homolog A, double strand break repair nuclease [Source:MGI Symbol;Acc:MGI:1100512]	0.312502	0.0224186	0.201366	86	95	81	106	90	110	132	80	120	94	91	52	87	64
ENSMUSG00000022587	Ly6e	lymphocyte antigen 6 complex, locus E [Source:MGI Symbol;Acc:MGI:106651]	-0.341703	0.0224038	0.201366	1696	1181	1024	848	1067	1915	1776	1743	2357	1587	1898	1115	1855	1712
ENSMUSG00000024811	Tnks2	tankyrase, TRF1-interacting ankyrin-related ADP-ribose polymerase 2 [Source:MGI Symbol;Acc:MGI:1921743]	0.231533	0.0224256	0.201366	453	533	537	622	406	761	600	471	548	502	617	425	493	363
ENSMUSG00000000561	Wdr77	WD repeat domain 77 [Source:MGI Symbol;Acc:MGI:1917715]	0.365501	0.022476	0.20141	128	204	194	205	156	324	277	179	187	181	207	88	218	134
ENSMUSG00000000378	Ccm2	cerebral cavernous malformation 2 [Source:MGI Symbol;Acc:MGI:2384924]	0.31505	0.0224642	0.20141	145	122	106	98	128	139	137	92	137	110	123	69	134	73
ENSMUSG00000040712	Camta2	calmodulin binding transcription activator 2 [Source:MGI Symbol;Acc:MGI:2135957]	-0.347139	0.0224572	0.20141	99	86	81	94	58	137	130	159	111	130	187	91	142	77
ENSMUSG00000024429	Gnl1	guanine nucleotide binding protein-like 1 [Source:MGI Symbol;Acc:MGI:95764]	0.304701	0.022466	0.20141	110	135	151	134	126	182	138	121	142	110	174	75	136	75
ENSMUSG00000038502	Ptov1	prostate tumor over expressed gene 1 [Source:MGI Symbol;Acc:MGI:1933946]	-0.406046	0.0225041	0.201561	186	134	151	132	118	190	161	173	316	196	193	235	162	161
ENSMUSG00000026516	Nvl	nuclear VCP-like [Source:MGI Symbol;Acc:MGI:1914709]	0.21294	0.0225881	0.202211	240	262	249	269	242	319	289	234	264	267	294	176	219	217
ENSMUSG00000004127	Trmt10a	tRNA methyltransferase 10A [Source:MGI Symbol;Acc:MGI:1920421]	0.403944	0.0226028	0.202241	72	57	76	90	38	94	92	62	60	55	52	54	58	54
ENSMUSG00000070939	Tgfbrap1	transforming growth factor, beta receptor associated protein 1 [Source:MGI Symbol;Acc:MGI:2447427]	0.262181	0.022715	0.202719	152	127	111	136	114	173	164	107	113	126	166	102	126	98
ENSMUSG00000027695	Pld1	phospholipase D1 [Source:MGI Symbol;Acc:MGI:109585]	0.521347	0.0227246	0.202719	212	526	522	667	259	533	502	400	319	399	514	157	337	250
ENSMUSG00000031004	Mki67	antigen identified by monoclonal antibody Ki 67 [Source:MGI Symbol;Acc:MGI:106035]	0.263176	0.0227247	0.202719	944	958	903	990	533	1172	1079	780	838	1020	918	493	852	721
ENSMUSG00000036019	Tmtc2	transmembrane and tetratricopeptide repeat containing 2 [Source:MGI Symbol;Acc:MGI:1914057]	-0.451893	0.0226684	0.202719	56	50	31	44	43	77	50	88	83	68	60	78	62	45
ENSMUSG00000021302	Ggps1	geranylgeranyl diphosphate synthase 1 [Source:MGI Symbol;Acc:MGI:1341724]	-0.304	0.0226931	0.202719	241	159	154	160	112	216	191	244	278	219	227	200	196	182
ENSMUSG00000074892	B3galt5	UDP-Gal:betaGlcNAc beta 1,3-galactosyltransferase, polypeptide 5 [Source:MGI Symbol;Acc:MGI:2136878]	-0.830972	0.022709	0.202719	8	18	13	15	15	15	11	12	39	10	28	41	22	19
ENSMUSG00000022035	Ccdc25	coiled-coil domain containing 25 [Source:MGI Symbol;Acc:MGI:1914429]	0.29837	0.0227982	0.203078	461	685	568	646	451	734	508	529	424	562	585	378	527	395
ENSMUSG00000053040	Aph1c	aph1 homolog C, gamma secretase subunit [Source:MGI Symbol;Acc:MGI:1915568]	-0.888498	0.0227993	0.203078	15	6	2	5	4	10	14	14	19	11	8	18	14	17
ENSMUSG00000021510	Zfp729a	zinc finger protein 729a [Source:MGI Symbol;Acc:MGI:3036250]	-0.364456	0.0227902	0.203078	53	35	37	44	39	73	47	66	64	69	87	52	55	42
ENSMUSG00000049470	Aff4	AF4/FMR2 family, member 4 [Source:MGI Symbol;Acc:MGI:2136171]	0.212642	0.0228135	0.203103	467	437	486	537	354	611	458	425	480	441	530	336	391	374
ENSMUSG00000048997	Atxn7l2	ataxin 7-like 2 [Source:MGI Symbol;Acc:MGI:1919772]	-0.717023	0.0228302	0.203149	5	17	5	20	11	25	11	33	32	21	26	12	18	18
ENSMUSG00000003418	St8sia6	ST8 alpha-N-acetyl-neuraminide alpha-2,8-sialyltransferase 6 [Source:MGI Symbol;Acc:MGI:2386797]	-0.460479	0.0228458	0.203187	134	23	29	22	19	31	33	51	48	30	35	229	50	32
ENSMUSG00000028251	Tstd3	thiosulfate sulfurtransferase (rhodanese)-like domain containing 3 [Source:MGI Symbol;Acc:MGI:1924282]	0.658215	0.0228814	0.203401	43	67	110	91	39	67	58	35	42	39	99	17	60	35
ENSMUSG00000024259	Slc25a46	solute carrier family 25, member 46 [Source:MGI Symbol;Acc:MGI:1914703]	0.341757	0.0229062	0.20352	145	223	186	228	105	245	179	167	142	162	209	112	158	117
[truncated: 15,762 more rows]

## Sheet: DESeq2_TGvWT_Day7
ensembl	symbol	description	log2FoldChange	pvalue	padj	206221_sp_7d_tg	206220_sp_7d_tg	206222_sp_7d_tg	206218_sp_7d_tg	206333_sp_7d_tg	206334_sp_7d_tg	206346_sp_7d_wt	193373_sp_7d_wt	193377_sp_7d_wt	206219_sp_7d_wt	206332_sp_7d_wt	206217_sp_7d_wt
ENSMUSG00000073678	Pgap1	post-GPI attachment to proteins 1 [Source:MGI Symbol;Acc:MGI:2443342]	3.31776	0	0	2450	3014	2267	2498	2905	2675	295	244	240	227	233	284
ENSMUSG00000029378	Areg	amphiregulin [Source:MGI Symbol;Acc:MGI:88068]	5.86349	0	0	5510	7920	5013	4777	5975	4501	94	75	125	72	66	125
ENSMUSG00000038539	Atf5	activating transcription factor 5 [Source:MGI Symbol;Acc:MGI:2141857]	3.90075	0	0	2254	2465	2387	2216	2306	2147	144	158	154	136	146	148
ENSMUSG00000026483	Fam129a	family with sequence similarity 129, member A [Source:MGI Symbol;Acc:MGI:2137237]	4.36772	1.7933e-236	9.6422e-233	1359	1586	1099	1123	1195	1017	68	55	66	49	41	65
ENSMUSG00000041168	Lonp1	lon peptidase 1, mitochondrial [Source:MGI Symbol;Acc:MGI:1921392]	2.83527	9.9153e-225	4.265e-221	1666	1990	1528	1425	1721	1643	240	226	199	229	209	237
ENSMUSG00000086513	9130208D14Rik	RIKEN cDNA 9130208D14 gene [Source:MGI Symbol;Acc:MGI:1924950]	-5.3441	1.1317e-223	4.0566e-220	38	36	22	25	38	21	1343	743	1152	1137	1291	1379
ENSMUSG00000022026	Olfm4	olfactomedin 4 [Source:MGI Symbol;Acc:MGI:2685142]	-7.20939	7.7351e-216	2.3766e-212	5	11	8	3	20	8	1342	914	1376	1475	1107	1640
ENSMUSG00000027737	Slc7a11	solute carrier family 7 (cationic amino acid transporter, y+ system), member 11 [Source:MGI Symbol;Acc:MGI:1347355]	9.81827	1.9748e-202	5.309e-199	3003	4859	3330	3004	3683	3745	1	2	10	5	0	5
ENSMUSG00000068739	Sars	seryl-aminoacyl-tRNA synthetase [Source:MGI Symbol;Acc:MGI:102809]	2.88147	2.1902e-192	5.2337e-189	3784	3869	3218	3081	3952	3657	472	418	515	449	498	446
ENSMUSG00000031173	Otc	ornithine transcarbamylase [Source:MGI Symbol;Acc:MGI:97448]	-6.43435	6.9998e-191	1.5055e-187	13	12	11	5	19	9	1095	599	974	909	1027	1161
ENSMUSG00000038745	Nlrp6	NLR family, pyrin domain containing 6 [Source:MGI Symbol;Acc:MGI:2141990]	-2.96375	8.7703e-190	1.7148e-186	133	142	141	123	165	114	1136	1005	916	1004	967	1095
ENSMUSG00000027820	Mme	membrane metallo endopeptidase [Source:MGI Symbol;Acc:MGI:97004]	-4.45427	2.6031e-184	4.6655e-181	238	148	191	146	223	191	4553	2564	4063	3602	4319	5272
ENSMUSG00000023235	Ccl25	chemokine (C-C motif) ligand 25 [Source:MGI Symbol;Acc:MGI:1099448]	-2.95139	6.5982e-178	1.0916e-174	499	516	395	448	532	386	3937	2265	3375	3426	3393	4410
ENSMUSG00000026456	Cyb5r1	cytochrome b5 reductase 1 [Source:MGI Symbol;Acc:MGI:1919267]	3.12508	1.2165e-175	1.8688e-172	1347	1421	1097	997	1253	1142	142	131	124	150	123	127
ENSMUSG00000022474	Pmm1	phosphomannomutase 1 [Source:MGI Symbol;Acc:MGI:1353418]	4.00699	1.8646e-174	2.6734e-171	763	903	795	554	870	776	53	39	44	45	49	49
ENSMUSG00000021125	Arg2	arginase type II [Source:MGI Symbol;Acc:MGI:1330806]	-3.36152	4.5048e-167	6.0553e-164	155	163	151	122	162	157	1672	1127	1346	1252	1684	1987
ENSMUSG00000030793	Pycard	PYD and CARD domain containing [Source:MGI Symbol;Acc:MGI:1931465]	-2.96424	1.7454e-166	2.2081e-163	132	200	177	210	254	197	1649	1244	1500	1502	1318	1548
ENSMUSG00000025408	Ddit3	DNA-damage inducible transcript 3 [Source:MGI Symbol;Acc:MGI:109247]	4.04553	5.4693e-165	6.5349e-162	1902	2086	1547	1098	1818	1577	119	70	90	82	110	114
ENSMUSG00000029777	Gars	glycyl-tRNA synthetase [Source:MGI Symbol;Acc:MGI:2449057]	2.73941	3.1346e-157	3.5482e-154	1479	1617	1464	1185	1492	1472	253	191	213	175	201	225
ENSMUSG00000032715	Trib3	tribbles pseudokinase 3 [Source:MGI Symbol;Acc:MGI:1345675]	4.67846	7.9556e-155	8.5551e-152	1758	1953	1422	1199	1743	1516	53	36	94	38	63	77
ENSMUSG00000040134	Rdh7	retinol dehydrogenase 7 [Source:MGI Symbol;Acc:MGI:1860517]	-5.78799	9.3708e-155	9.597e-152	22	11	19	10	17	19	869	494	877	856	903	1316
ENSMUSG00000031886	Ces2e	carboxylesterase 2E [Source:MGI Symbol;Acc:MGI:2443170]	-2.9833	1.4152e-154	1.3834e-151	372	380	298	302	343	292	2501	1895	2533	2098	2790	3374
ENSMUSG00000038178	Slc43a2	solute carrier family 43, member 2 [Source:MGI Symbol;Acc:MGI:2442746]	-4.26823	7.644e-154	7.1478e-151	142	154	90	180	155	133	2443	1887	3321	2028	3120	2930
ENSMUSG00000031490	Eif4ebp1	eukaryotic translation initiation factor 4E binding protein 1 [Source:MGI Symbol;Acc:MGI:103267]	3.3707	7.5207e-150	6.7395e-147	1194	1550	995	844	1136	1128	105	92	113	100	114	108
ENSMUSG00000021831	Ero1l	ERO1-like (S. cerevisiae) [Source:MGI Symbol;Acc:MGI:1354385]	3.43993	3.5301e-148	3.0369e-145	955	1251	886	780	902	886	80	86	101	60	76	97
ENSMUSG00000029752	Asns	asparagine synthetase [Source:MGI Symbol;Acc:MGI:1350929]	3.14368	2.7802e-146	2.2998e-143	640	734	648	605	757	694	74	84	77	78	69	59
ENSMUSG00000031972	Acta1	actin, alpha 1, skeletal muscle [Source:MGI Symbol;Acc:MGI:87902]	4.76438	1.1171e-143	8.8982e-141	625	629	569	456	515	671	17	13	26	24	15	29
ENSMUSG00000059316	Slc27a4	solute carrier family 27 (fatty acid transporter), member 4 [Source:MGI Symbol;Acc:MGI:1347347]	-3.30231	1.4152e-138	1.087e-135	214	184	180	178	212	191	1619	1477	2177	1433	2026	2301
ENSMUSG00000032010	Usp2	ubiquitin specific peptidase 2 [Source:MGI Symbol;Acc:MGI:1858178]	-2.93285	1.9204e-136	1.4242e-133	146	133	151	102	131	101	988	764	941	971	925	1052
ENSMUSG00000036814	Slc6a20a	solute carrier family 6 (neurotransmitter transporter), member 20A [Source:MGI Symbol;Acc:MGI:2143217]	-7.00802	1.2575e-135	9.0152e-133	6	8	3	8	18	12	1263	602	964	877	1370	1793
ENSMUSG00000029322	Plac8	placenta-specific 8 [Source:MGI Symbol;Acc:MGI:2445289]	-3.4827	2.3499e-135	1.6303e-132	857	723	1013	1155	1143	1196	12747	8959	11573	8960	10966	13060
ENSMUSG00000038508	Gdf15	growth differentiation factor 15 [Source:MGI Symbol;Acc:MGI:1346047]	5.69912	3.5471e-135	2.384e-132	503	1051	574	593	854	529	8	11	11	19	10	16
ENSMUSG00000015837	Sqstm1	sequestosome 1 [Source:MGI Symbol;Acc:MGI:107931]	2.30178	1.42e-134	9.2547e-132	2336	2946	2345	2153	2610	2634	513	402	560	421	504	526
ENSMUSG00000019982	Myb	myeloblastosis oncogene [Source:MGI Symbol;Acc:MGI:97249]	-4.17647	5.5171e-134	3.4899e-131	14	20	21	18	18	22	416	262	300	324	293	382
ENSMUSG00000018395	Kif3a	kinesin family member 3A [Source:MGI Symbol;Acc:MGI:107689]	3.53822	1.7288e-133	1.0623e-130	661	833	539	460	690	545	45	48	51	47	52	64
ENSMUSG00000024883	Rin1	Ras and Rab interactor 1 [Source:MGI Symbol;Acc:MGI:2385695]	5.35039	6.0184e-131	3.5955e-128	393	434	392	321	454	417	5	10	11	9	8	14
ENSMUSG00000027397	Slc20a1	solute carrier family 20, member 1 [Source:MGI Symbol;Acc:MGI:108392]	2.71511	5.3611e-130	3.1162e-127	1897	3019	1974	1878	2539	2028	416	221	315	336	282	386
ENSMUSG00000030483	Cyp2b10	cytochrome P450, family 2, subfamily b, polypeptide 10 [Source:MGI Symbol;Acc:MGI:88598]	-4.86881	2.295e-129	1.2989e-126	72	91	40	40	60	47	1286	1178	1303	1460	1995	2605
ENSMUSG00000024640	Psat1	phosphoserine aminotransferase 1 [Source:MGI Symbol;Acc:MGI:2183441]	3.66015	3.2104e-129	1.7704e-126	342	457	395	342	469	401	34	29	41	20	26	33
ENSMUSG00000109685	Gm45912	predicted gene 45912 [Source:MGI Symbol;Acc:MGI:5805027]	-5.42675	2.6031e-128	1.3996e-125	8	6	12	11	12	15	474	272	508	461	426	532
ENSMUSG00000026623	Lpgat1	lysophosphatidylglycerol acyltransferase 1 [Source:MGI Symbol;Acc:MGI:2446186]	-2.55181	1.7404e-124	9.1296e-122	509	492	431	503	580	512	2954	2109	3265	2324	3036	3448
ENSMUSG00000021282	Eif5	eukaryotic translation initiation factor 5 [Source:MGI Symbol;Acc:MGI:95309]	1.98738	2.0488e-123	1.0491e-120	5000	5140	4091	3846	4586	4211	1112	964	1212	1067	926	1250
ENSMUSG00000035642	Aamdc	adipogenesis associated Mth938 domain containing [Source:MGI Symbol;Acc:MGI:1913523]	-3.22651	1.7811e-120	8.9084e-118	65	63	60	63	88	74	731	493	478	558	616	879
ENSMUSG00000026317	Cln8	CLN8 transmembrane ER and ERGIC protein [Source:MGI Symbol;Acc:MGI:1349447]	3.31449	2.9248e-120	1.4297e-117	917	1038	764	651	870	784	88	47	108	81	64	101
ENSMUSG00000023905	Tnfrsf12a	tumor necrosis factor receptor superfamily, member 12a [Source:MGI Symbol;Acc:MGI:1351484]	3.53396	5.7521e-120	2.7491e-117	352	543	375	408	412	415	40	34	45	21	35	32
ENSMUSG00000024887	Asah2	N-acylsphingosine amidohydrolase 2 [Source:MGI Symbol;Acc:MGI:1859310]	-4.82472	3.0171e-118	1.4106e-115	91	84	78	83	92	88	1574	1381	3900	1909	2259	3164
ENSMUSG00000015652	Steap1	six transmembrane epithelial antigen of the prostate 1 [Source:MGI Symbol;Acc:MGI:1917608]	4.62393	6.394e-117	2.9259e-114	411	612	365	381	458	405	16	29	10	17	18	11
ENSMUSG00000035780	Ugt2a3	UDP glucuronosyltransferase 2 family, polypeptide A3 [Source:MGI Symbol;Acc:MGI:1919344]	-7.83788	4.5659e-116	2.0458e-113	3	2	3	2	9	1	828	553	610	727	758	945
ENSMUSG00000029377	Ereg	epiregulin [Source:MGI Symbol;Acc:MGI:107508]	4.5126	8.3939e-115	3.6843e-112	484	565	356	526	504	405	10	29	30	15	18	16
ENSMUSG00000018846	Pank3	pantothenate kinase 3 [Source:MGI Symbol;Acc:MGI:2387464]	-1.87522	1.6356e-113	7.0352e-111	412	416	435	476	505	396	1615	1390	1627	1448	1453	1811
ENSMUSG00000082361	Btc	betacellulin, epidermal growth factor family member [Source:MGI Symbol;Acc:MGI:99439]	3.7745	4.1301e-113	1.7417e-110	471	590	596	616	631	603	40	63	36	29	31	47
ENSMUSG00000029269	Sult1b1	sulfotransferase family 1B, member 1 [Source:MGI Symbol;Acc:MGI:2136282]	-3.45936	2.3917e-112	9.8919e-110	332	212	355	360	338	405	3867	3139	3935	2963	3568	3974
ENSMUSG00000020600	Slc7a15	solute carrier family 7 (cationic amino acid transporter, y+ system), member 15 [Source:MGI Symbol;Acc:MGI:3045351]	-5.69774	3.051e-112	1.2381e-109	11	8	10	8	15	10	404	295	615	505	580	718
ENSMUSG00000021939	Ctsb	cathepsin B [Source:MGI Symbol;Acc:MGI:88561]	1.5103	9.4098e-110	3.7477e-107	3928	4642	3566	3598	4442	3876	1599	1082	1254	1261	1244	1724
ENSMUSG00000024313	Mep1b	meprin 1 beta [Source:MGI Symbol;Acc:MGI:96964]	-3.33065	3.0934e-107	1.2096e-104	158	142	111	128	121	174	1304	950	1662	1057	1417	1753
ENSMUSG00000014361	Mertk	MER proto-oncogene tyrosine kinase [Source:MGI Symbol;Acc:MGI:96965]	-3.10156	9.107e-106	3.4976e-103	155	125	120	144	152	125	916	854	1177	1043	1370	1431
ENSMUSG00000029630	Cyp3a25	cytochrome P450, family 3, subfamily a, polypeptide 25 [Source:MGI Symbol;Acc:MGI:1930638]	-4.78015	3.01e-102	1.1357e-99	29	36	31	24	24	20	647	335	894	708	681	1156
ENSMUSG00000057933	Gsta2	glutathione S-transferase, alpha 2 (Yc2) [Source:MGI Symbol;Acc:MGI:95863]	5.0527	4.2785e-102	1.5865e-99	291	456	421	357	519	541	20	11	4	11	16	13
ENSMUSG00000102802	Mgam2-ps	maltase-glucoamylase 2, pseudogene [Source:MGI Symbol;Acc:MGI:3645497]	-3.83347	6.1098e-102	2.2272e-99	27	22	21	14	24	29	405	289	252	342	278	315
ENSMUSG00000067229	Cyp2c66	cytochrome P450, family 2, subfamily c, polypeptide 66 [Source:MGI Symbol;Acc:MGI:1917138]	-7.21549	2.1483e-100	7.70069e-98	2	3	1	6	11	7	681	648	353	726	808	1071
ENSMUSG00000060002	Chpt1	choline phosphotransferase 1 [Source:MGI Symbol;Acc:MGI:2384841]	-2.4263	2.3226e-100	8.189e-98	263	284	290	290	280	287	1630	1010	1232	1536	1556	1902
ENSMUSG00000024665	Fads2	fatty acid desaturase 2 [Source:MGI Symbol;Acc:MGI:1930079]	-3.28952	1.0242e-99	3.55296e-97	21	38	43	40	47	42	453	309	332	407	310	365
ENSMUSG00000026149	Tm4sf20	transmembrane 4 L six family member 20 [Source:MGI Symbol;Acc:MGI:1913511]	2.34526	1.2727e-99	4.34476e-97	9520	8596	9221	8189	10170	9014	2237	1803	1515	1552	1466	1828
ENSMUSG00000049422	Chchd10	coiled-coil-helix-coiled-coil-helix domain containing 10 [Source:MGI Symbol;Acc:MGI:2143558]	2.80723	1.7884e-99	6.00981e-97	14488	14002	14216	11572	15324	15189	2112	1359	2424	1560	2174	2076
ENSMUSG00000027359	Slc27a2	solute carrier family 27 (fatty acid transporter), member 2 [Source:MGI Symbol;Acc:MGI:1347099]	-4.86497	2.9066e-99	9.61716e-97	9	5	14	17	12	12	348	221	264	311	361	456
ENSMUSG00000024924	Vldlr	very low density lipoprotein receptor [Source:MGI Symbol;Acc:MGI:98935]	4.41817	1.70349e-98	5.55106e-96	1603	1449	1420	1305	1323	1170	51	111	57	42	48	58
ENSMUSG00000041126	H2az2	H2A.Z histone variant 2 [Source:MGI Symbol;Acc:MGI:1924855]	-2.86792	5.3258e-98	1.70958e-95	175	180	231	202	311	257	1655	1210	1820	1479	1538	1873
ENSMUSG00000024359	Hspa9	heat shock protein 9 [Source:MGI Symbol;Acc:MGI:96245]	2.19464	5.17498e-97	1.63674e-94	6211	7981	5529	5001	5247	4982	1354	959	1257	1199	1093	1514
ENSMUSG00000005413	Hmox1	heme oxygenase 1 [Source:MGI Symbol;Acc:MGI:96163]	3.94836	1.86779e-96	5.82182e-94	248	300	201	218	319	280	16	22	10	19	13	17
ENSMUSG00000026615	Eprs	glutamyl-prolyl-tRNA synthetase [Source:MGI Symbol;Acc:MGI:97838]	1.68363	1.96591e-96	6.04011e-94	2666	3118	2153	2183	2668	2520	830	576	775	763	742	903
ENSMUSG00000003955	Fam162a	family with sequence similarity 162, member A [Source:MGI Symbol;Acc:MGI:1917436]	3.48504	1.27231e-95	3.85403e-93	2069	2162	2544	1470	2566	2606	171	149	204	148	192	308
ENSMUSG00000020256	Aldh1l2	aldehyde dehydrogenase 1 family, member L2 [Source:MGI Symbol;Acc:MGI:2444680]	5.12625	6.5304e-94	1.95068e-91	293	496	254	296	294	265	10	6	7	14	5	10
ENSMUSG00000005667	Mthfd2	methylenetetrahydrofolate dehydrogenase (NAD+ dependent), methenyltetrahydrofolate cyclohydrolase [Source:MGI Symbol;Acc:MGI:1338850]	3.02606	1.45023e-92	4.27262e-90	1083	1366	852	944	1030	921	113	150	128	141	85	104
ENSMUSG00000022755	Adgrg7	adhesion G protein-coupled receptor G7 [Source:MGI Symbol;Acc:MGI:2441732]	-3.2081	1.86485e-92	5.41991e-90	25	36	31	28	26	22	260	241	230	283	191	290
ENSMUSG00000040354	Mars1	methionine-tRNA synthetase 1 [Source:MGI Symbol;Acc:MGI:1345633]	1.99186	8.34501e-91	2.39301e-88	826	872	728	650	828	736	184	144	207	188	192	208
ENSMUSG00000039878	Slc39a5	solute carrier family 39 (metal ion transporter), member 5 [Source:MGI Symbol;Acc:MGI:1919336]	-2.90627	3.80251e-90	1.07606e-87	49	51	38	67	40	34	357	263	352	325	345	372
ENSMUSG00000020176	Grb10	growth factor receptor bound protein 10 [Source:MGI Symbol;Acc:MGI:103232]	3.23722	6.92363e-90	1.93385e-87	323	552	340	349	378	333	32	47	43	37	35	35
ENSMUSG00000109715	Gm45606	predicted gene 45606 [Source:MGI Symbol;Acc:MGI:5791442]	-3.64216	5.39328e-89	1.48709e-86	24	26	24	20	43	18	321	251	379	350	230	326
ENSMUSG00000024044	Epb41l3	erythrocyte membrane protein band 4.1 like 3 [Source:MGI Symbol;Acc:MGI:103008]	-3.3128	1.16623e-88	3.17495e-86	232	170	127	156	187	171	1692	889	1916	1583	1835	2154
ENSMUSG00000074093	Svip	small VCP/p97-interacting protein [Source:MGI Symbol;Acc:MGI:1922994]	-2.40554	9.09446e-88	2.44493e-85	72	101	88	66	91	88	478	343	429	388	471	467
ENSMUSG00000034785	Dio1	deiodinase, iodothyronine, type I [Source:MGI Symbol;Acc:MGI:94896]	-5.41405	1.34873e-87	3.58114e-85	5	10	7	12	10	7	393	218	381	234	459	405
ENSMUSG00000040435	Ppp1r15a	protein phosphatase 1, regulatory subunit 15A [Source:MGI Symbol;Acc:MGI:1927072]	3.80707	1.92113e-87	5.03875e-85	624	904	499	423	654	493	53	36	38	44	17	60
ENSMUSG00000055723	Rras2	related RAS viral (r-ras) oncogene 2 [Source:MGI Symbol;Acc:MGI:1914172]	2.49151	1.89488e-86	4.91003e-84	955	1290	802	690	953	858	175	129	139	163	173	163
ENSMUSG00000074604	Mgst2	microsomal glutathione S-transferase 2 [Source:MGI Symbol;Acc:MGI:2448481]	-2.76126	3.72712e-86	9.54277e-84	151	216	170	120	194	148	872	1058	1118	923	984	1556
ENSMUSG00000034379	Wdr5b	WD repeat domain 5B [Source:MGI Symbol;Acc:MGI:1916794]	2.898	2.11754e-84	5.35787e-82	473	478	544	402	555	544	79	60	42	62	72	74
ENSMUSG00000029700	Slc13a1	solute carrier family 13 (sodium/sulfate symporters), member 1 [Source:MGI Symbol;Acc:MGI:1859937]	-7.36948	7.18325e-84	1.7964e-81	6	4	11	6	16	13	2325	1322	643	1853	1376	1459
ENSMUSG00000019966	Kitl	kit ligand [Source:MGI Symbol;Acc:MGI:96974]	1.96855	1.18858e-83	2.93826e-81	1027	1783	1168	1187	1387	1262	364	254	308	326	317	341
ENSMUSG00000031960	Aars	alanyl-tRNA synthetase [Source:MGI Symbol;Acc:MGI:2384560]	1.74728	2.52215e-83	6.16409e-81	788	892	681	646	878	752	212	196	229	224	224	238
ENSMUSG00000029822	Osbpl3	oxysterol binding protein-like 3 [Source:MGI Symbol;Acc:MGI:1918970]	-2.48551	4.1966e-83	1.01412e-80	73	100	82	77	98	76	494	335	357	493	495	557
ENSMUSG00000005268	Prlr	prolactin receptor [Source:MGI Symbol;Acc:MGI:97763]	-2.00519	9.53494e-83	2.27853e-80	348	342	292	240	324	288	1290	867	1283	1134	1180	1358
ENSMUSG00000027074	Slc43a3	solute carrier family 43, member 3 [Source:MGI Symbol;Acc:MGI:1931054]	2.4706	7.4797e-82	1.76776e-79	447	518	472	428	534	538	80	51	106	82	80	115
ENSMUSG00000023959	Clic5	chloride intracellular channel 5 [Source:MGI Symbol;Acc:MGI:1917912]	-2.68987	1.04126e-81	2.43417e-79	146	171	145	167	180	177	1022	749	1176	730	1223	1224
ENSMUSG00000086841	2410006H16Rik	RIKEN cDNA 2410006H16 gene [Source:MGI Symbol;Acc:MGI:1916471]	3.7902	1.18345e-81	2.73682e-79	6781	7143	6172	4830	4420	3879	327	242	549	420	257	560
ENSMUSG00000021226	Acot2	acyl-CoA thioesterase 2 [Source:MGI Symbol;Acc:MGI:2159605]	3.99039	1.27962e-81	2.92775e-79	4263	5551	3893	3344	3342	3120	288	106	190	273	170	441
ENSMUSG00000041028	Ghitm	growth hormone inducible transmembrane protein [Source:MGI Symbol;Acc:MGI:1913342]	2.10793	2.83572e-81	6.41977e-79	4510	4675	3898	3825	4164	4395	1084	688	1087	733	992	1139
ENSMUSG00000079057	Cyp4v3	cytochrome P450, family 4, subfamily v, polypeptide 3 [Source:MGI Symbol;Acc:MGI:2142763]	-3.37263	1.0843e-80	2.42916e-78	254	166	161	185	206	197	1873	1117	2460	1508	1944	2982
ENSMUSG00000053054	Adh6a	alcohol dehydrogenase 6A (class V) [Source:MGI Symbol;Acc:MGI:1916367]	-2.9812	1.4513e-80	3.21784e-78	255	181	315	280	275	269	2431	1593	1622	1858	2317	2325
ENSMUSG00000045005	Fzd5	frizzled class receptor 5 [Source:MGI Symbol;Acc:MGI:108571]	-1.92467	1.73918e-80	3.81679e-78	114	144	118	108	131	110	436	349	482	482	394	507
ENSMUSG00000025528	2010106E10Rik	RIKEN cDNA 2010106E10 gene [Source:MGI Symbol;Acc:MGI:1914965]	-3.72034	7.00979e-80	1.52282e-77	148	69	108	103	95	86	1501	741	1425	1059	1497	1677
ENSMUSG00000073987	Ggh	gamma-glutamyl hydrolase [Source:MGI Symbol;Acc:MGI:1329035]	3.3903	3.68801e-79	7.9318e-77	393	578	411	640	388	502	52	58	39	44	32	41
ENSMUSG00000018238	Gdf9	growth differentiation factor 9 [Source:MGI Symbol;Acc:MGI:95692]	6.40331	1.60601e-78	3.41985e-76	516	338	319	288	342	290	3	5	5	3	2	6
ENSMUSG00000042406	Atf4	activating transcription factor 4 [Source:MGI Symbol;Acc:MGI:88096]	1.84918	2.37677e-78	5.01149e-76	5200	6558	4823	4308	5209	4572	1409	1382	1411	1183	1322	1416
ENSMUSG00000042638	Gucy2c	guanylate cyclase 2c [Source:MGI Symbol;Acc:MGI:106903]	-1.91777	5.87766e-78	1.22729e-75	484	549	449	452	477	463	1660	1294	1940	1538	1655	2458
ENSMUSG00000021477	Ctsl	cathepsin L [Source:MGI Symbol;Acc:MGI:88564]	1.81895	7.33438e-78	1.51674e-75	859	957	710	807	702	712	224	183	214	224	194	260
ENSMUSG00000025791	Pgm1	phosphoglucomutase 1 [Source:MGI Symbol;Acc:MGI:97565]	2.59697	8.94234e-78	1.83165e-75	2171	2414	1742	1306	1942	1787	298	244	280	246	360	376
ENSMUSG00000028557	Rnf11	ring finger protein 11 [Source:MGI Symbol;Acc:MGI:1352759]	2.24559	9.42955e-78	1.91322e-75	1551	1799	1211	1200	1234	1260	254	262	330	293	230	299
ENSMUSG00000020142	Slc1a4	solute carrier family 1 (glutamate/neutral amino acid transporter), member 4 [Source:MGI Symbol;Acc:MGI:2135601]	3.66233	9.72766e-78	1.95526e-75	336	384	266	251	326	323	20	39	24	23	21	14
ENSMUSG00000031410	Nxf7	nuclear RNA export factor 7 [Source:MGI Symbol;Acc:MGI:2159343]	5.83865	2.92782e-77	5.83042e-75	299	321	204	232	233	319	6	7	6	4	2	2
ENSMUSG00000012848	Rps5	ribosomal protein S5 [Source:MGI Symbol;Acc:MGI:1097682]	1.12683	1.05495e-76	2.08154e-74	8131	9256	7260	7563	7925	7857	3813	3187	3332	3510	3411	3872
ENSMUSG00000029335	Bmp3	bone morphogenetic protein 3 [Source:MGI Symbol;Acc:MGI:88179]	-4.61873	1.86082e-76	3.63824e-74	11	10	10	15	10	7	219	165	313	266	291	227
ENSMUSG00000053581	Zfand2a	zinc finger, AN1-type domain 2A [Source:MGI Symbol;Acc:MGI:2140729]	3.60414	2.75923e-76	5.3462e-74	376	359	285	241	348	277	20	21	42	14	24	28
ENSMUSG00000021266	Wars	tryptophanyl-tRNA synthetase [Source:MGI Symbol;Acc:MGI:104630]	2.23666	1.05843e-75	2.03247e-73	729	821	666	589	670	693	151	167	148	122	109	152
ENSMUSG00000035181	Heatr5a	HEAT repeat containing 5A [Source:MGI Symbol;Acc:MGI:2444133]	-1.74108	1.11302e-75	2.11838e-73	114	140	126	133	132	139	491	360	380	427	365	512
ENSMUSG00000001739	Cldn15	claudin 15 [Source:MGI Symbol;Acc:MGI:1913103]	-2.49651	2.27158e-75	4.28551e-73	341	348	525	430	469	442	2635	1898	2434	2279	2412	2315
ENSMUSG00000028518	Prkaa2	protein kinase, AMP-activated, alpha 2 catalytic subunit [Source:MGI Symbol;Acc:MGI:1336173]	2.14961	4.87525e-75	9.11756e-73	433	576	492	431	520	454	122	66	126	106	88	126
ENSMUSG00000038132	Rbm24	RNA binding motif protein 24 [Source:MGI Symbol;Acc:MGI:3610364]	4.08556	6.33058e-75	1.17372e-72	484	680	354	303	512	429	23	16	29	28	11	51
ENSMUSG00000022180	Slc7a8	solute carrier family 7 (cationic amino acid transporter, y+ system), member 8 [Source:MGI Symbol;Acc:MGI:1355323]	-4.77006	8.35693e-75	1.53618e-72	21	22	18	51	22	27	593	311	991	696	710	994
ENSMUSG00000040147	Maob	monoamine oxidase B [Source:MGI Symbol;Acc:MGI:96916]	-3.82576	9.02733e-75	1.64535e-72	50	79	54	74	85	48	806	447	1237	654	1060	1104
ENSMUSG00000027698	Nceh1	neutral cholesterol ester hydrolase 1 [Source:MGI Symbol;Acc:MGI:2443191]	2.03268	1.79327e-74	3.241e-72	651	730	606	666	727	778	202	127	117	167	157	216
ENSMUSG00000109644	0610005C13Rik	RIKEN cDNA 0610005C13 gene [Source:MGI Symbol;Acc:MGI:1918911]	-2.16452	3.63615e-74	6.51688e-72	122	140	158	150	182	148	852	498	647	582	618	710
ENSMUSG00000049044	Rapgef4	Rap guanine nucleotide exchange factor (GEF) 4 [Source:MGI Symbol;Acc:MGI:1917723]	2.81706	1.3111e-73	2.3304e-71	225	285	198	199	276	197	31	26	27	34	40	29
ENSMUSG00000031628	Casp3	caspase 3 [Source:MGI Symbol;Acc:MGI:107739]	-2.50701	3.22352e-73	5.68265e-71	73	96	90	80	116	99	562	437	496	374	585	566
ENSMUSG00000031278	Acsl4	acyl-CoA synthetase long-chain family member 4 [Source:MGI Symbol;Acc:MGI:1354713]	2.96182	3.53847e-73	6.18714e-71	512	710	476	568	454	427	55	83	53	77	45	73
ENSMUSG00000057880	Abat	4-aminobutyrate aminotransferase [Source:MGI Symbol;Acc:MGI:2443582]	-3.70936	1.21158e-72	2.10141e-70	26	16	10	18	20	18	243	160	216	178	271	297
ENSMUSG00000050157	Gm867	predicted gene 867 [Source:MGI Symbol;Acc:MGI:2685713]	2.70367	2.45342e-72	4.22125e-70	2135	2158	3088	2000	2358	2223	352	269	448	306	337	374
ENSMUSG00000023057	Fabp2	fatty acid binding protein 2, intestinal [Source:MGI Symbol;Acc:MGI:95478]	-5.10976	7.53352e-72	1.2859e-69	404	447	398	530	548	568	11671	8941	27072	8524	17296	23634
ENSMUSG00000104368	2010103J01Rik	RIKEN cDNA 2010103J01 gene [Source:MGI Symbol;Acc:MGI:1917139]	-3.35532	7.97961e-72	1.35132e-69	32	16	47	34	31	33	326	239	327	328	349	355
ENSMUSG00000025396	Hsd17b6	hydroxysteroid (17-beta) dehydrogenase 6 [Source:MGI Symbol;Acc:MGI:1351670]	-6.10995	2.99426e-71	5.03106e-69	5	6	4	5	7	4	274	241	381	179	461	528
ENSMUSG00000028972	Car6	carbonic anhydrase 6 [Source:MGI Symbol;Acc:MGI:1333786]	9.86172	3.38288e-71	5.63996e-69	965	1366	1011	1046	1177	1209	1	3	2	0	0	1
ENSMUSG00000041762	Gpr155	G protein-coupled receptor 155 [Source:MGI Symbol;Acc:MGI:1915776]	-3.18905	3.39002e-70	5.6084e-68	29	26	16	16	31	21	283	174	181	182	166	238
ENSMUSG00000025026	Add3	adducin 3 (gamma) [Source:MGI Symbol;Acc:MGI:1351615]	-2.0177	9.50676e-70	1.56078e-67	162	246	222	282	302	261	1061	799	966	953	924	1034
ENSMUSG00000037033	Clca3b	chloride channel accessory 3B [Source:MGI Symbol;Acc:MGI:2181989]	-7.10562	1.09115e-69	1.77782e-67	1	1	3	1	7	3	344	394	445	367	238	308
ENSMUSG00000020774	Aspa	aspartoacylase [Source:MGI Symbol;Acc:MGI:87914]	-3.34413	1.51986e-69	2.45772e-67	44	35	41	48	42	39	408	236	551	317	440	508
ENSMUSG00000006589	Aprt	adenine phosphoribosyl transferase [Source:MGI Symbol;Acc:MGI:88061]	1.27415	2.33086e-69	3.74102e-67	2331	2494	2216	2132	2528	2205	1057	760	947	795	872	1132
ENSMUSG00000038774	Ascc3	activating signal cointegrator 1 complex subunit 3 [Source:MGI Symbol;Acc:MGI:1925237]	1.28246	4.54535e-69	7.24125e-67	713	843	614	714	758	659	310	248	299	261	260	322
ENSMUSG00000025967	Eef1b2	eukaryotic translation elongation factor 1 beta 2 [Source:MGI Symbol;Acc:MGI:1929520]	1.30161	1.23092e-68	1.94658e-66	2783	3612	2792	2631	2944	3036	1212	1084	1109	1234	995	1308
ENSMUSG00000028836	Slc30a2	solute carrier family 30 (zinc transporter), member 2 [Source:MGI Symbol;Acc:MGI:106637]	-3.31395	1.64289e-68	2.5791e-66	48	35	59	42	75	34	434	292	511	484	524	578
ENSMUSG00000018821	Avpi1	arginine vasopressin-induced 1 [Source:MGI Symbol;Acc:MGI:1916784]	3.64843	4.95364e-68	7.72015e-66	416	649	484	456	637	599	54	68	34	24	23	43
ENSMUSG00000008035	Mid1ip1	Mid1 interacting protein 1 (gastrulation specific G12-like (zebrafish)) [Source:MGI Symbol;Acc:MGI:1915291]	2.27596	6.23828e-68	9.65228e-66	684	1048	710	578	741	666	170	138	172	130	110	156
ENSMUSG00000032066	Bco2	beta-carotene oxygenase 2 [Source:MGI Symbol;Acc:MGI:2177469]	-5.34132	8.68868e-68	1.33477e-65	8	5	6	6	4	7	222	163	190	179	334	324
ENSMUSG00000025076	Casp7	caspase 7 [Source:MGI Symbol;Acc:MGI:109383]	-2.34648	1.03318e-67	1.57593e-65	44	44	36	46	61	40	224	187	236	191	211	278
ENSMUSG00000064351	mt-Co1	mitochondrially encoded cytochrome c oxidase I [Source:MGI Symbol;Acc:MGI:102504]	1.91471	1.45694e-67	2.20665e-65	55920	45356	42381	42268	44002	44232	14136	8550	11516	10950	12246	13234
ENSMUSG00000058135	Gstm1	glutathione S-transferase, mu 1 [Source:MGI Symbol;Acc:MGI:95860]	2.84033	4.06452e-67	6.11298e-65	7519	8918	8429	7270	9900	9482	1103	1263	644	1002	1235	1692
ENSMUSG00000002233	Rhoc	ras homolog family member C [Source:MGI Symbol;Acc:MGI:106028]	1.96436	4.31018e-67	6.43743e-65	8529	8844	9099	8077	9906	9386	2759	1941	2189	1670	2414	2333
ENSMUSG00000040618	Pck2	phosphoenolpyruvate carboxykinase 2 (mitochondrial) [Source:MGI Symbol;Acc:MGI:1860456]	1.91959	6.62256e-67	9.82286e-65	302	341	298	287	342	339	88	76	66	78	69	111
ENSMUSG00000039745	Htatip2	HIV-1 Tat interactive protein 2 [Source:MGI Symbol;Acc:MGI:1859271]	2.48513	7.09011e-67	1.04443e-64	1070	1217	1154	1049	1299	1393	233	249	146	185	150	278
ENSMUSG00000028378	Ptgr1	prostaglandin reductase 1 [Source:MGI Symbol;Acc:MGI:1914353]	2.50999	1.31611e-66	1.92555e-64	3748	4406	4347	3615	4441	5157	594	536	903	577	763	1009
ENSMUSG00000023505	Cdca3	cell division cycle associated 3 [Source:MGI Symbol;Acc:MGI:1315198]	-2.7741	1.75886e-66	2.55593e-64	30	36	25	34	35	23	236	176	243	175	161	212
ENSMUSG00000025726	Slc28a1	solute carrier family 28 (sodium-coupled nucleoside transporter), member 1 [Source:MGI Symbol;Acc:MGI:3605073]	-8.07432	1.97815e-66	2.8553e-64	0	1	2	1	7	1	413	363	494	349	601	921
ENSMUSG00000047604	Frat2	frequently rearranged in advanced T cell lymphomas 2 [Source:MGI Symbol;Acc:MGI:2673967]	-3.17198	2.11376e-66	3.03071e-64	38	52	58	47	37	54	419	249	463	418	517	425
ENSMUSG00000023571	C1qtnf12	C1q and tumor necrosis factor related 12 [Source:MGI Symbol;Acc:MGI:1914639]	-3.63073	3.41657e-66	4.86623e-64	15	25	21	22	20	17	189	182	329	183	233	317
ENSMUSG00000020009	Ifngr1	interferon gamma receptor 1 [Source:MGI Symbol;Acc:MGI:107655]	1.17679	5.75535e-66	8.14344e-64	1724	1867	1412	1572	1801	1555	780	683	625	692	634	807
ENSMUSG00000030089	Slc41a3	solute carrier family 41, member 3 [Source:MGI Symbol;Acc:MGI:1918949]	3.3205	1.86119e-65	2.61625e-63	265	339	246	181	214	222	19	19	29	31	20	23
ENSMUSG00000021707	Dhfr	dihydrofolate reductase [Source:MGI Symbol;Acc:MGI:94890]	-2.2917	2.49529e-65	3.48482e-63	53	102	56	80	74	77	393	236	340	336	336	447
ENSMUSG00000053332	Gas5	growth arrest specific 5 [Source:MGI Symbol;Acc:MGI:95659]	2.08136	3.64684e-65	5.06017e-63	2422	3014	2530	1568	2795	2446	592	456	563	539	547	665
ENSMUSG00000063856	Gpx1	glutathione peroxidase 1 [Source:MGI Symbol;Acc:MGI:104887]	-1.75696	6.73935e-65	9.29123e-63	784	1083	885	1062	1093	1180	3741	3309	2776	3400	2959	3552
ENSMUSG00000027997	Casp6	caspase 6 [Source:MGI Symbol;Acc:MGI:1312921]	-1.92116	8.55374e-65	1.17175e-62	429	400	329	363	396	363	1823	922	1330	1305	1396	1607
ENSMUSG00000031897	Psmb10	proteasome (prosome, macropain) subunit, beta type 10 [Source:MGI Symbol;Acc:MGI:1096380]	-2.01209	1.20439e-64	1.63941e-62	261	274	220	282	262	227	1069	737	968	857	1203	1081
ENSMUSG00000029811	Aoc1	amine oxidase, copper-containing 1 [Source:MGI Symbol;Acc:MGI:1923757]	-5.39125	1.90511e-64	2.57693e-62	78	54	32	29	38	58	1495	1007	2733	1406	2336	2825
ENSMUSG00000033308	Dpyd	dihydropyrimidine dehydrogenase [Source:MGI Symbol;Acc:MGI:2139667]	-2.68425	4.35088e-64	5.8484e-62	188	132	113	169	101	96	897	745	816	889	761	854
ENSMUSG00000020186	Csrp2	cysteine and glycine-rich protein 2 [Source:MGI Symbol;Acc:MGI:1202907]	-1.83743	6.31036e-64	8.42963e-62	82	147	89	108	116	124	379	338	399	390	340	434
ENSMUSG00000026417	Pigr	polymeric immunoglobulin receptor [Source:MGI Symbol;Acc:MGI:103080]	-5.24828	7.00853e-64	9.30447e-62	313	286	678	880	484	936	24370	17403	15814	23442	23208	30370
ENSMUSG00000021124	Vti1b	vesicle transport through interaction with t-SNAREs 1B [Source:MGI Symbol;Acc:MGI:1855688]	-1.81088	1.11124e-63	1.46622e-61	512	536	444	396	512	492	1848	1246	1514	1358	1826	2012
ENSMUSG00000028996	Rbp7	retinol binding protein 7, cellular [Source:MGI Symbol;Acc:MGI:1890409]	-4.5542	1.36189e-63	1.78599e-61	5	12	11	1	6	5	173	126	136	158	162	145
ENSMUSG00000025207	Sema4g	sema domain, immunoglobulin domain (Ig), transmembrane domain (TM) and short cytoplasmic domain, (semaphorin) 4G [Source:MGI Symbol;Acc:MGI:1347047]	-2.22587	2.31392e-63	3.01609e-61	68	69	69	67	76	61	352	280	221	339	282	380
ENSMUSG00000031297	Slc7a3	solute carrier family 7 (cationic amino acid transporter, y+ system), member 3 [Source:MGI Symbol;Acc:MGI:1100521]	6.23162	2.57236e-63	3.33276e-61	187	238	221	188	256	236	5	1	6	3	2	0
ENSMUSG00000095649	Gm8979	predicted gene 8979 [Source:MGI Symbol;Acc:MGI:3703149]	-5.90459	3.57345e-63	4.60204e-61	8	3	4	1	0	4	192	134	179	191	211	254
ENSMUSG00000036813	Entpd8	ectonucleoside triphosphate diphosphohydrolase 8 [Source:MGI Symbol;Acc:MGI:1919340]	-2.75707	5.86527e-63	7.5086e-61	35	24	24	32	31	28	236	194	166	170	168	198
ENSMUSG00000020580	Rock2	Rho-associated coiled-coil containing protein kinase 2 [Source:MGI Symbol;Acc:MGI:107926]	1.4547	9.09472e-63	1.1574e-60	4755	4765	4316	3734	5252	4108	1613	1266	1683	1714	1427	1767
ENSMUSG00000019278	Dpep1	dipeptidase 1 [Source:MGI Symbol;Acc:MGI:94917]	-3.69139	1.29121e-62	1.63353e-60	82	38	52	77	56	65	619	490	1127	598	890	927
ENSMUSG00000026687	Aldh9a1	aldehyde dehydrogenase 9, subfamily A1 [Source:MGI Symbol;Acc:MGI:1861622]	-2.02708	4.97394e-62	6.25583e-60	303	331	264	364	333	347	1255	925	1673	1132	1101	1579
ENSMUSG00000032098	Treh	trehalase (brush-border membrane glycoprotein) [Source:MGI Symbol;Acc:MGI:1926230]	-3.41336	5.36187e-62	6.70452e-60	82	35	53	49	92	74	611	484	644	530	838	864
ENSMUSG00000104136	Gm36955	predicted gene, 36955 [Source:MGI Symbol;Acc:MGI:5610183]	3.51188	1.12799e-61	1.4023e-59	164	318	151	173	263	186	20	11	12	20	17	25
ENSMUSG00000047963	Stbd1	starch binding domain 1 [Source:MGI Symbol;Acc:MGI:1261768]	3.80446	2.03044e-61	2.50969e-59	316	518	282	228	273	246	17	29	20	29	14	17
ENSMUSG00000031337	Mtm1	X-linked myotubular myopathy gene 1 [Source:MGI Symbol;Acc:MGI:1099452]	2.36855	5.85378e-61	7.19413e-59	542	618	506	476	441	395	90	59	114	100	77	120
ENSMUSG00000028885	Smpdl3b	sphingomyelin phosphodiesterase, acid-like 3B [Source:MGI Symbol;Acc:MGI:1916022]	-2.87236	6.26603e-61	7.65701e-59	144	65	96	80	136	123	880	616	768	707	812	780
ENSMUSG00000058921	Slc10a5	solute carrier family 10 (sodium/bile acid cotransporter family), member 5 [Source:MGI Symbol;Acc:MGI:2685251]	-3.87177	7.36042e-61	8.94354e-59	11	8	32	10	18	19	270	190	184	263	230	264
ENSMUSG00000028600	Podn	podocan [Source:MGI Symbol;Acc:MGI:2674939]	-2.73673	7.77559e-61	9.39492e-59	61	55	56	54	53	46	303	266	450	437	270	365
ENSMUSG00000074207	Adh1	alcohol dehydrogenase 1 (class I) [Source:MGI Symbol;Acc:MGI:87921]	-2.81287	1.37761e-60	1.65521e-58	457	349	652	558	716	643	3874	2932	3511	3386	4331	5140
ENSMUSG00000026692	Fmo4	flavin containing monooxygenase 4 [Source:MGI Symbol;Acc:MGI:2429497]	-2.70101	1.48867e-60	1.77872e-58	53	52	53	53	54	47	332	193	392	279	368	403
ENSMUSG00000032289	Thsd4	thrombospondin, type I, domain containing 4 [Source:MGI Symbol;Acc:MGI:2672033]	2.4471	1.69086e-60	2.00913e-58	199	222	200	209	280	187	34	46	36	32	35	45
ENSMUSG00000074129	Rpl13a	ribosomal protein L13A [Source:MGI Symbol;Acc:MGI:1351455]	1.32646	2.03405e-60	2.40365e-58	674	726	570	650	726	703	301	200	253	272	248	282
ENSMUSG00000017664	Slc35c2	solute carrier family 35, member C2 [Source:MGI Symbol;Acc:MGI:2385166]	-1.69256	2.08015e-60	2.44469e-58	177	174	165	175	190	162	546	409	628	489	510	682
ENSMUSG00000043592	Unc5cl	unc-5 family C-terminal like [Source:MGI Symbol;Acc:MGI:1923839]	-3.49693	2.80388e-60	3.27734e-58	17	10	22	18	20	29	222	235	238	186	190	185
ENSMUSG00000042116	Vwa1	von Willebrand factor A domain containing 1 [Source:MGI Symbol;Acc:MGI:2179729]	-3.75352	6.51969e-60	7.57941e-58	35	45	34	53	63	56	431	330	755	496	883	801
ENSMUSG00000041926	Rnpep	arginyl aminopeptidase (aminopeptidase B) [Source:MGI Symbol;Acc:MGI:2384902]	-1.34648	1.05524e-59	1.22016e-57	352	380	298	390	366	390	965	797	932	816	851	958
ENSMUSG00000028932	Psmc2	proteasome (prosome, macropain) 26S subunit, ATPase 2 [Source:MGI Symbol;Acc:MGI:109555]	1.26516	1.08344e-59	1.24608e-57	1162	1388	980	992	1224	1097	522	408	445	465	414	476
ENSMUSG00000074272	Ceacam1	carcinoembryonic antigen-related cell adhesion molecule 1 [Source:MGI Symbol;Acc:MGI:1347245]	-2.9552	1.15023e-59	1.31586e-57	137	159	190	175	239	278	1216	1357	1841	1082	1602	1671
ENSMUSG00000006777	Krt23	keratin 23 [Source:MGI Symbol;Acc:MGI:2148866]	3.62038	4.40006e-59	5.00699e-57	315	627	522	355	434	478	26	55	40	21	35	33
ENSMUSG00000023883	Phf10	PHD finger protein 10 [Source:MGI Symbol;Acc:MGI:1919307]	1.828	1.18833e-58	1.34513e-56	404	467	372	330	400	370	98	89	126	96	90	138
ENSMUSG00000032218	Ccnb2	cyclin B2 [Source:MGI Symbol;Acc:MGI:88311]	-2.21038	1.33724e-58	1.50576e-56	36	48	39	54	57	40	227	166	193	233	182	218
ENSMUSG00000006369	Fbln1	fibulin 1 [Source:MGI Symbol;Acc:MGI:95487]	-2.95695	1.90402e-58	2.13281e-56	50	44	40	55	51	45	361	204	467	275	397	441
ENSMUSG00000037098	Rab11fip3	RAB11 family interacting protein 3 (class II) [Source:MGI Symbol;Acc:MGI:2444431]	-2.46622	1.99746e-58	2.22587e-56	45	65	44	58	81	64	350	200	308	318	362	355
ENSMUSG00000000805	Car4	carbonic anhydrase 4 [Source:MGI Symbol;Acc:MGI:1096574]	-3.53731	2.21685e-58	2.45762e-56	36	47	29	48	43	42	292	264	553	403	628	583
ENSMUSG00000030738	Eif3c	eukaryotic translation initiation factor 3, subunit C [Source:MGI Symbol;Acc:MGI:1926966]	1.81359	2.40016e-58	2.64719e-56	7670	8666	6033	5982	7722	7370	2127	1406	2041	1722	2332	2235
ENSMUSG00000039062	Anpep	alanyl (membrane) aminopeptidase [Source:MGI Symbol;Acc:MGI:5000466]	-3.4953	6.69326e-58	7.34449e-56	829	916	602	444	496	542	4557	4338	10594	5931	7709	8363
ENSMUSG00000022235	Cmbl	carboxymethylenebutenolidase-like (Pseudomonas) [Source:MGI Symbol;Acc:MGI:1916824]	-2.17328	7.33832e-58	8.01143e-56	76	68	81	72	85	62	309	242	336	283	324	452
ENSMUSG00000026398	Nr5a2	nuclear receptor subfamily 5, group A, member 2 [Source:MGI Symbol;Acc:MGI:1346834]	-2.72561	1.02775e-57	1.11636e-55	27	34	25	43	40	20	162	181	213	221	183	237
ENSMUSG00000035561	Aldh1b1	aldehyde dehydrogenase 1 family, member B1 [Source:MGI Symbol;Acc:MGI:1919785]	-2.41482	2.11944e-57	2.29059e-55	516	436	408	468	602	565	2387	1552	3296	2258	2823	3137
ENSMUSG00000030695	Aldoa	aldolase A, fructose-bisphosphate [Source:MGI Symbol;Acc:MGI:87994]	1.39593	2.51181e-57	2.70108e-55	3964	4850	3420	3214	3710	3513	1427	1205	1498	1263	1332	1538
ENSMUSG00000031245	Hmgn5	high-mobility group nucleosome binding domain 5 [Source:MGI Symbol;Acc:MGI:1355295]	-1.67576	3.28269e-57	3.51248e-55	211	233	166	178	223	165	621	498	626	505	652	701
ENSMUSG00000043501	Lgals2	lectin, galactose-binding, soluble 2 [Source:MGI Symbol;Acc:MGI:895068]	-1.58219	6.02652e-57	6.41646e-55	1263	1132	1136	1344	1479	1504	3887	3308	4116	3714	3648	3981
ENSMUSG00000068323	Slc4a5	solute carrier family 4, sodium bicarbonate cotransporter, member 5 [Source:MGI Symbol;Acc:MGI:2443220]	-2.42029	6.88496e-57	7.29433e-55	38	36	36	33	50	42	223	134	185	209	205	263
ENSMUSG00000003518	Dusp3	dual specificity phosphatase 3 (vaccinia virus phosphatase VH1-related) [Source:MGI Symbol;Acc:MGI:1919599]	2.29647	8.1822e-57	8.62621e-55	456	640	354	438	419	408	100	106	89	76	74	80
ENSMUSG00000073402	Gm8909	predicted gene 8909 [Source:MGI Symbol;Acc:MGI:3704134]	-3.04817	8.522e-57	8.94062e-55	71	36	48	36	60	42	459	251	445	467	272	479
ENSMUSG00000037366	Pafah2	platelet-activating factor acetylhydrolase 2 [Source:MGI Symbol;Acc:MGI:2140321]	1.26927	1.522e-56	1.58901e-54	1340	1430	1040	1117	1207	1179	536	425	463	442	476	581
ENSMUSG00000021996	Esd	esterase D/formylglutathione hydrolase [Source:MGI Symbol;Acc:MGI:95421]	1.71814	2.66474e-56	2.76863e-54	2196	2594	2281	1943	2564	2773	713	638	762	577	745	749
ENSMUSG00000054128	H2-T3	histocompatibility 2, T region locus 3 [Source:MGI Symbol;Acc:MGI:95959]	-1.82282	1.02411e-55	1.05892e-53	367	306	330	280	458	321	1362	891	1095	1143	1207	1352
ENSMUSG00000079620	Muc4	mucin 4 [Source:MGI Symbol;Acc:MGI:2153525]	-3.55971	1.127e-55	1.15973e-53	7	15	7	9	20	11	138	140	134	107	121	134
ENSMUSG00000004069	Dnaja3	DnaJ heat shock protein family (Hsp40) member A3 [Source:MGI Symbol;Acc:MGI:1933786]	1.77912	1.38587e-55	1.41933e-53	419	511	404	382	382	366	117	94	135	109	94	145
ENSMUSG00000024975	Pdcd4	programmed cell death 4 [Source:MGI Symbol;Acc:MGI:107490]	-2.30567	2.65455e-55	2.70575e-53	265	308	242	484	478	330	1983	1576	1575	1598	1398	1860
ENSMUSG00000022231	Sema5a	sema domain, seven thrombospondin repeats (type 1 and type 1-like), transmembrane domain (TM) and short cytoplasmic domain, (semaphorin) 5A [Source:MGI Symbol;Acc:MGI:107556]	-2.32335	5.27351e-55	5.34988e-53	83	135	66	100	116	116	522	296	515	544	522	555
ENSMUSG00000030088	Aldh1l1	aldehyde dehydrogenase 1 family, member L1 [Source:MGI Symbol;Acc:MGI:1340024]	-2.61771	6.90551e-55	6.97262e-53	30	44	36	18	43	47	220	157	230	202	228	250
ENSMUSG00000023074	Mospd1	motile sperm domain containing 1 [Source:MGI Symbol;Acc:MGI:1917630]	2.71279	8.97546e-55	8.93681e-53	238	322	198	183	197	182	29	27	40	33	28	36
ENSMUSG00000008167	Fbxw9	F-box and WD-40 domain protein 9 [Source:MGI Symbol;Acc:MGI:1915878]	1.69408	8.9735e-55	8.93681e-53	512	485	424	417	542	447	179	103	130	128	146	158
ENSMUSG00000024747	Aldh1a7	aldehyde dehydrogenase family 1, subfamily A7 [Source:MGI Symbol;Acc:MGI:1347050]	-3.00057	8.95894e-55	8.93681e-53	24	25	16	35	23	33	180	162	169	182	203	317
ENSMUSG00000030894	Tpp1	tripeptidyl peptidase I [Source:MGI Symbol;Acc:MGI:1336194]	1.65099	1.344e-54	1.33205e-52	635	803	698	644	827	707	278	178	263	194	169	245
ENSMUSG00000028838	Extl1	exostosin-like glycosyltransferase 1 [Source:MGI Symbol;Acc:MGI:1888742]	3.33853	1.40961e-54	1.39067e-52	169	151	139	106	159	163	17	13	8	13	13	21
ENSMUSG00000029190	D5Ertd579e	DNA segment, Chr 5, ERATO Doi 579, expressed [Source:MGI Symbol;Acc:MGI:1261849]	-1.18587	1.55169e-54	1.52385e-52	498	460	407	445	556	439	1042	923	970	1018	958	1236
ENSMUSG00000078612	Fyb2	FYN binding protein 2 [Source:MGI Symbol;Acc:MGI:2685466]	5.61588	1.89283e-54	1.85042e-52	233	292	149	129	229	157	0	3	10	3	4	3
ENSMUSG00000037110	Ralgapa2	Ral GTPase activating protein, alpha subunit 2 (catalytic) [Source:MGI Symbol;Acc:MGI:3036245]	1.69812	2.36493e-54	2.30147e-52	1168	1424	986	965	1139	855	307	281	348	363	263	371
ENSMUSG00000028003	Lrat	lecithin-retinol acyltransferase (phosphatidylcholine-retinol-O-acyltransferase) [Source:MGI Symbol;Acc:MGI:1891259]	-2.3707	4.65529e-54	4.50997e-52	28	27	29	46	41	35	191	160	150	172	145	211
ENSMUSG00000021676	Iqgap2	IQ motif containing GTPase activating protein 2 [Source:MGI Symbol;Acc:MGI:2449975]	-2.32489	6.48773e-54	6.25702e-52	714	649	831	874	1113	1036	4625	3130	4442	3578	5000	4436
ENSMUSG00000021779	Thrb	thyroid hormone receptor beta [Source:MGI Symbol;Acc:MGI:98743]	-2.47743	7.42123e-54	7.12538e-52	43	80	35	51	41	34	270	187	241	279	213	333
ENSMUSG00000020326	Ccng1	cyclin G1 [Source:MGI Symbol;Acc:MGI:102890]	1.78686	8.75282e-54	8.36652e-52	520	658	411	525	471	497	142	156	142	119	120	178
ENSMUSG00000027313	Chac1	ChaC, cation transport regulator 1 [Source:MGI Symbol;Acc:MGI:1916315]	4.99348	1.08867e-53	1.03602e-51	134	125	152	134	146	129	3	1	9	2	4	6
ENSMUSG00000042747	Krtcap2	keratinocyte associated protein 2 [Source:MGI Symbol;Acc:MGI:1913309]	1.57514	1.35375e-53	1.2826e-51	1728	1932	1656	1394	1734	1591	531	558	612	509	461	556
ENSMUSG00000026981	Il1rn	interleukin 1 receptor antagonist [Source:MGI Symbol;Acc:MGI:96547]	4.68038	2.50001e-53	2.35824e-51	147	402	177	224	174	284	4	12	3	10	11	12
ENSMUSG00000045316	Fahd1	fumarylacetoacetate hydrolase domain containing 1 [Source:MGI Symbol;Acc:MGI:1915886]	-2.31659	3.18295e-53	2.98933e-51	234	232	153	177	158	152	1153	523	824	920	858	1083
ENSMUSG00000026617	Bpnt1	bisphosphate 3'-nucleotidase 1 [Source:MGI Symbol;Acc:MGI:1338800]	-2.07718	5.1489e-53	4.81467e-51	197	228	216	176	227	149	1077	551	841	795	608	1043
ENSMUSG00000032372	Plscr2	phospholipid scramblase 2 [Source:MGI Symbol;Acc:MGI:1270860]	4.60486	9.0969e-53	8.46957e-51	362	246	261	329	200	145	14	4	8	6	9	22
ENSMUSG00000018677	Slc25a39	solute carrier family 25, member 39 [Source:MGI Symbol;Acc:MGI:1196386]	1.51291	1.08476e-52	1.0056e-50	2650	2854	2303	2000	2765	2810	912	700	871	811	941	943
ENSMUSG00000053279	Aldh1a1	aldehyde dehydrogenase family 1, subfamily A1 [Source:MGI Symbol;Acc:MGI:1353450]	-3.13119	1.21332e-52	1.11995e-50	389	332	218	254	237	301	1673	1510	2364	2026	2964	4284
ENSMUSG00000018899	Irf1	interferon regulatory factor 1 [Source:MGI Symbol;Acc:MGI:96590]	-2.02779	1.67416e-52	1.53872e-50	352	266	313	342	324	334	1320	1251	1329	1084	1400	1174
ENSMUSG00000020914	Top2a	topoisomerase (DNA) II alpha [Source:MGI Symbol;Acc:MGI:98790]	-1.73252	1.76636e-52	1.61656e-50	466	642	572	652	807	658	2328	1468	2098	1949	2138	2141
ENSMUSG00000023262	Acy1	aminoacylase 1 [Source:MGI Symbol;Acc:MGI:87913]	-2.57636	1.81977e-52	1.65838e-50	90	79	130	83	124	72	592	392	663	478	590	633
ENSMUSG00000022324	Matn2	matrilin 2 [Source:MGI Symbol;Acc:MGI:109613]	2.7331	2.4878e-52	2.2576e-50	138	226	226	214	253	238	34	36	31	23	30	33
ENSMUSG00000041417	Pik3r1	phosphoinositide-3-kinase regulatory subunit 1 [Source:MGI Symbol;Acc:MGI:97583]	-1.28165	4.32396e-52	3.90737e-50	493	530	475	618	509	531	1239	1105	1166	1268	1136	1501
ENSMUSG00000019359	Gdpd2	glycerophosphodiester phosphodiesterase domain containing 2 [Source:MGI Symbol;Acc:MGI:1918834]	-3.65854	4.86757e-52	4.3802e-50	81	31	31	23	39	56	538	306	544	580	544	724
ENSMUSG00000022040	Ephx2	epoxide hydrolase 2, cytoplasmic [Source:MGI Symbol;Acc:MGI:99500]	-1.98541	5.60737e-52	5.02491e-50	770	580	668	599	839	735	2826	2025	2356	2282	2945	3734
ENSMUSG00000078650	G6pc	glucose-6-phosphatase, catalytic [Source:MGI Symbol;Acc:MGI:95607]	-4.02722	8.02973e-52	7.13617e-50	17	9	19	17	19	10	127	270	234	318	187	290
ENSMUSG00000023043	Krt18	keratin 18 [Source:MGI Symbol;Acc:MGI:96692]	1.48525	8.02474e-52	7.13617e-50	1572	2031	1575	1513	1545	1737	574	588	518	512	588	632
ENSMUSG00000051391	Ywhag	tyrosine 3-monooxygenase/tryptophan 5-monooxygenase activation protein, gamma polypeptide [Source:MGI Symbol;Acc:MGI:108109]	1.77082	1.32326e-51	1.17117e-49	669	1022	678	662	788	829	220	250	193	216	191	227
ENSMUSG00000073481	Mtarc2	mitochondrial amidoxime reducing component 2 [Source:MGI Symbol;Acc:MGI:1914497]	-1.45233	1.77002e-51	1.56016e-49	1920	1955	2149	1874	2171	2093	6166	4173	5067	4974	5736	6150
ENSMUSG00000027801	Tm4sf4	transmembrane 4 superfamily member 4 [Source:MGI Symbol;Acc:MGI:2385173]	3.36377	2.36222e-51	2.07364e-49	2270	2787	3331	3713	2757	3067	422	321	380	164	149	254
[truncated: 21,262 more rows]

## Sheet: Day7_GSEA_R-B-K-H-A
pathway	pval	padj	ES	NES	nMoreExtreme	size
[truncated: 1,127 more rows]

## Sheet: Day7_ORA_UP
ONTOLOGY	ID	Description	GeneRatio	BgRatio	pvalue	p.adjust	qvalue	geneID	Count
[truncated: 44 more rows]

[truncated: 1 more sheets: Day7_ORA_DOWN]
