# Supplementary material for: Mitochondrial dysfunction abrogates dietary lipid processing in enterocytes
Source: Nature. 2023 Dec 20;625(7994):385–92. doi: 10.1038/s41586-023-06857-0 (PMC10781618; doi:10.1038/s41586-023-06857-0)
Supplement: Supplementary file 5 — Metabolomics analysis of IECs isolated from Dars2tamIEC-KO and Dars2fl/fl mice 7 days after the last tamoxifen injection. [file 41586_2023_6857_MOESM5_ESM.xlsx]

## Sheet: Information
Supplementary Table 3	Metabolomics analysis of IECs isolated from DARS2tamIEC-KO and Dars2fl/fl mice 7 days after the last tamoxifen injection.
Sheets
Raw Data	Ion intensity originating from peak integration
Normalised Data	Normalised ion counts: 80% filtering rule, total ion count normalisation, missing value imputation (details in methods section). Outliers that were detected using muma analysis are marked.
Mean Normalised Data	Mean of the analytical replicates based on the normalised data, after the outliers have been removed.
DMA	Differential metabolomics analysis (details in methods section)

## Sheet: Raw Data
Code	class	Mouse_Number	AnalyticalReplicate	BiologicalReplicate	Sample	Origin	valine-d8	1-methyladenosine	1-methylhistidine	1-methylnicotinamide	2-hydroxyglutarate	alpha-ketoglutarate	3-methylhistidine	3-sulfinoalanine	4-aminobutyrate	4-guanidinobutanoate	4-hydroxyphenyllactate	4-hydroxyproline	5-aminoimidazole ribotide	5-aminopentanoate	5-formamidoimidazole-4-carboxamide ribotide	acetylcholine	acetyl-CoA	acetylphosphate	aconitate	adenine	adenosine	adenylosuccinate	ADP	ADP-glucose	ADP-ribose	AICAR	alanine	allantoin	aminoadipate	AMP	anserine	arginine	argininosuccinate	asparagine	aspartate	ATP	beta-alanine	betaine	biotin	carbamoylphosphate	carnitine C10	carnitine C12	carnitine C14
WT_M1_1_1	WT_M1_1	M1	1	1	WT	IEC	8.82257e+08	1.21404e+08	509581047	8.38187e+07	2.22137e+08	8.85374e+07	6.5645e+08	7.82826e+06	4.23832e+08	217226052	3.15538e+07	2.24751e+08	68119.9	1.0901e+08	442305	2054401593	1.01138e+06	1.99946e+06	4.25968e+07	1.44373e+08	961743347	5.33903e+06	8.58157e+07	7.38794e+06	2.304e+06	364392	615935252	6.0234e+08	3.01818e+07	4.26605e+08	1.51025e+07	7869963660	9.36288e+06	9.61304e+07	1136405961	2.93545e+07	3.51374e+07	30135603158	1.72273e+07	1.9126e+08	5.90787e+06	2.57765e+07	2.02004e+08
WT_M1_2_1	WT_M1_2	M1	1	2	WT	IEC	9.42935e+08	1.31275e+08	5.53327e+08	8.61987e+07	2.23272e+08	8.49584e+07	5.38365e+08	7.73116e+06	5.77356e+08	2.15323e+08	2.89715e+07	1.28925e+07	55331.6	1.1529e+08	535243	2162837448	1.13013e+06	1.98618e+06	4.16142e+07	1.3849e+08	7.53556e+08	7.39252e+06	9.74939e+07	7.68786e+06	589263	193863	1.04934e+07	5.47962e+08	3.07803e+07	4.52818e+08	1.22074e+07	7399489166	1.12965e+07	9.09267e+07	1186991891	3.19567e+07	3.2442e+07	32268424603	1.52921e+07	1.87102e+08	6.06595e+06	2.85221e+07	1.96843e+08
WT_M1_3_1	WT_M1_3	M1	1	3	WT	IEC	8.32868e+08	1.20122e+08	3.67995e+07	8.45928e+07	2.32259e+08	1.04782e+08	7.33632e+08	1.30949e+07	4.6457e+08	2.0169e+08	3.13574e+07	1.35623e+08	0	1.06582e+08	1.01504e+06	2139279806	792425	1.88439e+06	5.00838e+07	1.24552e+08	9.89129e+08	5.02475e+06	7.75634e+07	7.52962e+06	2.10059e+06	162861	6.44006e+08	5.51665e+08	3.33605e+07	404384927	1.87274e+07	7585191534	1.21105e+07	1.01778e+08	1125035732	1.30153e+07	3.90472e+07	29657320897	1.69862e+07	1.95857e+08	5.48363e+06	2.68211e+07	1.84121e+08
WT_M1_1_2	WT_M1_1	M1	2	1	WT	IEC	9.23762e+08	1.282e+08	8.28775e+08	8.41265e+07	2.47107e+08	7.76045e+07	5.3838e+08	7.7253e+06	4.80784e+08	2.20613e+08	3.47186e+07	1.79563e+08	0	1.10936e+08	606257	1707630781	862938	1.84224e+06	4.39434e+07	2.55894e+08	1452123225	5.23757e+06	9.07181e+07	8.12303e+06	1.84956e+06	215743	6.13775e+08	684243408	3.79204e+07	4.76529e+08	1.55787e+07	8981894968	1.02169e+07	9.57308e+07	1114366682	3.14998e+07	3.62356e+07	31130292636	2.08469e+07	1.87155e+08	4.39825e+06	2.84487e+07	2.09228e+08
WT_M1_2_2	WT_M1_2	M1	2	2	WT	IEC	9.74495e+08	1.37685e+08	7.81806e+08	8.70553e+07	248937029	7.03628e+07	4.64556e+08	5.99913e+06	5.01747e+08	2.33618e+08	3.09412e+07	2.05656e+08	0	1.19402e+08	602124	1826626120	1.27489e+06	1.83811e+06	4.48833e+07	2.47882e+08	1113329214	6.05463e+06	9.68468e+07	7.8628e+06	831543	188543	5.93823e+08	6.15836e+08	3.23227e+07	4.95474e+08	1.60161e+07	8261365456	1.10038e+07	9.53147e+07	1191488154	3.22859e+07	3.39289e+07	34001474905	1.76985e+07	1.83352e+08	5.52822e+06	2.93807e+07	2.16616e+08
WT_M1_3_2	WT_M1_3	M1	2	3	WT	IEC	9.15726e+08	1.28001e+08	9.31513e+08	8.69099e+07	2.35069e+08	8.02893e+07	481302194	6.93162e+06	5.42365e+08	232464150	3.05941e+07	2.45359e+08	0	1.19675e+08	827443	1909840085	784965	1.83842e+06	4.82241e+07	2.10935e+08	1399854363	4.65386e+06	9.48223e+07	8.02318e+06	2.1978e+06	232426	6.35439e+08	687136834	3.49276e+07	4.98675e+08	1.56731e+07	9054368669	1.11377e+07	1.08012e+08	1168586993	3.68899e+07	3.88472e+07	31398877621	2.06438e+07	1.88391e+08	5.72392e+06	2.89828e+07	2.13688e+08
WT_M1_3_3	WT_M1_3	M1	3	3	WT	IEC	8.9388e+08	1.32167e+08	6.7203e+08	8.58058e+07	2.68946e+08	8.21384e+07	664928340	7.47665e+06	5.10188e+08	2.10767e+08	3.43224e+07	2.49609e+08	0	1.1059e+08	1.01753e+06	1854222991	913713	1.61857e+06	47565374	2.25194e+08	1504674741	4.38162e+06	9.65648e+07	8.02669e+06	3.04222e+06	243880	6.33095e+08	6.81233e+08	3.14525e+07	4.66074e+08	1.55578e+07	8725791587	1.05906e+07	9.35747e+07	1152905359	2.40346e+07	3.54962e+07	31247156807	2.01989e+07	188718474	5.29319e+06	2.86705e+07	213648137
TG_M10_1_1	TG_M10_1	M10	1	1	TG	IEC	1019618841	1.61804e+08	6.57264e+07	1.28685e+08	6.19093e+08	6.42607e+07	6.81218e+07	7.19063e+06	2160528594	4.62829e+08	8.87355e+06	2.6019e+07	9.42224e+07	1.17541e+08	1.13249e+07	6.49942e+08	1.58538e+06	1.00494e+06	4.42335e+07	2.46292e+08	4183369664	1.33996e+06	6.41988e+07	7.60288e+06	7.392e+06	778084	5.98452e+08	5.17009e+07	9.93784e+07	1321926453	1.10633e+07	1236189333	3.15318e+06	1.2542e+08	2.35294e+08	1.13861e+07	3.64853e+07	49599327563	2.28478e+07	161515520	1.65002e+06	1.45446e+07	2.67851e+08
TG_M10_2_1	TG_M10_2	M10	1	2	TG	IEC	8.24849e+08	2.21452e+08	7.76491e+07	1.44825e+08	7.04818e+08	1.70336e+07	9.52342e+07	9.93365e+06	2480725861	5.90915e+08	1.10216e+07	1.79907e+07	1.11268e+08	1.30227e+08	1.45161e+07	4.87618e+08	443838	1.39759e+06	6.49553e+07	178582092	2741224989	671675	5.82601e+07	9.19635e+06	7.03259e+06	1.12758e+06	7.21266e+08	7.15086e+07	1.79202e+08	1617078815	1.2878e+07	1458958222	4.0454e+06	1.25892e+08	2.16248e+08	5.90251e+06	4.93312e+07	55658273883	3.33037e+07	1.68494e+08	2.67523e+06	4.03282e+07	1.65665e+08
TG_M10_3_1	TG_M10_3	M10	1	3	TG	IEC	8.31984e+08	2.38648e+08	9.36641e+07	148266044	7.24083e+08	1.05162e+07	9.78195e+07	6.57118e+06	2603778094	6.04096e+08	1.22513e+07	1.80148e+07	1.03965e+08	1.36693e+08	1.58284e+07	4.98324e+08	455577	1.8882e+06	6.29829e+07	1.97216e+08	2771559599	451283	63165419	1.03961e+07	1.07789e+07	945562	7.54796e+08	8.2886e+07	1.90857e+08	1715535706	1.32465e+07	1553991070	4.51551e+06	1.0411e+08	2.13542e+08	6.52476e+06	5.0876e+07	58152748333	3.44768e+07	1.65287e+08	2.91852e+06	4.92053e+07	1.17494e+08
TG_M10_1_2	TG_M10_1	M10	2	1	TG	IEC	1004141821	1.86689e+08	8.2749e+07	1.27102e+08	6.66166e+08	6.1662e+07	6.81042e+07	4.35348e+06	2195369767	5.58679e+08	9.53513e+06	2.49046e+07	8.49715e+07	1.19876e+08	1.31573e+07	6.54555e+08	1.37106e+06	1.21615e+06	4.44091e+07	3.40689e+08	5445625441	815291	5.86915e+07	7.60583e+06	7.88705e+06	962364	6.26995e+08	5.13228e+07	1.03202e+08	1358732050	1.21959e+07	1442416448	3.27627e+06	1.03258e+08	2.60201e+08	1.0782e+07	4.12876e+07	53112815383	2.52103e+07	1.57369e+08	1.89472e+06	1.45739e+07	3.77521e+08
TG_M10_2_2	TG_M10_2	M10	2	2	TG	IEC	8.64024e+08	2.40812e+08	1.07982e+08	1.46604e+08	7.4988e+08	1.40572e+07	9.1151e+07	3.66304e+06	2572667166	6.29974e+08	1.22593e+07	2.0887e+07	8.95582e+07	1.37662e+08	1.72982e+07	5.07496e+08	232487	1.49333e+06	6.39602e+07	2.56437e+08	3796350490	293125	4.07753e+07	9.21934e+06	8.31346e+06	1.31224e+06	7.32589e+08	7.93098e+07	1.72244e+08	1661379232	1.3385e+07	1602390736	4.46538e+06	6.60559e+07	2.49497e+08	2.541e+06	5.17524e+07	59185784094	3.99624e+07	1.63853e+08	3.6445e+06	4.16916e+07	1.13325e+08
TG_M10_3_2	TG_M10_3	M10	2	3	TG	IEC	853581951	256361644	1.20484e+08	1.50891e+08	7.90543e+08	1.03669e+07	9.76125e+07	3.18393e+06	2598732400	6.40412e+08	1.37608e+07	1.96033e+07	8.41622e+07	1.47402e+08	1.83376e+07	5.12792e+08	131754	1.48022e+06	6.68275e+07	2.74074e+08	3790331259	216295	4.47805e+07	1.10135e+07	1.15511e+07	1.12844e+06	7.69622e+08	9.27448e+07	1.9957e+08	1782774887	1.59931e+07	1702985625	4.93726e+06	5.31537e+07	2.42926e+08	2.6892e+06	5.50019e+07	59763483954	4.2736e+07	1.60402e+08	3.43733e+06	5.09648e+07	102377870
WT_M11_1_1	WT_M11_1	M11	1	1	WT	IEC	8.50097e+08	1.9632e+08	2.03301e+07	5.76443e+07	179473123	3.6118e+07	5.11516e+07	5.08923e+06	8.83591e+08	1.72976e+08	6.84373e+06	1.60493e+06	146997	7.60256e+07	1.46845e+06	3032921495	0	2.34439e+06	4.53987e+07	2.93656e+08	5831724843	2.53281e+06	4.66023e+07	1.30028e+07	1.76094e+07	1.30805e+06	4.7212e+08	1.24642e+08	3.55124e+07	1571273219	2.6148e+06	1668039497	5.30211e+06	1.86705e+08	1166026232	7.37745e+06	3.50527e+07	62284261557	8.43811e+06	1.96313e+08	570994	1.57639e+07	1.10893e+08
WT_M11_2_1	WT_M11_2	M11	1	2	WT	IEC	9.20637e+08	235152880	8.29804e+07	6.36979e+07	8.67365e+07	1.08563e+07	3.82807e+07	1.35253e+06	1022454638	2.06577e+08	8.13473e+06	5.85255e+06	125870	8.44598e+07	2.49536e+06	3176636844	0	2.53991e+06	5.00974e+07	5.19322e+08	12101284042	336317	3.0321e+07	1.48513e+07	1.55671e+07	1.40175e+06	5.45681e+08	1.69144e+08	3.32343e+07	1673586996	4.34546e+06	2227164794	7.19607e+06	1.88654e+08	1305250697	8.15083e+06	3.82976e+07	70773119453	1.6036e+07	1.8919e+08	1.60949e+06	2.11519e+07	1.2343e+08
WT_M11_3_1	WT_M11_3	M11	1	3	WT	IEC	9.36732e+08	210052361	6.61469e+07	5.65051e+07	1.66173e+08	2.01266e+07	3.75828e+07	1.62086e+06	9.21396e+08	1.83902e+08	7.13486e+06	6.75624e+06	572914	7.32594e+07	1.90512e+06	3027886855	0	2.44831e+06	4.60615e+07	4.30337e+08	9202576383	720974	3.7507e+07	1.35672e+07	1.53841e+07	1.17598e+06	4.94724e+08	1.44708e+08	2.54997e+07	1498239991	4.20374e+06	1963666469	6.15823e+06	1.8559e+08	1233755953	9.82161e+06	3.38691e+07	65003910501	1.16701e+07	1.91312e+08	1.30021e+06	1.67455e+07	1.23671e+08
WT_M11_1_2	WT_M11_1	M11	2	1	WT	IEC	9.63182e+08	2.24732e+08	7.45869e+07	6.03662e+07	1.60528e+08	3.22749e+07	2.85146e+07	1.21395e+06	1046868971	1.92489e+08	7.57209e+06	4.98981e+06	37007.6	7.69497e+07	2.26293e+06	3173662758	0	2.34297e+06	4.43995e+07	4.38009e+08	9202731710	909353	4.04424e+07	1.38492e+07	1.72093e+07	1.31113e+06	4.90091e+08	144853992	3.15402e+07	1622410387	4.66821e+06	2036777450	6.16247e+06	1.91667e+08	1304614999	9.98382e+06	3.3257e+07	66644724540	1.18087e+07	1.81258e+08	939750	1.63891e+07	1.38251e+08
WT_M11_1_3	WT_M11_1	M11	3	1	WT	IEC	9.44357e+08	2.21163e+08	5.61184e+07	5.6693e+07	2.23541e+08	3.12068e+07	4.2209e+07	1.41171e+06	866519333	1.88808e+08	7.35423e+06	5.2928e+06	121019	7.32619e+07	1.83492e+06	3090128860	0	2.3286e+06	4.34792e+07	4.5149e+08	9188001396	931528	3.72513e+07	1.41099e+07	1.90989e+07	1.23998e+06	4.94609e+08	1.47414e+08	2.85605e+07	1563030446	4.32115e+06	1920025215	6.54634e+06	1.69519e+08	1270746568	8.55094e+06	3.64897e+07	66784003902	1.09754e+07	1.86421e+08	1.38234e+06	1.69768e+07	1.38271e+08
WT_M11_2_2	WT_M11_2	M11	2	2	WT	IEC	9.34827e+08	2.47898e+08	9.711e+07	6.17869e+07	1.7813e+08	9.5955e+06	3.44474e+07	808989	1252248297	2.17403e+08	8.89917e+06	7.83884e+06	558231	8.49186e+07	2.36303e+06	3231558310	0	2.86678e+06	5.25707e+07	6.85692e+08	15522597113	40547.3	2.25772e+07	1.54823e+07	1.56153e+07	1.32425e+06	526918837	1.76649e+08	2.99909e+07	1580830817	4.68693e+06	2424197670	7.26247e+06	139841536	1288620661	5632889	3.99895e+07	73254050492	2.10316e+07	1.83801e+08	1.8969e+06	2.21331e+07	1.15607e+08
WT_M11_3_2	WT_M11_3	M11	2	3	WT	IEC	9.86754e+08	2.21298e+08	7.98214e+07	5.53143e+07	1.84553e+08	1.81226e+07	3.40305e+07	878565	1165755888	1.95072e+08	7.69828e+06	6.7707e+06	962945	7.73048e+07	2.09114e+06	3039387184	0	2.15093e+06	4.70315e+07	5.76715e+08	12379559199	191795	2.58419e+07	1.35349e+07	1.93682e+07	1.27299e+06	5.04329e+08	1.53937e+08	2.25903e+07	1459500127	4.95687e+06	2185388962	6.09967e+06	1.44763e+08	1216024007	6.59366e+06	3.6477e+07	68097293837	1.63582e+07	1.82155e+08	1.21689e+06	1.83066e+07	1.25748e+08
WT_M12_1_1	WT_M12_1	M12	1	1	WT	IEC	817389525	2.09419e+08	7.31164e+07	2.72458e+08	1.83542e+08	6.80622e+06	3.90903e+07	1.95969e+06	9.21634e+08	3.76676e+08	7.65893e+06	5.99486e+06	232397	8.54504e+07	2.90261e+06	3386037998	0	2.32373e+06	9.94525e+07	4.82758e+08	9832433826	432292	4.4448e+06	1.13049e+07	4.05401e+06	1.38182e+06	5.42534e+08	1.27058e+08	5.86734e+07	1153838030	4.26665e+06	1685650835	2.9706e+06	1.71602e+08	8.85789e+08	26473.5	3.5513e+07	60052423270	2.60405e+07	1.71435e+08	526324	1.58241e+07	7.1272e+07
WT_M12_2_1	WT_M12_2	M12	1	2	WT	IEC	9.10792e+08	1.98054e+08	5.04255e+07	2.66199e+08	1.4034e+08	1.8963e+07	3.37688e+07	3.14775e+06	871453470	3.66749e+08	6.71867e+06	9.99769e+06	295434	9.11917e+07	2.35365e+06	3547508242	0	2.38039e+06	8.0042e+07	4.39792e+08	9020914396	144451	1.29496e+07	1.06753e+07	1.82508e+07	1.48625e+06	4.42837e+08	9.97049e+07	3.03305e+07	1249503184	4.3024e+06	1339338502	3.14936e+06	1.57953e+08	1093943021	2.41619e+06	3.00681e+07	57311065775	1.25437e+07	1.8096e+08	403353	9.49038e+06	175030978
WT_M12_3_1	WT_M12_3	M12	1	3	WT	IEC	8.79174e+08	2.05244e+08	4.2938e+07	2.73824e+08	2.07818e+08	2.17762e+07	3.69919e+07	4.14902e+06	9.6001e+08	3.38099e+08	5.70685e+06	5.27257e+06	47918.5	8.96442e+07	2.34979e+06	3602643653	0	2.51282e+06	8.54928e+07	4.07255e+08	8253048941	357287	1.64045e+07	1.09867e+07	1.78319e+07	1.41785e+06	4.65916e+08	9.95081e+07	3.65149e+07	1290418392	3.60894e+06	1337015377	2.88358e+06	1.67019e+08	1098989876	5.15261e+06	3.24535e+07	57770682886	1.33712e+07	1.83204e+08	499344	7.61683e+06	1.59666e+08
WT_M12_1_2	WT_M12_1	M12	2	1	WT	IEC	818128530	2.16543e+08	8.73422e+07	2.76388e+08	2.04191e+08	5.03279e+06	3.67838e+07	1.08462e+06	1011337674	3.90123e+08	8.19996e+06	7.1159e+06	794508	9.84409e+07	2.48382e+06	3437412596	0	1.99781e+06	1.04139e+08	6.1107e+08	12397396820	47165	1.61024e+06	1.08688e+07	4.68662e+06	1.26611e+06	5.43123e+08	1.38819e+08	5.65096e+07	1025803222	3.77406e+06	1794894182	3.32243e+06	1.46737e+08	8.79864e+08	17905	4.0017e+07	61716576220	3.57187e+07	1.62101e+08	130246	1.70273e+07	4.82273e+07
WT_M12_2_2	WT_M12_2	M12	2	2	WT	IEC	9.58578e+08	2.1668e+08	6.45389e+07	2.72417e+08	2.17291e+08	1.60011e+07	3.08794e+07	1.24996e+06	9.82453e+08	3.99698e+08	7.06556e+06	5.39299e+06	384514	9.57037e+07	2.30802e+06	3613105197	0	2.14737e+06	8.7655e+07	5.94545e+08	12456493042	0	7.40455e+06	1.10863e+07	1.9637e+07	1.30421e+06	4.55966e+08	1.08743e+08	2.77065e+07	1170403565	4.28015e+06	1491821842	2.90786e+06	1.37147e+08	1078969465	1.05103e+06	3.34561e+07	61666120592	1.74054e+07	1.70185e+08	819093	1.05103e+07	1.92738e+08
WT_M12_3_2	WT_M12_3	M12	2	3	WT	IEC	935420700	2.19013e+08	6.28094e+07	2.84754e+08	2.27429e+08	1.89142e+07	3.28265e+07	2.12676e+06	1048000391	4.09759e+08	7.29886e+06	8.40111e+06	217729	9.29478e+07	2.39819e+06	3753759307	0	2.4283e+06	9.14416e+07	605735607	11951578275	56646.9	9.67278e+06	1.19299e+07	1.97971e+07	1.30768e+06	4.79919e+08	112925394	3.51147e+07	1241192082	4.14621e+06	1550273919	3.27035e+06	1.51056e+08	1096626779	4.03344e+06	3.71491e+07	61967762117	1.90653e+07	1.68375e+08	509215	8.51101e+06	2.13252e+08
WT_M13_1_1	WT_M13_1	M13	1	1	WT	IEC	4.59414e+08	122320214	6.87465e+06	2.0365e+08	1.53342e+08	2.39316e+07	2.67221e+07	2.73361e+06	3.37906e+08	1.65831e+08	2.55673e+06	7.99288e+06	0	5.56624e+07	69164.2	1661155079	148098	1.63204e+06	3.21154e+07	1.18814e+08	2311000321	2.81068e+06	4.5848e+07	6.42079e+06	1.56629e+07	553969	2.66112e+08	6.03761e+07	3.3503e+07	8.52843e+08	2.7953e+06	6.0096e+08	2.46669e+06	7.62042e+07	9.44654e+08	4.68243e+06	1.94229e+07	40852352655	1.79412e+06	1.37246e+08	904055	1.15494e+07	1.00038e+08
WT_M13_2_1	WT_M13_2	M13	1	2	WT	IEC	9.49616e+08	2.40154e+08	2.55432e+07	3.88511e+08	2.12406e+08	3.26474e+07	5.11948e+07	2.81533e+06	8.19764e+08	3.29528e+08	5.84748e+06	5.09878e+06	204237	9.45883e+07	2.58827e+06	3491763932	17839	2.77413e+06	6.87076e+07	3.57958e+08	8490264434	889080	4.91437e+07	1.69315e+07	3.51735e+07	1.14758e+06	4.41724e+08	1.36664e+08	3.01873e+07	1830961154	7.14331e+06	1434493146	5.95923e+06	1.6859e+08	1694701104	1.52625e+07	3.75861e+07	73785176390	9.68398e+06	2.18993e+08	1.26975e+06	1.86963e+07	1.5631e+08
WT_M13_3_1	WT_M13_3	M13	1	3	WT	IEC	1026534250	2.36521e+08	4.89232e+07	3.59796e+08	1.79547e+08	3.35924e+07	3.21861e+07	1.51848e+06	6.79626e+08	3.18539e+08	5.06911e+06	9.17499e+06	246076	8.73902e+07	2.5703e+06	3053373465	103770	2.80141e+06	6.51549e+07	3.20966e+08	7001146246	2.0358e+06	6.31258e+07	1.46922e+07	3.79119e+07	1.20479e+06	420279678	1.22641e+08	3.24929e+07	1704727833	6.56109e+06	1376796395	5.56019e+06	1.67155e+08	1591210799	1.70336e+07	3.50313e+07	71721713659	7.81992e+06	2.1092e+08	680225	1.6526e+07	1.4594e+08
WT_M13_1_2	WT_M13_1	M13	2	1	WT	IEC	1077511687	2.46104e+08	6.67669e+07	4.02605e+08	1.83664e+08	3.576e+07	2.36426e+07	988897	6.3913e+08	3.67545e+08	5.6507e+06	1.24313e+07	151005	9.61166e+07	1.78941e+06	3495750694	311073	3.47277e+06	6.63502e+07	3.37429e+08	7047763987	2.81913e+06	8.52209e+07	1.46014e+07	3.43505e+07	1.13364e+06	4.29735e+08	1.29079e+08	4.15306e+07	1765230112	7.41017e+06	1495620984	5.61267e+06	1.65912e+08	1690534611	2.1392e+07	3.54089e+07	74616180480	7.70949e+06	2.05121e+08	949618	1.94197e+07	1.4962e+08
WT_M13_1_3	WT_M13_1	M13	3	1	WT	IEC	1033329477	241223456	4.78705e+07	4.10444e+08	2.45083e+08	3.31946e+07	3.46562e+07	987395	7.45643e+08	3.62702e+08	6.13663e+06	1.09207e+07	30479.4	8.89493e+07	1.91303e+06	3443704831	248051	3.45136e+06	6.41955e+07	3.52967e+08	7157829527	2.59736e+06	8.05769e+07	1.43212e+07	3.6607e+07	1.17712e+06	4.11858e+08	1.30515e+08	4.08935e+07	1722194309	6.87849e+06	1367857483	5.58871e+06	1.64393e+08	1645067749	1.75963e+07	3.88484e+07	75138401184	7.65018e+06	2.10996e+08	1.61428e+06	1.8313e+07	1.5895e+08
WT_M13_2_2	WT_M13_2	M13	2	2	WT	IEC	9.95145e+08	2.65757e+08	5.86526e+07	3.78268e+08	248222666	2.89861e+07	3.71633e+07	939488	8.07425e+08	3.81273e+08	6.78606e+06	8.75737e+06	379236	9.50895e+07	3.12679e+06	3529931736	0	2.95373e+06	7.60455e+07	5.66254e+08	13136556964	92631.5	3.39557e+07	1.67643e+07	3.89039e+07	1.3038e+06	4.7775e+08	1.46805e+08	3.14838e+07	1748275390	5.76072e+06	1603389250	6.37466e+06	1.63838e+08	1832602688	1.20954e+07	4.13856e+07	78286801313	1.45339e+07	2.10372e+08	2.16558e+06	2.15204e+07	1.92043e+08
WT_M13_3_2	WT_M13_3	M13	2	3	WT	IEC	1079447720	2.53808e+08	6.46687e+07	3.60516e+08	2.09529e+08	3.31886e+07	2.82533e+07	780985	6.98211e+08	3.61227e+08	6.006e+06	7.96113e+06	91506.7	9.17433e+07	2.96584e+06	3189095229	0	3.16788e+06	6.71515e+07	4.81823e+08	10437434217	599142	4.66367e+07	1.39865e+07	3.89473e+07	1.24049e+06	4.50632e+08	1.25914e+08	3.27176e+07	1666911403	6.24784e+06	1537205932	5.67646e+06	1.72834e+08	1641655280	1.42971e+07	3.82928e+07	74015953719	1.16373e+07	2.02914e+08	1.01626e+06	1.70109e+07	1.69894e+08
WT_M14_1_1	WT_M14_1	M14	1	1	WT	IEC	8.14303e+08	3.56298e+08	1.31199e+08	2.07706e+08	2.85368e+08	8.54283e+06	6.24539e+07	1.50607e+06	1888870850	9.97225e+08	1.48967e+07	1.38485e+07	708345	1.36588e+08	2.35396e+06	3845178783	0	5.49534e+06	1.20906e+08	5.09878e+08	11158996095	0	9.81166e+06	2.78253e+07	1.28558e+07	1.56859e+06	7.20677e+08	2.39841e+08	4.31114e+07	2249217231	1.07464e+07	2417803349	9.35759e+06	2.2031e+08	2193323131	780097	7.18571e+07	95439139460	4.49249e+07	2.20775e+08	3.38655e+06	7.34575e+07	1.18926e+08
WT_M14_2_1	WT_M14_2	M14	1	2	WT	IEC	8.05059e+08	3.11433e+08	4.32081e+07	2.09835e+08	3.17567e+08	1.09363e+07	7.61017e+07	4.44021e+06	1738873504	9.86653e+08	1.26659e+07	1.11734e+07	389743	1.25081e+08	2.4109e+06	3916979116	0	4.63779e+06	1.19828e+08	5.55585e+08	14159289884	99840.4	2.74667e+07	2.38537e+07	6.96194e+07	1.76824e+06	6.91429e+08	1.82644e+08	2.64223e+07	2494848223	1.12842e+07	1849263446	8.40611e+06	2.23818e+08	2357575285	7.85412e+06	7.07816e+07	90364284780	2.69039e+07	2.29528e+08	2.12956e+06	3.62098e+07	1.80398e+08
WT_M14_3_1	WT_M14_3	M14	1	3	WT	IEC	8.23857e+08	3.12086e+08	7.61501e+07	2.00752e+08	2.97879e+08	3.68388e+06	6.7116e+07	2.95179e+06	1695970085	9.81902e+08	1.2559e+07	1.38556e+07	299533	123143544	2.01767e+06	3754392226	0	4.70394e+06	1.26081e+08	534791740	13177487957	74650.8	1.98521e+07	2.41676e+07	9.95639e+07	1.58634e+06	6.93222e+08	1.92835e+08	3.11265e+07	2312454011	8.82633e+06	2000423258	8.73237e+06	2.3377e+08	2207864095	2.34923e+06	6.57171e+07	91715083638	2.94136e+07	2.26641e+08	1.73701e+06	4.34232e+07	1.59762e+08
WT_M14_1_2	WT_M14_1	M14	2	1	WT	IEC	822241119	3.68141e+08	1.51965e+08	2.00114e+08	2.99979e+08	7252392	5.61752e+07	1.05855e+06	2000020710	1047794548	1.55808e+07	2.12685e+07	251597	1.4521e+08	1.98718e+06	3987391335	0	4.34726e+06	1.21619e+08	6.17928e+08	12498152429	0	2.84409e+06	2.85009e+07	1.33036e+07	1.23239e+06	7.519e+08	2.60417e+08	4.05649e+07	1832528697	1.12482e+07	2555819675	9.85049e+06	1.57245e+08	2199587697	341526	7.4795e+07	98577414657	5.7557e+07	2.12161e+08	1.93795e+06	7.02378e+07	107577266
WT_M14_2_2	WT_M14_2	M14	2	2	WT	IEC	8.56937e+08	3.38854e+08	9.20015e+07	2.01136e+08	3.0633e+08	6.2307e+06	5.35729e+07	1.69227e+06	1939024016	1056850472	1.29198e+07	1.45935e+07	338391	1.33934e+08	2.35313e+06	3971756616	0	4.245e+06	1.25138e+08	8.15406e+08	20060949645	0	1.4542e+07	2.44728e+07	7.09575e+07	1.49499e+06	6.87544e+08	2.20738e+08	2.112e+07	2171162120	1.0621e+07	2117157939	9.56023e+06	1.98708e+08	2463356733	4.07132e+06	7.40607e+07	96929068103	3.62984e+07	2.2141e+08	1.44424e+06	4.29752e+07	169123828
WT_M14_3_2	WT_M14_3	M14	2	3	WT	IEC	8.76184e+08	3.4003e+08	1.13263e+08	203474134	2.03495e+08	5.4135e+06	5.33621e+07	1.69858e+06	1707339025	1005781518	1.42476e+07	1.48671e+07	412890	1.27484e+08	2.08471e+06	3913735756	0	3.70127e+06	1.2892e+08	7.66303e+08	17738227407	0	8.45949e+06	2.32375e+07	111523889	1.39678e+06	6.88274e+08	227650563	2.62056e+07	2032226019	1.0255e+07	2369351069	8.62943e+06	1.83821e+08	2217096022	533901	6.971e+07	98213421521	4.06426e+07	2.12905e+08	1.89386e+06	4.53318e+07	128681269
TG_M15_1_1	TG_M15_1	M15	1	1	TG	IEC	9.37916e+08	3.07321e+08	5.78331e+07	3.04106e+08	2.31331e+08	2.57363e+07	6.0651e+07	5.46855e+06	2734404799	4.43239e+08	6.8226e+06	4.2025e+06	1.56127e+08	1.67682e+08	1.05793e+07	8.27691e+08	2.94146e+06	2.15634e+06	4.37654e+07	277733809	6534584155	2.68519e+06	109891386	1.34023e+07	1.57687e+07	3.10948e+06	5.6082e+08	57643864	1.20976e+08	2025406518	1.57314e+07	1489913101	2.90632e+06	1.23197e+08	2.97935e+08	2.46818e+07	4.4346e+07	47284988681	2.10554e+07	1.67384e+08	1.35105e+06	1.08972e+07	1.56706e+08
TG_M15_2_1	TG_M15_2	M15	1	2	TG	IEC	9.02022e+08	2.91953e+08	1.89156e+07	3.17217e+08	2.34418e+08	2.97481e+07	7.3682e+07	5.96062e+06	8.78201e+08	399135896	6.38761e+06	3.96021e+06	1.71803e+08	133781992	8.97266e+06	8.18415e+08	3.07243e+06	1.89848e+06	4.37417e+07	2.29228e+08	5439564349	3.3174e+06	1.16122e+08	1.30078e+07	1.58947e+07	3.27421e+06	5.58888e+08	5.47397e+07	1.083e+08	1903306473	1.45434e+07	1349205657	2.28817e+06	3.49301e+07	2.76887e+08	2.18306e+07	2.42136e+07	45032420697	1.894e+07	1.69933e+08	1.8291e+06	1.14471e+07	1.53342e+08
TG_M15_3_1	TG_M15_3	M15	1	3	TG	IEC	9.81883e+08	226724238	2.43578e+07	2.48859e+08	2.64096e+08	3.95085e+07	4.96259e+07	4.7173e+06	1779191431	3.09128e+08	4.96421e+06	5.19379e+06	1.19906e+08	1.19434e+08	4.93589e+06	8.18412e+08	4.52032e+06	1.34894e+06	3.07221e+07	1.5448e+08	2972179058	3.94974e+06	1.03596e+08	8.27328e+06	1.10309e+07	2.51267e+06	4.43564e+08	3.67549e+07	1.3612e+08	1430287699	1.08496e+07	9.21453e+08	1.7497e+06	9.99476e+07	1.78999e+08	1.69917e+07	3.28345e+07	37860599913	1.19507e+07	1.462e+08	616723	8.57676e+06	1.08525e+08
TG_M15_1_2	TG_M15_1	M15	2	1	TG	IEC	9.94633e+08	3.37179e+08	8.60573e+07	3.12113e+08	2.48789e+08	2.46196e+07	5.82309e+07	3.38334e+06	2668223536	4.78181e+08	7.76647e+06	5.17689e+06	1.46751e+08	1.80485e+08	1.27339e+07	9.0141e+08	2.31204e+06	2.05005e+06	4.73572e+07	3.97857e+08	9125503121	1.62925e+06	9.64882e+07	1.31758e+07	1.71396e+07	3.47043e+06	5.79181e+08	6.51449e+07	1.18613e+08	2184420215	1.76345e+07	1728317786	2.35602e+06	9.67505e+07	3.57874e+08	2.26643e+07	4.74292e+07	51062819403	2.56806e+07	1.59005e+08	733070	1.31789e+07	2.1399e+08
TG_M15_2_2	TG_M15_2	M15	2	2	TG	IEC	9.88624e+08	3.08138e+08	6.04491e+07	3.25522e+08	2.84683e+08	2.6539e+07	6.52906e+07	4.06186e+06	2653887448	4.49323e+08	6.97649e+06	4.31386e+06	160241526	1.61653e+08	1.11399e+07	8.7102e+08	2.5924e+06	1.65234e+06	4.52844e+07	3.47286e+08	7866074320	2.05579e+06	1.05477e+08	1.30731e+07	1.91332e+07	3.28987e+06	5.65204e+08	6.05267e+07	1.10035e+08	2026441512	1.66871e+07	1589152506	2.85445e+06	1.01675e+08	3.29962e+08	2.23106e+07	4.95044e+07	49369428083	2.27749e+07	1.59164e+08	878361	1.16425e+07	1.91472e+08
TG_M15_3_2	TG_M15_3	M15	2	3	TG	IEC	1097022069	2.56592e+08	5.02941e+07	256076148	2.71624e+08	4.10682e+07	4.6504e+07	3.60529e+06	2287569405	3.65638e+08	5.79473e+06	6.19749e+06	1.21591e+08	1.26679e+08	7.59608e+06	8.76849e+08	4.3158e+06	1.50406e+06	3.29041e+07	2.3412e+08	4083207059	3.3586e+06	1.08733e+08	1.01991e+07	1.28808e+07	2.72456e+06	4.79479e+08	4.13966e+07	1.4959e+08	1569489666	1.20511e+07	1268267566	2.02832e+06	1.09543e+08	194124273	2.25092e+07	3.83313e+07	40043381015	1.56372e+07	1.45853e+08	610909	8.90881e+06	1.32751e+08
TG_M16_1_1	TG_M16_1	M16	1	1	TG	IEC	9.90037e+08	2.71454e+08	2.8998e+07	290520512	3.38194e+08	5.45723e+07	8.97545e+07	4.84971e+06	2537785950	2.25329e+08	4.51929e+06	1.2636e+07	1.51264e+08	2.00052e+08	3.34911e+06	1058078261	2.13036e+06	2.4816e+06	2.44933e+07	1.77295e+08	3777620642	6.19683e+06	1.21184e+08	1.22576e+07	6.91859e+06	2.77267e+06	5.63362e+08	4.24091e+07	1.64694e+08	1770465419	1.9796e+07	1181567947	1.52695e+06	1.08277e+08	1.85427e+08	2.43943e+07	5.55713e+07	40934001060	1.61137e+07	152288022	272994	8.63929e+06	1.13177e+08
TG_M16_2_1	TG_M16_2	M16	1	2	TG	IEC	5.25192e+08	1.79067e+08	9.87235e+06	1.85453e+08	2.23132e+08	4.09051e+07	5.68114e+07	3.63079e+06	1559343221	2.02303e+08	2.82941e+06	1.39153e+07	8.24371e+07	125579256	1.94884e+06	6.06443e+08	1.30184e+06	1.37996e+06	1.4357e+07	1.08586e+08	2314937593	3.40734e+06	7.12024e+07	6.7474e+06	1.93973e+06	1.53267e+06	3.76907e+08	2.69057e+07	1.04556e+08	1061195867	1.1942e+07	6.43353e+08	496646	6.26338e+07	1.22603e+08	1.22897e+07	3.54427e+07	24677097788	7.64813e+06	9.39872e+07	436746	4.95871e+06	94466726
TG_M16_3_1	TG_M16_3	M16	1	3	TG	IEC	9.49981e+08	3.09882e+08	4.35077e+07	3.10787e+08	3.38509e+08	5.24014e+07	8.97248e+07	4.87495e+06	2833004079	3.78519e+08	5.01027e+06	1.32381e+07	1.65729e+08	2.16372e+08	6.86457e+06	1014836230	2.32373e+06	2.68535e+06	2.60595e+07	2.21673e+08	4885968708	5.19463e+06	1.2048e+08	1.20737e+07	7.58498e+06	3.22687e+06	5.97743e+08	4.89473e+07	1.66199e+08	1891542623	2.15394e+07	1162656090	1.4448e+06	1.21968e+08	2.06386e+08	2.20826e+07	5.94244e+07	44622904078	1.83254e+07	1.53466e+08	612804	9.91963e+06	1.3639e+08
TG_M16_1_2	TG_M16_1	M16	2	1	TG	IEC	1042959879	3.02325e+08	7.40626e+07	302516038	3.34193e+08	5.27809e+07	7.92795e+07	3.53566e+06	2744652689	3.99073e+08	5.06541e+06	1.12703e+07	1.36634e+08	2.10094e+08	2.20438e+06	1082541312	2.46183e+06	2.17659e+06	2.46401e+07	263102776	4897904066	5.35697e+06	1.28109e+08	1.20104e+07	6.28124e+06	2.90685e+06	5.85439e+08	4.55541e+07	1.68816e+08	1897357259	2.06994e+07	1339528682	1.50142e+06	1.13227e+08	1.88516e+08	2.42346e+07	5.96402e+07	43398261246	1.85956e+07	1.4137e+08	749246	8.55756e+06	1.45468e+08
TG_M16_2_2	TG_M16_2	M16	2	2	TG	IEC	1092862599	3.33778e+08	7.41989e+07	3.46983e+08	3.48549e+08	5.6946e+07	8.78166e+07	3.99705e+06	2754141928	4.2607e+08	5.43329e+06	1.40288e+07	1.32328e+08	2.21678e+08	1.78705e+06	1212952824	3.1041e+06	2.85962e+06	2.73315e+07	2.77751e+08	5028799692	6.26571e+06	1.45084e+08	1.37088e+07	7.93882e+06	3.63103e+06	6.16788e+08	5.05447e+07	1.78315e+08	2128324114	2.26526e+07	1344299454	1.96871e+06	1.2008e+08	2.05809e+08	2.79711e+07	6.53601e+07	47444726992	1.87024e+07	1.40959e+08	776843	9.17684e+06	1.4526e+08
TG_M16_3_2	TG_M16_3	M16	2	3	TG	IEC	1044149383	331814189	9.0186e+07	3.25687e+08	3.89143e+08	5.22995e+07	8.41493e+07	3.54925e+06	2950509499	4.28231e+08	5.44527e+06	1.63774e+07	1.59793e+08	216488273	7.14591e+06	1076455469	2.17649e+06	2.45465e+06	2.80906e+07	3.12784e+08	6467985884	4.42624e+06	1.20915e+08	1.33034e+07	1.17982e+07	3.41051e+06	6.35536e+08	5.30747e+07	1.75039e+08	2031828998	2.27258e+07	1411902185	1.73398e+06	1.19484e+08	2.14123e+08	2.60628e+07	6.66926e+07	47679433997	2.25654e+07	1.48885e+08	1.20773e+06	8.15343e+06	163449554
WT_M17_1_1	WT_M17_1	M17	1	1	WT	IEC	1112903929	2.09491e+08	2.4646e+07	1.98569e+08	3.0821e+08	3.4206e+07	2.77692e+07	442448	354262529	1.31138e+08	3.99581e+06	9.24121e+06	0	6.42649e+07	263357	2055942694	1.84923e+06	1.92313e+06	3.28003e+07	1.40762e+08	1580805037	8.86748e+06	1.31626e+08	8.52599e+06	1.65348e+07	842434	2.99775e+08	5.93216e+07	2.09979e+07	1103778250	6.82081e+06	8.02838e+08	1.91796e+06	9.23116e+07	9.50172e+08	1.92281e+07	2.32096e+07	52150672035	1.91341e+06	1.64935e+08	2.7833e+06	2.29648e+07	1.48918e+08
WT_M17_2_1	WT_M17_2	M17	1	2	WT	IEC	1119521439	2.11371e+08	2.29507e+07	2.01831e+08	1.92121e+08	3.34546e+07	2.58562e+07	323085	3.37015e+08	1.29405e+08	4.24129e+06	1.06581e+07	168566	6.99409e+07	296078	2033195020	1.71072e+06	1.95466e+06	3.29658e+07	1.36664e+08	1594121398	8.71446e+06	1.32511e+08	8.90265e+06	1.54513e+07	696460	3.01112e+08	6.01134e+07	2.24459e+07	1093283624	6.81829e+06	8.3705e+08	2.09516e+06	9.35894e+07	9.65088e+08	1.86042e+07	2.37939e+07	50649109220	2.31991e+06	164631838	2.4495e+06	2.42942e+07	147433305
WT_M17_3_1	WT_M17_3	M17	1	3	WT	IEC	1127051379	1.98411e+08	2.32828e+07	1.95132e+08	1.45695e+08	3.26692e+07	2.03137e+07	2.57572e+06	5.72451e+08	1.24899e+08	3.88731e+06	1.01968e+07	0	6.36949e+07	521501	2014945970	1.9757e+06	2.28881e+06	3.21949e+07	9.67027e+07	9.20199e+08	1.07796e+07	1.40037e+08	8.76665e+06	1.24429e+07	682958	2.87739e+08	5.40209e+07	2.93085e+07	1054026154	6.61073e+06	7.30983e+08	1.89009e+06	9.40694e+07	9.90287e+08	2.11889e+07	2.01194e+07	48622462011	2.01854e+06	166205697	1.96715e+06	2.07179e+07	1.3144e+08
WT_M17_4_1	WT_M17_4	M17	1	4	WT	IEC	1015739176	1.82777e+08	5.08822e+06	1.96442e+08	1.96204e+08	3.64632e+07	1.7121e+07	4.89312e+06	3.51325e+08	1.11912e+08	3.64366e+06	8.7374e+06	173664	6.07419e+07	578565	1868553550	1.60437e+06	2.06167e+06	3.08735e+07	7.92667e+07	7.89681e+08	1.11821e+07	1.24558e+08	8.5814e+06	1.56195e+07	698318	2.84393e+08	5.58781e+07	1.96969e+07	9.76531e+08	5.06425e+06	6.98595e+08	1.46953e+06	8.32939e+07	9.24234e+08	1.59507e+07	2.15716e+07	44949836610	1.99289e+06	1.67656e+08	2.66594e+06	2.18637e+07	1.24997e+08
WT_M17_1_2	WT_M17_1	M17	2	1	WT	IEC	1196257682	2.16444e+08	3.90862e+07	2.01103e+08	1.547e+08	3.13333e+07	1.62796e+07	580113	7.58392e+08	1.46082e+08	4.46613e+06	1.67238e+07	284484	7.03281e+07	465904	2026814643	1.52382e+06	2.12192e+06	3.71234e+07	2.03716e+08	2106227277	8.03137e+06	1.35726e+08	9.22838e+06	13959888	717130	3.09073e+08	5.66924e+07	2.13503e+07	1175921828	7.34862e+06	9.60972e+08	2.23037e+06	1.05715e+08	1003904082	2.41474e+07	2.3008e+07	52533972834	3.21343e+06	165178371	1.86234e+06	2.12195e+07	1.53652e+08
WT_M17_2_2	WT_M17_2	M17	2	2	WT	IEC	1187231388	2.16504e+08	3.36758e+07	2.03558e+08	1.63695e+08	3.19701e+07	1.72294e+07	791105	4.25774e+08	1.35995e+08	4.28076e+06	1.44824e+07	72885.1	6.46916e+07	1.09349e+06	2002959276	2.11694e+06	1.7946e+06	3.39404e+07	1.66932e+08	1360256332	1.06488e+07	1.43431e+08	8.85275e+06	1.49415e+07	708911	3.00731e+08	5.40211e+07	2.77192e+07	1104612905	7.02367e+06	8.42118e+08	2.04694e+06	9.45126e+07	9.68768e+08	2.20444e+07	2.26345e+07	52029691301	2.31789e+06	1.57732e+08	2.74359e+06	2.21433e+07	1.45482e+08
WT_M17_3_2	WT_M17_3	M17	2	3	WT	IEC	1159870886	1.99946e+08	3.68858e+07	1.96845e+08	1.4007e+08	3.2132e+07	1.47063e+07	2.44638e+06	4.25115e+08	1.28595e+08	4.26747e+06	1.14695e+07	253579	6.82266e+07	470980	1942072487	1.76808e+06	2.05928e+06	3.22249e+07	1.17304e+08	1078637127	1.13463e+07	1.46736e+08	8.79293e+06	1.35495e+07	688955	2.96311e+08	5.22324e+07	2.09034e+07	1085737423	6.44249e+06	8.83053e+08	2.09307e+06	1.02492e+08	9.73493e+08	22714211	2.12482e+07	47982384303	2.45961e+06	1.61262e+08	1.76423e+06	1.99777e+07	1.35341e+08
WT_M17_3_3	WT_M17_3	M17	3	3	WT	IEC	1128879658	1.9965e+08	2.24227e+07	206863698	1.45095e+08	3.56742e+07	2.06166e+07	1.82455e+06	4.85558e+08	1.2852e+08	3.73397e+06	7.24615e+06	296366	6.35117e+07	400625	1919208621	2.01864e+06	1.81789e+06	3.10118e+07	1.03166e+08	1063641573	1.12998e+07	1.38078e+08	8.82369e+06	1.45514e+07	678048	299996093	5.39764e+07	2.0378e+07	1034887906	6.37466e+06	8.40454e+08	1.90983e+06	9.19845e+07	9.53811e+08	1.5842e+07	2.19905e+07	49266226747	2.41916e+06	1.63099e+08	2.42477e+06	2.18495e+07	1.41574e+08
TG_M18_1_1	TG_M18_1	M18	1	1	TG	IEC	9.80748e+08	3.18587e+08	5.19671e+07	3.4636e+08	772962041	7.24119e+07	4.16154e+07	4.91403e+06	2403017908	8.25804e+08	9.6259e+06	1.38935e+07	1.12223e+08	1.28466e+08	1.26549e+07	1015751593	3.09006e+06	1.95051e+06	4.5786e+07	2.55419e+08	4415522005	3.05496e+06	1.23415e+08	1.21461e+07	1.83327e+07	1.72846e+06	6.70767e+08	6.20282e+07	121715768	2116182259	7.29083e+06	1230837895	2.09058e+06	1.44437e+08	2.83233e+08	2.682e+07	5.07935e+07	77444409962	2.0178e+07	1.6431e+08	4.75929e+06	2.64145e+07	3.95864e+08
TG_M18_2_1	TG_M18_2	M18	1	2	TG	IEC	9.7086e+08	3.20179e+08	5.58632e+07	3.4546e+08	7.92993e+08	6.30269e+07	4.60014e+07	4.4657e+06	2850789400	9.22739e+08	8.91524e+06	1.36285e+07	1.07315e+08	1.44065e+08	1.30892e+07	9.78637e+08	2.60352e+06	1.86118e+06	4.65999e+07	3.04269e+08	5321014112	2.58893e+06	1.33892e+08	1.2903e+07	1.84298e+07	1.91478e+06	6.93299e+08	6.71052e+07	1.06583e+08	2211426207	8.46515e+06	1239257661	1.71884e+06	1.24925e+08	290943065	2.90074e+07	5.54181e+07	77407489000	2.23639e+07	1.61154e+08	4.79286e+06	3.02766e+07	4.10237e+08
TG_M18_3_1	TG_M18_3	M18	1	3	TG	IEC	9.72024e+08	3.09134e+08	5.2154e+07	3.52786e+08	7.95975e+08	7.92184e+07	4.35588e+07	4.11583e+06	2903220233	9.18026e+08	8.794e+06	1.47753e+07	9.83942e+07	1.41367e+08	1.2075e+07	9.63053e+08	3.06216e+06	1.86709e+06	4.70829e+07	2.78044e+08	4440994473	2.76884e+06	1.32279e+08	1.18235e+07	1.60985e+07	1.82665e+06	6.76143e+08	6.05171e+07	156086021	2051251111	8.38285e+06	1180056187	2.10655e+06	1.30814e+08	2.23058e+08	2.80052e+07	5.36313e+07	74880321708	2.11235e+07	1.59956e+08	4.49542e+06	2.99453e+07	4.30728e+08
TG_M18_1_2	TG_M18_1	M18	2	1	TG	IEC	1009943002	3.40689e+08	5.99708e+07	3.61686e+08	8.57131e+08	6.76441e+07	4.32698e+07	3.39093e+06	2460847622	8.7005e+08	1.00766e+07	1.31828e+07	1.02789e+08	1.30475e+08	1.41056e+07	1021846207	2.31087e+06	1.76332e+06	4.8886e+07	3.64701e+08	6010423974	2.08687e+06	1.21827e+08	1.26789e+07	1.72511e+07	1.71449e+06	703125220	6.37068e+07	1.22832e+08	2223766237	7.51848e+06	1401626200	2.37495e+06	1.3549e+08	296528987	2.55399e+07	5.41407e+07	80373252851	2.52935e+07	1.59073e+08	4.88586e+06	2.82419e+07	5.13566e+08
TG_M18_2_2	TG_M18_2	M18	2	2	TG	IEC	1016059640	3.396e+08	6.79811e+07	3.36391e+08	872123687	5.91507e+07	4.43676e+07	2.63849e+06	3113332139	1003652286	1.05586e+07	1.53138e+07	1.02017e+08	1.5089e+08	1.57968e+07	1010751224	2.36547e+06	1.89442e+06	5.01098e+07	4.17209e+08	7060427249	1.75829e+06	1.2403e+08	1.24504e+07	2.00514e+07	1.88544e+06	7.04947e+08	6.71545e+07	1.1083e+08	2291967323	9.25675e+06	1417843558	2.51332e+06	1.08641e+08	331805799	2.72175e+07	5.83485e+07	80006715883	2.67607e+07	160321094	3.29053e+06	3.10279e+07	5.94044e+08
TG_M18_3_2	TG_M18_3	M18	2	3	TG	IEC	1007036023	3.22609e+08	6.28288e+07	3.47746e+08	8.68391e+08	7.58213e+07	4.42727e+07	2.9321e+06	2983834753	9.69435e+08	9.50382e+06	1.36089e+07	9.35764e+07	1.47139e+08	1.34788e+07	1003752271	2.74499e+06	1.67234e+06	5.0202e+07	3.9564e+08	5891525179	2.40605e+06	1.26621e+08	1.17535e+07	1.59865e+07	1.82679e+06	6.90209e+08	6.44066e+07	1.55614e+08	2194647816	9.33255e+06	1333476186	2.13988e+06	125939406	2.44786e+08	2.72744e+07	5.62613e+07	78829736042	2.56286e+07	1.55511e+08	4.64202e+06	2.99392e+07	5.50908e+08
TG_M19_1_1	TG_M19_1	M19	1	1	TG	IEC	5.83891e+08	1.87555e+08	5.20034e+07	2.86401e+08	5.79266e+08	6.96297e+07	4.0141e+07	3.00512e+06	1771746317	3.97792e+08	7.91203e+06	2.04775e+07	6.78549e+07	316474368	41347.6	554360734	407148	901046	2.9494e+07	1.76176e+08	2892041469	1.04127e+06	5.15873e+07	5.68027e+06	7.83304e+06	260299	5.06224e+08	3.2859e+07	141802565	1211791228	4.96081e+06	1205426387	1.79356e+06	1.0006e+08	9.60031e+07	9.07757e+06	3.88737e+07	30343262093	1.17671e+07	1.26424e+08	2.75651e+06	1.21894e+07	5.13164e+08
TG_M19_2_1	TG_M19_2	M19	1	2	TG	IEC	2.14993e+08	8.8968e+07	5.25628e+06	1.46458e+08	3.75302e+08	4.21167e+07	2.5545e+07	2.79856e+06	8.2083e+08	1.4644e+08	3.0484e+06	9.76874e+06	3.39381e+07	1.49236e+08	79237.3	2.19214e+08	19461.1	284991	1.41157e+07	5.43163e+07	1015888357	562304	2.86404e+07	2.63661e+06	1.061e+06	66290.4	2.97826e+08	1.41883e+07	6.71856e+07	5.54257e+08	1.24981e+06	5.05714e+08	370215	4.9e+07	5.35112e+07	2.84996e+06	2.06038e+07	15032240043	4.0307e+06	7.16651e+07	1.30212e+06	8.10471e+06	458083484
TG_M19_3_1	TG_M19_3	M19	1	3	TG	IEC	9.01146e+08	3.34396e+08	1.13588e+08	5.42025e+08	1077258221	7.4018e+07	7.62779e+07	6.82288e+06	2785263696	7.41795e+08	1.52339e+07	1.90658e+07	1.80688e+08	6.0995e+08	1.58395e+07	7.85864e+08	354167	1.49329e+06	5.83485e+07	2.63158e+08	4482213061	1.62017e+06	9.639e+07	1.16701e+07	2.50749e+07	870158	850014610	7.26104e+07	9.68703e+07	2349434436	7.9947e+06	2229287102	4.05235e+06	1.427e+08	5.72884e+08	1.50594e+07	7.11551e+07	50989450037	2.95236e+07	1.59127e+08	3.3851e+06	2.14981e+07	6.73796e+08
TG_M19_1_2	TG_M19_1	M19	2	1	TG	IEC	8.27288e+08	2.54464e+08	8.98666e+07	3.80191e+08	8.06096e+08	8.32339e+07	5.27247e+07	2.23204e+06	2101974481	6.02774e+08	1.15332e+07	2.53637e+07	9.65218e+07	433735927	7.84081e+06	7.7861e+08	237083	1.14618e+06	4.44964e+07	3.08189e+08	5174701182	875867	6.42573e+07	7.99938e+06	1.28211e+07	452005	6.37708e+08	4.55145e+07	145036346	1706028030	5.70227e+06	1729971935	2.46223e+06	1.11917e+08	1.79333e+08	1.18991e+07	5.38151e+07	41921421825	2.14976e+07	1.44076e+08	3.12378e+06	1.55598e+07	7.95477e+08
TG_M19_2_2	TG_M19_2	M19	2	2	TG	IEC	9.4512e+08	3.00753e+08	1.06324e+08	4.95239e+08	9.64295e+08	8.98193e+07	6.51069e+07	4.76814e+06	2522242922	703834284	1.44748e+07	2.00326e+07	1.64644e+08	5.31526e+08	1.38432e+07	8.92128e+08	478444	1.2435e+06	5.42786e+07	2.85357e+08	4908296756	1.6127e+06	9.11891e+07	1.05915e+07	2.17478e+07	668049	7.56549e+08	6.05331e+07	7.6711e+07	2137768378	7.1651e+06	2152487734	3.61006e+06	1.53828e+08	618059817	1.57172e+07	6.47123e+07	48382638590	2.4782e+07	1.55312e+08	2.91746e+06	1.83106e+07	764931405
TG_M19_2_3	TG_M19_2	M19	3	2	TG	IEC	8.98386e+08	3.00094e+08	6.86639e+07	4.98909e+08	9.45217e+08	87418427	8.18496e+07	5.00477e+06	2331876726	4.81073e+08	1.38089e+07	1.45306e+07	1.63055e+08	5.02623e+08	1.21939e+07	8.95337e+08	380216	1.57373e+06	5.56807e+07	2.7881e+08	4851146318	1.46928e+06	8.32239e+07	1.02426e+07	2.3451e+07	549092	7.87689e+08	6.08651e+07	6.9573e+07	2071578241	6.74736e+06	2034421472	3.2806e+06	1.37533e+08	6.60567e+08	1.43344e+07	6.33345e+07	47557507030	2.25853e+07	1.55186e+08	3.53273e+06	1.66356e+07	7.75204e+08
TG_M19_3_2	TG_M19_3	M19	2	3	TG	IEC	9.34372e+08	3.45868e+08	1.39591e+08	5.08543e+08	1076066672	5.64085e+07	7.61601e+07	3.77998e+06	2799119248	7.61344e+08	1.62991e+07	1.89152e+07	1.65908e+08	6.15665e+08	1.73113e+07	7.92758e+08	98350.8	1.36011e+06	6.30401e+07	369697239	6006792228	938143	7.35882e+07	1.15642e+07	2.80748e+07	840146	8.36039e+08	7.56567e+07	9.5678e+07	2490529414	8.39157e+06	2571779525	4.76352e+06	8.32885e+07	8.05274e+08	1.32743e+07	8.18556e+07	52264087551	3.39728e+07	1.58173e+08	3.70791e+06	2.17454e+07	8.21816e+08
TG_M2_1_1	TG_M2_1	M2	1	1	TG	IEC	3.49707e+08	9.72846e+07	2.08179e+07	7.92706e+07	2.68702e+08	2.38263e+07	2.97818e+07	3.752e+06	1012277043	2.07436e+08	2.80559e+06	8.13416e+06	3.63825e+07	1.30526e+08	84416.2	2.72321e+08	345344	572468	1.4001e+07	1.11938e+08	2585133838	438154	2.6671e+07	3.73984e+06	260305	200257	3.26136e+08	2.45694e+07	6.97122e+07	6.52665e+08	5.69654e+06	5.45894e+08	280368	4.45016e+07	9.47947e+07	4.3466e+06	1.97299e+07	20438485662	1.08744e+07	9.59477e+07	491536	8.56845e+06	1.74774e+08
TG_M2_2_1	TG_M2_2	M2	1	2	TG	IEC	9.27728e+08	2.16802e+08	5.03966e+07	1.66012e+08	5.81253e+08	4.05459e+07	7.17473e+07	6.22097e+06	2430887022	4.81038e+08	7.4529e+06	1.25504e+07	1.3706e+08	2.83599e+08	1.41273e+07	6.96276e+08	594325	1.62973e+06	3.37803e+07	2.32637e+08	5491116632	1.37081e+06	6.4187e+07	8.83683e+06	7.08923e+06	945247	6.04971e+08	5.06647e+07	7.52681e+07	1543505584	1.47595e+07	1201020894	1.45116e+06	1.08524e+08	2.73637e+08	1.01394e+07	4.22223e+07	43970017720	2.87675e+07	1.59281e+08	802290	1.2622e+07	1.92391e+08
TG_M2_3_1	TG_M2_3	M2	1	3	TG	IEC	9.24395e+08	2.04241e+08	7.11824e+07	1.6881e+08	5.5849e+08	24784331	6.2548e+07	6.79566e+06	2607367773	4.90336e+08	7.14903e+06	9.55969e+06	1.32964e+08	2.80971e+08	1.52311e+07	6.30186e+08	385152	1.80897e+06	3.22394e+07	2.75634e+08	6329901085	993853	5.72339e+07	8.0626e+06	5.63879e+06	614763	6.04485e+08	5.61934e+07	6.71844e+07	1435134788	1.3556e+07	1393594094	1.69266e+06	8.25039e+07	3.42482e+08	1.27523e+07	4.02048e+07	42825758274	3.02293e+07	1.63992e+08	1.48256e+06	1.16021e+07	1.91906e+08
TG_M2_1_2	TG_M2_1	M2	2	1	TG	IEC	1016553668	2.46052e+08	9.66554e+07	1.75576e+08	6.09121e+08	3.73696e+07	6.62183e+07	4.87693e+06	2867604638	5.83977e+08	8.20926e+06	1.13044e+07	126850910	3.0143e+08	1.96892e+07	7.42611e+08	565324	1.57953e+06	3.7385e+07	3.69726e+08	8261604270	773689	6.15556e+07	9.18727e+06	8.28478e+06	807591	6.47423e+08	7.89865e+07	7.11575e+07	1681207373	1.61343e+07	1563504820	2.01001e+06	7.35602e+07	3.78055e+08	1.37742e+07	4.5556e+07	48840412392	3.82844e+07	1.50932e+08	1.33939e+06	1.25926e+07	2.58049e+08
TG_M2_2_2	TG_M2_2	M2	2	2	TG	IEC	9.87713e+08	2.39958e+08	8.86557e+07	1.73773e+08	5.88746e+08	4.05844e+07	6.55803e+07	5.09902e+06	2761146024	5.3764e+08	7.88671e+06	8.78889e+06	1.26014e+08	2.86751e+08	1.77445e+07	7.29335e+08	531486	1.49249e+06	3.50675e+07	3.31814e+08	7528641527	924814	5.52477e+07	8.88144e+06	8.27017e+06	998443	6.20794e+08	6.56075e+07	7.40191e+07	1624976058	1.58432e+07	1448667259	2.28045e+06	8.3181e+07	3.31482e+08	1.0143e+07	4.49594e+07	45978320367	3.54716e+07	1.52314e+08	1.14127e+06	1.30103e+07	2.44937e+08
TG_M2_3_2	TG_M2_3	M2	2	3	TG	IEC	911795921	2.2495e+08	9.50417e+07	166996066	5.56947e+08	2.36752e+07	6.00949e+07	4.68223e+06	2787263850	5.30517e+08	8.49937e+06	1.07743e+07	1.23525e+08	2.98418e+08	1.78281e+07	6.41903e+08	243745	1.44262e+06	3.39485e+07	3.71623e+08	8263923226	435899	4.82759e+07	8.04694e+06	6.28418e+06	889106	6.14816e+08	6.89037e+07	6.68697e+07	1509844393	1.43964e+07	1523125047	1.70519e+06	4.65251e+07	4.1882e+08	1.05383e+07	4.50164e+07	45952661506	3.7067e+07	1.51672e+08	1.36333e+06	1.41503e+07	2.08206e+08
TG_M20_1_1	TG_M20_1	M20	1	1	TG	IEC	9.10108e+08	3.01806e+08	2.45089e+07	3.69463e+08	5.72746e+08	6.58792e+07	1.00282e+08	6.16989e+06	2145865149	428753308	5.67244e+06	1.86253e+07	1.48008e+08	2.56622e+08	1.18327e+07	8.96687e+08	925541	1.93682e+06	4.75035e+07	2.94681e+08	6405906272	845420	8.22184e+07	1.09683e+07	1.36682e+07	1.49571e+06	696301310	5.39324e+07	1.33842e+08	1816974705	1.05019e+07	9.79018e+08	1.17581e+06	1.27229e+08	2.67919e+08	1.61935e+07	5.83821e+07	54286098537	2.24936e+07	1.6009e+08	1.59648e+06	1.7162e+07	3.00839e+08
TG_M20_2_1	TG_M20_2	M20	1	2	TG	IEC	3.94404e+08	1.24497e+08	2.98544e+07	137049143	1.86838e+08	3.60534e+07	2.74544e+07	2.15296e+06	7.97935e+08	2.02351e+08	1.85126e+06	1.60924e+07	3.73973e+07	1.07677e+08	594031	3.21188e+08	529328	630508	1.66888e+07	1.23058e+08	2488546957	271140	3.36191e+07	3.41819e+06	1.91959e+06	325079	3.28136e+08	1.9904e+07	102544713	674122059	4.16559e+06	3.80075e+08	84065.3	5.10155e+07	7.50485e+07	5.32833e+06	2.3355e+07	23753033764	6.87676e+06	7.86176e+07	1.05233e+06	7.46904e+06	2.76574e+08
TG_M20_3_1	TG_M20_3	M20	1	3	TG	IEC	1021154048	3.07814e+08	8.46538e+07	3.42782e+08	5.66275e+08	7.13142e+07	7.55322e+07	4.90294e+06	2474099952	5.49686e+08	5.80386e+06	2.09502e+07	1.26515e+08	2.8218e+08	1.23693e+07	9.22673e+08	1.30844e+06	1.65807e+06	4.55158e+07	3.35039e+08	6942195126	833769	8.42882e+07	1.01833e+07	9.78312e+06	1.64828e+06	6.94385e+08	5.24562e+07	1.59204e+08	1794137876	1.03202e+07	1023566535	1.15889e+06	1.31184e+08	2.22041e+08	1.74335e+07	5.6641e+07	55549055247	2.26622e+07	1.55019e+08	2.59536e+06	1.41352e+07	3.34304e+08
TG_M20_1_2	TG_M20_1	M20	2	1	TG	IEC	9.85255e+08	3.37173e+08	8.63325e+07	3.74565e+08	5.85701e+08	6.06368e+07	8.6542e+07	3.97885e+06	2526176840	5.83879e+08	6.86016e+06	1.91031e+07	1.33215e+08	2.84761e+08	1.61542e+07	9.31494e+08	815652	2.19643e+06	4.98698e+07	4.42124e+08	9189720109	447083	7.49067e+07	1.12524e+07	1.30756e+07	1.37389e+06	7.32603e+08	6.27754e+07	1.28977e+08	1932199837	1.25035e+07	1125804450	1.23865e+06	1.14988e+08	3.2184e+08	1.61862e+07	6.36862e+07	57458127801	2.68062e+07	1.51295e+08	1.74538e+06	1.61075e+07	4.28988e+08
TG_M20_2_2	TG_M20_2	M20	2	2	TG	IEC	1075092795	3.08895e+08	107463572	3.4543e+08	5.07223e+08	6.91062e+07	6.5446e+07	3.09749e+06	2483039092	5.58522e+08	5.75521e+06	2.458e+07	1.16296e+08	2.6606e+08	8.15351e+06	9.09145e+08	1.04633e+06	1.40296e+06	4.45065e+07	3.88134e+08	7186438183	746356	8.28524e+07	9.73257e+06	1.01448e+07	1.27469e+06	6.6976e+08	4.68123e+07	2.00633e+08	1777361993	1.03514e+07	1138289730	1.18733e+06	1.21716e+08	1.85032e+08	1.69402e+07	5.71314e+07	53037345479	2.32053e+07	1.4566e+08	1.08144e+06	1.47519e+07	3.84329e+08
TG_M20_3_2	TG_M20_3	M20	2	3	TG	IEC	1043747769	3.39762e+08	1.10717e+08	379509286	6.00981e+08	6.78343e+07	7.74906e+07	3.89053e+06	2565657131	5.93542e+08	6.54976e+06	2.34264e+07	1.14458e+08	289891571	1.49281e+07	9.57683e+08	1.02117e+06	1.86886e+06	5.04614e+07	4.56907e+08	8919347522	555664	7.537e+07	1.07139e+07	1.33207e+07	1.4693e+06	7.10815e+08	5.50243e+07	1.78575e+08	1889148239	1.17476e+07	1214052088	1.02896e+06	1.24985e+08	2.39985e+08	1.59929e+07	6.26542e+07	57823484810	2.88864e+07	1.529e+08	2.65671e+06	1.63652e+07	4.05589e+08
TG_M21_1_1	TG_M21_1	M21	1	1	TG	IEC	2.56263e+08	8.85141e+07	2.67678e+07	1.51028e+08	1.79315e+08	1.97701e+07	4.52809e+07	2.9377e+06	1003673259	1.28901e+08	2.494e+06	1.25065e+07	3.26158e+07	7.6501e+07	1.29631e+06	2.15864e+08	98522.2	440179	1.37541e+07	1.25578e+08	2979651997	137659	2.47707e+07	3.90194e+06	1.74967e+06	300998	2.99564e+08	2.21701e+07	6.33061e+07	6.24411e+08	8.53047e+06	3.54746e+08	79283.5	3.31977e+07	7.61225e+07	3.13134e+06	1.85714e+07	13240560455	6.92798e+06	7.49587e+07	533764	7.00947e+06	2.27624e+08
TG_M21_2_1	TG_M21_2	M21	1	2	TG	IEC	3.2443e+08	1.18663e+08	4.13066e+07	1.85655e+08	2.44548e+08	8.80651e+06	6.01055e+07	3.33986e+06	1587589211	1.77577e+08	3.43832e+06	1.39317e+07	4.71937e+07	9.75972e+07	45044.8	2.47565e+08	21407.6	610960	1.80298e+07	1.32808e+08	2831525266	178691	2.8394e+07	4.76566e+06	843024	541015	3.60216e+08	3.00644e+07	8.90243e+07	8.05239e+08	1.09228e+07	5.10518e+08	327470	2.63471e+07	1.09047e+08	5.90529e+06	2.54088e+07	16714471239	1.09956e+07	1.07578e+08	856944	1.13743e+07	1.4228e+08
TG_M21_3_1	TG_M21_3	M21	1	3	TG	IEC	9.27481e+08	2.65837e+08	7.53322e+07	4.26193e+08	5.6621e+08	4.96391e+07	1.48995e+08	4.787e+06	2910352596	423809573	8.8019e+06	1.34645e+07	5.50552e+07	1.76954e+08	1.83017e+07	7.49364e+08	951611	2.35529e+06	4.58966e+07	3.52713e+08	8378962234	985581	8.83139e+07	1.26702e+07	0	2.05972e+06	6.61448e+08	6.9515e+07	0	2029091489	2.34168e+07	1030162741	1.38106e+06	1.06428e+08	2.87038e+08	1.65827e+07	5.10932e+07	37958375271	2.61569e+07	1.68981e+08	1.44029e+06	1.33166e+07	2.36346e+08
TG_M21_1_2	TG_M21_1	M21	2	1	TG	IEC	9.57512e+08	2.89952e+08	1.54977e+08	4.41735e+08	5.77514e+08	4.1841e+07	1.38758e+08	4.0767e+06	3195949684	4.6021e+08	9.54366e+06	1.93284e+07	1.5037e+08	2.07544e+08	2.36915e+07	7.8006e+08	357526	2.13362e+06	4.66519e+07	5.14119e+08	11321397598	355221	6.93405e+07	1.20788e+07	1.25151e+07	1.76758e+06	6.84522e+08	7.35231e+07	9.31178e+07	2081220416	2.61362e+07	1279781611	1.52865e+06	7.20946e+07	3.16955e+08	1.4866e+07	5.82148e+07	40380509780	3.10436e+07	1.61976e+08	2.30901e+06	1.46165e+07	3.62657e+08
TG_M21_2_2	TG_M21_2	M21	2	2	TG	IEC	9.40725e+08	3.08826e+08	1.80701e+08	4.45946e+08	5.74343e+08	1.25409e+07	1.42062e+08	2.96449e+06	3414994853	4.95158e+08	1.11716e+07	1.45627e+07	1.64287e+08	2.13253e+08	2.76233e+07	735632706	24113.2	1.63003e+06	4.96926e+07	4.65349e+08	9760057291	96137.5	5.46557e+07	1.26365e+07	1.3465e+07	2.22782e+06	7.47435e+08	8.36322e+07	9.18149e+07	2141215231	2.65306e+07	1403714570	1.74951e+06	2.51946e+07	4.7719e+08	1.06255e+07	6.26319e+07	42369432790	4.1471e+07	166943196	1.16277e+06	2.13894e+07	1.2595e+08
TG_M21_3_2	TG_M21_3	M21	2	3	TG	IEC	1012969789	295799842	1.46119e+08	4.49003e+08	5.60371e+08	4.59265e+07	1.45167e+08	4.47772e+06	3141792061	4.52805e+08	1.01005e+07	1.72344e+07	1.73236e+08	1.98879e+08	2.44983e+07	7.97534e+08	642647	2.5169e+06	4.80524e+07	4.94083e+08	11567952751	544756	7.71534e+07	1.29481e+07	1.41213e+07	2.15059e+06	6.93788e+08	7.85457e+07	8.39165e+07	2170998499	2.77391e+07	1281148032	1.78761e+06	8.55265e+07	3.64815e+08	1.79713e+07	5.89994e+07	42300732796	3.37311e+07	1.60636e+08	2.01062e+06	1.51162e+07	3.42716e+08
TG_M22_1_1	TG_M22_1	M22	1	1	TG	IEC	6.7512e+08	2.24287e+08	3.89921e+07	2.42298e+08	3.39221e+08	4.01154e+07	6.34891e+07	4.68408e+06	1605479723	2.22974e+08	4.7537e+06	2.59618e+07	5.86888e+07	6.22062e+07	16989.2	5.63602e+08	1.36548e+06	1.2039e+06	2.70831e+07	1.63505e+08	2740780964	1.90089e+06	8.4326e+07	7.18195e+06	1.40712e+06	869549	492055025	3.36455e+07	1.1696e+08	1253183227	1.49423e+07	8.1505e+08	937084	9.30231e+07	1.16791e+08	1.51305e+07	2.9813e+07	28728988165	1.44198e+07	1.06633e+08	918599	8.60209e+06	2.32974e+08
TG_M22_2_1	TG_M22_2	M22	1	2	TG	IEC	9.66862e+08	3.00916e+08	6.95142e+06	3.67152e+08	5.95406e+08	6.12452e+07	7.43547e+07	7.49273e+06	2080158216	3.21378e+08	6.99382e+06	1.97013e+07	1.22227e+08	8.4592e+07	5.43648e+06	8.96237e+08	2.1405e+06	1.969e+06	4.0296e+07	1.88032e+08	3420933551	3.47599e+06	1.25183e+08	1.09714e+07	5.94623e+06	1.80101e+06	6.5963e+08	4.7534e+07	1.55933e+08	1838280323	2.0681e+07	1127881311	1.31198e+06	1.30449e+08	1.83429e+08	2.11128e+07	5.04778e+07	39090436000	2.11888e+07	1.55026e+08	1.20066e+06	7.73325e+06	2.50489e+08
TG_M22_3_1	TG_M22_3	M22	1	3	TG	IEC	912137098	3.08854e+08	4.19744e+07	3.29461e+08	5.85205e+08	4.91931e+07	9.92859e+07	6.03189e+06	2369075992	3.26823e+08	7.2983e+06	1.7163e+07	1.39503e+08	9.73305e+07	9.41094e+06	7.93412e+08	1.66406e+06	1.75204e+06	4.24464e+07	2.14876e+08	4122453605	2.08647e+06	1.09271e+08	1.10208e+07	9.12993e+06	1.90594e+06	683020606	5.22333e+07	1.00367e+08	1870974264	2.05038e+07	1107354482	1.42974e+06	1.40025e+08	2.57576e+08	1.73208e+07	4.85778e+07	40254468666	2.50676e+07	1.61708e+08	698400	9.24092e+06	2.82151e+08
TG_M22_1_2	TG_M22_1	M22	2	1	TG	IEC	1082561213	3.35344e+08	9.9529e+07	3.63476e+08	523238984	5.33424e+07	8.64306e+07	5.30878e+06	2367040558	3.56838e+08	7.88108e+06	1.89904e+07	9.61603e+07	9.22505e+07	1.19843e+06	8.91935e+08	2.41454e+06	1.96151e+06	4.47749e+07	2.98907e+08	4827715648	2.72711e+06	1.2669e+08	1.15756e+07	7.47546e+06	2.11594e+06	6.70928e+08	5.25331e+07	1.67128e+08	1998944753	2.35038e+07	1399811816	1.68269e+06	1.37715e+08	1.81298e+08	2.58318e+07	4.53832e+07	41660348931	2.65017e+07	1.41002e+08	1.04284e+06	9.547e+06	3.4252e+08
TG_M22_2_2	TG_M22_2	M22	2	2	TG	IEC	1102354366	3.22384e+08	1.02814e+08	374421694	5.14058e+08	5.8403e+07	8.33159e+07	5.4952e+06	2589450655	3.5062e+08	7.96997e+06	2.4331e+07	1.11476e+08	9.72964e+07	2.40794e+06	9.03919e+08	2.43802e+06	1.87489e+06	4.16785e+07	2.50815e+08	4336986578	2.8945e+06	1.31095e+08	1.16752e+07	6.08722e+06	1.94118e+06	6.63776e+08	4.85562e+07	1.64598e+08	1976742581	2.28832e+07	1323431246	1.73742e+06	1.44869e+08	1.8263e+08	2.68343e+07	4.47038e+07	40591220092	2.60493e+07	1.45247e+08	1.04147e+06	9.61458e+06	3.0122e+08
TG_M22_2_3	TG_M22_2	M22	3	2	TG	IEC	1029394798	3.13588e+08	6.58322e+07	3.80441e+08	6.15067e+08	6.03554e+07	9.48419e+07	5.48019e+06	2308874933	3.47975e+08	7.3132e+06	2.33326e+07	1.09686e+08	8.82454e+07	2.84014e+06	8.97196e+08	2.17185e+06	1.73301e+06	4.09121e+07	2.4648e+08	4343290842	2.98066e+06	127167062	1.10185e+07	6.99084e+06	1.75701e+06	6.74271e+08	5.04967e+07	1.62517e+08	1901963750	2.16591e+07	1305651120	1.53555e+06	1.35957e+08	1.8083e+08	2.22472e+07	4.7269e+07	41342806476	2.30957e+07	1.46749e+08	900939	1.09005e+07	3.20703e+08
TG_M22_2_4	TG_M22_2	M22	4	2	TG	IEC	1141267408	3.46427e+08	1.25825e+08	3.82744e+08	5.54947e+08	5.74625e+07	8.45326e+07	4.04295e+06	2782173894	3.77479e+08	8.80592e+06	3.07167e+07	9.99946e+07	1.0367e+08	1.66561e+06	9.31661e+08	2.25197e+06	2.02509e+06	4.15594e+07	3.24931e+08	5241400003	2.74533e+06	1.31889e+08	1.15707e+07	6.48774e+06	2.01336e+06	6.98276e+08	5.07155e+07	170921696	1961979890	2.34559e+07	1560632420	1.74157e+06	145556736	1.8684e+08	2.89498e+07	4.93068e+07	42207388661	2.94369e+07	1.41616e+08	1.61321e+06	9.28735e+06	4.07417e+08
TG_M22_3_2	TG_M22_3	M22	2	3	TG	IEC	1031813185	3.47347e+08	1.01629e+08	341981873	5.86305e+08	4.61595e+07	9.26247e+07	6.48127e+06	2584247941	3.94924e+08	8.84104e+06	2.24899e+07	133473508	1.00617e+08	1.38475e+07	8.38793e+08	1.40124e+06	1.74883e+06	4.30256e+07	3.09503e+08	5792313021	1.66625e+06	1.12669e+08	1.18184e+07	10509814	2.13228e+06	738687658	5.73625e+07	1.01389e+08	2043464603	2.32918e+07	1481746754	1.66243e+06	1.39627e+08	2.95581e+08	2.25498e+07	5.2746e+07	43844983575	2.95218e+07	1.53451e+08	1.97972e+06	1.07641e+07	3.83538e+08
WT_M23_1_1	WT_M23_1	M23	1	1	WT	IEC	1205132215	2.41339e+08	5.9961e+07	2.381e+08	1.60667e+08	5.61042e+07	2.30621e+07	1.02944e+06	5.23228e+08	2.34487e+08	4.06158e+06	1.53474e+07	137923	4.81587e+07	1.71055e+06	1733102373	1.50229e+06	2.64114e+06	48797362	3.18624e+08	4488495382	3.47238e+06	1.42949e+08	1.06968e+07	2.63548e+07	1.03995e+06	3.83128e+08	6.70484e+07	1.95282e+07	1257285162	8.13934e+06	9.91209e+08	2.13075e+06	1.39714e+08	1022257289	4.24198e+07	2.75562e+07	57725839093	6.93487e+06	1.81579e+08	1.5218e+06	1.36432e+07	8.5414e+07
WT_M23_2_1	WT_M23_2	M23	1	2	WT	IEC	1188656063	2.48188e+08	6.00136e+07	2.4459e+08	1.72299e+08	5.28804e+07	2.25267e+07	808239	6.06675e+08	2.21922e+08	4.04202e+06	1.42083e+07	94126.7	4.93656e+07	1.72047e+06	1729407543	1.38496e+06	2.62242e+06	4.79485e+07	3.19785e+08	4365131447	3.54324e+06	148764952	1.09633e+07	2.53323e+07	1.24093e+06	3.94441e+08	6.85177e+07	1.91957e+07	1255150412	7.84534e+06	9.95911e+08	2.41983e+06	1.40161e+08	1018578454	4.49698e+07	2.63917e+07	56793945058	6.34036e+06	1.84474e+08	1.89788e+06	1.69547e+07	9.07762e+07
WT_M23_3_1	WT_M23_3	M23	1	3	WT	IEC	1025194753	1.86359e+08	9.99997e+06	2.19253e+08	139957344	4.76293e+07	3.16503e+07	5.69278e+06	2.89953e+08	1.70024e+08	2.78008e+06	1.17984e+07	0	4.43494e+07	587352	1480748952	1.89456e+06	1.79903e+06	3.58526e+07	1.26658e+08	1503704576	7.69522e+06	1.47605e+08	8.60265e+06	2.19782e+07	995225	3.19379e+08	5.29867e+07	1.86662e+07	847151249	6.6859e+06	6.18816e+08	1.72045e+06	8.46413e+07	8.32155e+08	3.025e+07	2.08861e+07	46959517044	2.35518e+06	1.71788e+08	1.48143e+06	1.23054e+07	5.92585e+07
WT_M23_4_1	WT_M23_4	M23	1	4	WT	IEC	1019967317	1.97267e+08	2.65311e+07	1.97754e+08	1.39175e+08	5.33581e+07	2.83728e+07	3.54161e+06	6.51582e+08	1.79993e+08	3.24919e+06	9.80113e+06	457021	4.57505e+07	784253	1622530795	1.41148e+06	1.85108e+06	3.77996e+07	1.63762e+08	2584659391	4.52367e+06	1.28143e+08	9.36399e+06	2.11725e+07	994908	361100652	5.72139e+07	1.64341e+07	1008999645	5.94194e+06	7.06591e+08	1.95044e+06	1.15836e+08	8.80624e+08	3.20915e+07	2.36211e+07	50562379608	3.49013e+06	1.83982e+08	1.36681e+06	1.31564e+07	6.64118e+07
WT_M23_1_2	WT_M23_1	M23	2	1	WT	IEC	1140308807	2.30776e+08	5.17369e+07	2.42331e+08	1.32341e+08	5.42053e+07	2.21451e+07	1.6798e+06	6.46706e+08	2.08802e+08	3.77001e+06	1.30555e+07	243763	4.68732e+07	1.51496e+06	1700954449	1.60956e+06	2.31084e+06	4.50487e+07	2.43315e+08	3265672926	4.8296e+06	1.55875e+08	1.10104e+07	2.33137e+07	1.1385e+06	3.78889e+08	7.03298e+07	1.86172e+07	1192617501	6.95236e+06	9.03989e+08	2.50156e+06	1.35337e+08	9.97794e+08	4.52735e+07	2.59637e+07	55023121992	5.12749e+06	183167249	1.98097e+06	1.58421e+07	8.22333e+07
WT_M23_2_2	WT_M23_2	M23	2	2	WT	IEC	1078231878	2.28299e+08	3.52708e+07	2.41407e+08	2.25329e+08	5.3804e+07	3.27313e+07	1.57317e+06	4.72199e+08	2.0317e+08	3.79198e+06	1.04218e+07	154433	4.83201e+07	1.54023e+06	1714345923	1.4922e+06	2.47243e+06	4.31066e+07	2.38649e+08	3268925770	4.44966e+06	1.5234e+08	1.08451e+07	2.70425e+07	1.25499e+06	3.78969e+08	7.19231e+07	1.93887e+07	1157844235	6.95876e+06	848101121	2.45744e+06	1.25654e+08	968880284	3.61567e+07	2.82548e+07	55230834240	4.26469e+06	1.84555e+08	1.65788e+06	1.55636e+07	8.51833e+07
WT_M23_3_2	WT_M23_3	M23	2	3	WT	IEC	1120929738	2.0834e+08	3.16222e+07	2.2125e+08	1.77896e+08	4.58171e+07	2.59616e+07	1.89476e+06	540885215	1.87378e+08	2.45761e+06	1.36233e+07	31125.1	4.54651e+07	714015	1622085952	2.17506e+06	2.03107e+06	3.91913e+07	1.67199e+08	2074140308	7.20153e+06	164542431	9.51837e+06	2.24284e+07	966613	3.53405e+08	5.55339e+07	2.01503e+07	9.54636e+08	6.31173e+06	7.34006e+08	2.365e+06	1.10433e+08	8.85948e+08	3.56574e+07	2.51539e+07	52590005268	2.97926e+06	1.73356e+08	2.09823e+06	1.32156e+07	7.10086e+07
WT_M23_4_2	WT_M23_4	M23	2	4	WT	IEC	1070693289	215097525	4.34549e+07	2.06318e+08	1.66377e+08	5.58456e+07	2.45065e+07	1.06244e+06	5.1533e+08	2.0336e+08	3.47386e+06	1.22341e+07	282737	4.38235e+07	1.037e+06	1650839042	1.33134e+06	2.34942e+06	3.91012e+07	256875022	3754974715	3.14636e+06	1.27582e+08	1.01511e+07	2.44048e+07	1.08597e+06	3.62124e+08	5.84645e+07	1.85836e+07	1091006652	6.80275e+06	8.21018e+08	1.94214e+06	1.18792e+08	901513429	3.40774e+07	2.51041e+07	53055405623	4.67634e+06	1.7829e+08	1.57658e+06	1.34053e+07	7.0839e+07
TG_M24_1_1	TG_M24_1	M24	1	1	TG	IEC	1079132251	2.92612e+08	8.77341e+07	2.60316e+08	3.58433e+08	5.19161e+07	101064669	6.40374e+06	2628957310	4.86368e+08	6.37249e+06	9.95415e+06	220710919	1.46031e+08	1.25048e+07	8.44387e+08	3.51702e+06	2.40918e+06	3.14849e+07	2.77477e+08	5645168788	3.38321e+06	1.41386e+08	1.36336e+07	2.00139e+07	2.96772e+06	6.47555e+08	6.16281e+07	240483062	2119078156	1.9362e+07	8.2611e+08	1.25234e+06	1.17294e+08	231019980	2.96011e+07	4.67005e+07	42664961536	1.27666e+07	1.85723e+08	1.25573e+06	1.35461e+07	1.08508e+08
TG_M24_2_1	TG_M24_2	M24	1	2	TG	IEC	9.76146e+08	3.13076e+08	5.54608e+07	2.80499e+08	3.9064e+08	5.10562e+07	1.17459e+08	6.81936e+06	2694938433	505014209	6.79202e+06	1.81198e+06	2.25679e+08	149162857	1.23619e+07	7.59044e+08	3.34977e+06	2.56749e+06	3.26047e+07	2.90377e+08	6126000783	3.32671e+06	1.46829e+08	1.41552e+07	2.00266e+07	3.13527e+06	670555928	6.40364e+07	2.49543e+08	2136343693	1.50206e+07	736185611	1.14418e+06	1.16578e+08	2.4943e+08	2.59591e+07	5.51445e+07	42624695366	1.40858e+07	1.9273e+08	1.39842e+06	1.36942e+07	1.22949e+08
TG_M24_3_1	TG_M24_3	M24	1	3	TG	IEC	1084577788	3.16317e+08	1.17722e+08	2.79595e+08	3.81261e+08	5.19562e+07	9.5242e+07	5.58455e+06	2739471166	5.0431e+08	6.34218e+06	9.61416e+06	1.7228e+08	1.49834e+08	9.24134e+06	7.71633e+08	4.45298e+06	2.5342e+06	2.91004e+07	3.1649e+08	6157532994	3.81968e+06	1.54053e+08	1.39919e+07	1.45335e+07	2.80564e+06	6.29498e+08	6.41883e+07	2.62146e+08	2157022838	2.064e+07	8.4553e+08	1.16973e+06	1.19614e+08	224837192	3.28059e+07	4.74939e+07	43611690672	1.33729e+07	1.76751e+08	1.5087e+06	1.13436e+07	1.04902e+08
TG_M24_1_2	TG_M24_1	M24	2	1	TG	IEC	1093516294	3.20937e+08	1.27345e+08	2.69829e+08	3.95903e+08	5.00939e+07	9.63475e+07	4.79327e+06	2952907615	5.08549e+08	6.74412e+06	1.42244e+07	1.86278e+08	1.49601e+08	1.49608e+07	8.61287e+08	2.95346e+06	2.16885e+06	3.29234e+07	4.02122e+08	7361574843	2.38716e+06	1.3705e+08	1.352e+07	2.1454e+07	2.87868e+06	6.60598e+08	6.40584e+07	2.52006e+08	2190336711	2.02867e+07	9.13018e+08	1.11425e+06	112153327	2.43279e+08	2.91572e+07	5.32671e+07	44602885991	1.5547e+07	1.74735e+08	1.7459e+06	1.06608e+07	1.27605e+08
TG_M24_2_2	TG_M24_2	M24	2	2	TG	IEC	1033436971	3.33471e+08	1.23218e+08	2.87007e+08	3.93636e+08	4.48595e+07	1.06123e+08	4.72099e+06	2864148286	5.17955e+08	7.2224e+06	1.15215e+07	1.8991e+08	1.51097e+08	1.65125e+07	7.95621e+08	3.57761e+06	2.59487e+06	3.38954e+07	4.07157e+08	8085797050	2.82335e+06	1.48123e+08	1.39519e+07	2.07057e+07	3.04277e+06	6.70261e+08	7.06658e+07	2.65525e+08	2290393021	2.07128e+07	9.75487e+08	1.1434e+06	1.19879e+08	2.69328e+08	3.33117e+07	5.76633e+07	46067599304	1.69665e+07	1.80052e+08	1.73168e+06	1.3377e+07	1.39723e+08
TG_M24_3_2	TG_M24_3	M24	2	3	TG	IEC	1110320572	3.33222e+08	1.47312e+08	2.91144e+08	4.15706e+08	4.87126e+07	9.95945e+07	4.02877e+06	2805062824	5.24231e+08	6.93693e+06	1.07226e+07	143726425	1.59919e+08	9.33302e+06	8.15646e+08	4.4005e+06	2.58418e+06	3.34166e+07	4.14003e+08	7490836236	3.19476e+06	1.5666e+08	1.33462e+07	1.39637e+07	2.90498e+06	6.95402e+08	6.35455e+07	2.79713e+08	2303031981	2.1778e+07	1010253405	1.32e+06	1.24893e+08	2.28302e+08	3.20009e+07	5.60591e+07	44778693610	1.66003e+07	1.71368e+08	1.49453e+06	1.18104e+07	1.34241e+08
TG_M3_1_1	TG_M3_1	M3	1	1	TG	IEC	2.34473e+08	8.08912e+07	1.78107e+07	7.79922e+07	3.48684e+08	3.29299e+06	1.7051e+07	1.58163e+06	6.9784e+08	1.23959e+08	3.54591e+06	1.96283e+07	5.24268e+07	4.53786e+07	0	1.68638e+08	0	327047	1.88986e+07	2.87706e+07	3.38167e+08	26368.1	1.49594e+07	1.90829e+06	0	299586	3.23997e+08	2.52531e+07	7.72475e+07	4.92303e+08	1.20777e+06	5.91117e+08	702991	2.60233e+07	7.1021e+07	546244	1.59313e+07	9917572094	9.93807e+06	9.78796e+07	1.36698e+06	1.59652e+07	4.31846e+07
TG_M3_2_1	TG_M3_2	M3	1	2	TG	IEC	3.60292e+08	1.14734e+08	2.13642e+07	1.171e+08	5.47797e+08	4.72363e+06	2.76555e+07	3.60445e+06	8.14175e+08	1.73646e+08	5.80543e+06	1.74916e+07	1.00363e+08	6.11585e+07	3.36282e+06	2.815e+08	62104	354026	2.91158e+07	4.84969e+07	5.81032e+08	132380	2.80602e+07	3.14292e+06	1.82459e+06	626031	434381829	3.44495e+07	1.09176e+08	7.36944e+08	2.23285e+06	8.38684e+08	1.04101e+06	5.54231e+07	9.21819e+07	2.70813e+06	2.56198e+07	14771906795	1.36884e+07	1.31698e+08	1.67121e+06	1.95522e+07	112642297
TG_M3_3_1	TG_M3_3	M3	1	3	TG	IEC	799032109	2.16336e+08	5.60604e+07	2.27207e+08	7.75026e+08	5.441e+06	5.06138e+07	6.68101e+06	1511287283	3.70762e+08	1.26047e+07	1.98583e+07	2.45824e+08	9.20017e+07	1.43765e+07	6.43283e+08	164141	1.24139e+06	5.44544e+07	1.16897e+08	1447511603	522626	6.45576e+07	7.61526e+06	1.12804e+07	1.45924e+06	7.39628e+08	7.42151e+07	1.869e+08	1409257064	4.28181e+06	1584069268	2.43639e+06	9.18293e+07	146342866	8.21672e+06	4.80469e+07	28617872920	2.64197e+07	1.58862e+08	3.52285e+06	3.08404e+07	1.57786e+08
TG_M3_1_2	TG_M3_1	M3	2	1	TG	IEC	8.06376e+08	2.24343e+08	8.41761e+07	2.30308e+08	8.40353e+08	6.56429e+06	4.50266e+07	915110	1166527743	3.89344e+08	1.38653e+07	2.02739e+07	1.95951e+08	8.24203e+07	1.8615e+07	5.95452e+08	0	1.04107e+06	6.68067e+07	1.52752e+08	1132610692	121264	3.25589e+07	6.64237e+06	6.24593e+06	1.5882e+06	7.81003e+08	8.35862e+07	2.33375e+08	1299363984	4.66272e+06	1918847635	2.58884e+06	3.43682e+07	1.71331e+08	1.10324e+06	4.88197e+07	28370706720	4.47431e+07	1.47828e+08	3.09487e+06	3.628e+07	8.11449e+07
TG_M3_2_2	TG_M3_2	M3	2	2	TG	IEC	7.93892e+08	2.28159e+08	7.29155e+07	2.27434e+08	8.44421e+08	7.74608e+06	4.67088e+07	929571	1617501320	3.89564e+08	1.33055e+07	2.13798e+07	2.08417e+08	9.41555e+07	1.75943e+07	6.47136e+08	73691.8	1.07618e+06	6.32617e+07	1.55914e+08	1382691047	264792	4.20918e+07	6.68545e+06	7.43417e+06	1.171e+06	7.58858e+08	8.57419e+07	2.0556e+08	1313382996	4.18705e+06	1797158050	2.54755e+06	4.99397e+07	1.66045e+08	3.30491e+06	5.60654e+07	29223564103	3.90489e+07	1.52529e+08	2.85416e+06	3.6554e+07	8.73327e+07
TG_M3_3_2	TG_M3_3	M3	2	3	TG	IEC	8.12583e+08	2.31232e+08	7.49897e+07	2.30796e+08	8.466e+08	8.18453e+06	4.61912e+07	1.84773e+06	1747011156	3.87733e+08	1.42512e+07	2.54172e+07	2.15314e+08	9.91801e+07	1.84398e+07	6.58671e+08	60719.1	962642	5.55157e+07	2.01712e+08	1924561549	183985	4.92316e+07	7.18668e+06	1.09197e+07	1.32618e+06	7.68687e+08	8.354e+07	1.98182e+08	1474248096	4.9442e+06	1785725084	2.30386e+06	3.89593e+07	1.77634e+08	4.25213e+06	5.52885e+07	30041962888	3.15908e+07	1.53249e+08	2.77699e+06	3.54182e+07	9.74421e+07
WT_M4_1_1	WT_M4_1	M4	1	1	WT	IEC	1035115055	1.32426e+08	3.98373e+07	2.13882e+08	1.93602e+08	3.05093e+07	2.23619e+07	3.35817e+06	988378686	5.58534e+08	8.27338e+06	5.85033e+06	417542	9.29902e+07	1.7434e+06	2924556652	15119	1.94967e+06	5.44165e+07	2.33589e+08	4701482297	2.01395e+06	3.64015e+07	9.16861e+06	1.74241e+07	396203	5.03401e+08	1.1909e+08	1.96137e+07	1228503593	1.17004e+06	1926556077	5.39876e+06	1.88889e+08	1048996668	6.65854e+06	3.19695e+07	53673319235	6.91125e+06	1.62628e+08	127068	5.08432e+06	1.41168e+08
WT_M4_2_1	WT_M4_2	M4	1	2	WT	IEC	1046581799	131218782	4.14385e+07	213899326	1.88154e+08	3.27819e+07	1.94777e+07	2.25833e+06	9.49785e+08	5.27332e+08	8.06498e+06	5.93495e+06	451469	9.00448e+07	1.90621e+06	2876545207	93469.4	2.07725e+06	5.6628e+07	2.37383e+08	4168512885	2.76506e+06	4.95711e+07	7.96634e+06	1.69314e+07	545113	4.84829e+08	1.16317e+08	2.06329e+07	1195564769	1.23149e+06	1866382921	5.04548e+06	1.84405e+08	1081742706	1.08127e+07	2.90388e+07	52943174456	6.61411e+06	1.53233e+08	162110	4.72247e+06	1.29621e+08
WT_M4_3_1	WT_M4_3	M4	1	3	WT	IEC	949780119	1.32492e+08	2.29804e+07	2.18722e+08	2.20881e+08	3.28352e+07	3.2962e+07	3.31147e+06	928628808	5.3276e+08	8.2752e+06	2.12123e+06	800653	9.17721e+07	1.28468e+06	2983170909	0	2.10258e+06	5.84489e+07	2.22167e+08	4253863975	1.98574e+06	3.99568e+07	8.49604e+06	1.89324e+07	498475	500481394	1.16993e+08	1.67235e+07	1225598559	1.43825e+06	1631830711	4.63176e+06	1.78044e+08	1062238634	7.63217e+06	3.42624e+07	53674104933	6.61539e+06	1.6931e+08	361765	3.29037e+06	1.29873e+08
WT_M4_1_2	WT_M4_1	M4	2	1	WT	IEC	1065370411	1.409e+08	4.99343e+07	2.26053e+08	1.95741e+08	3.01778e+07	2.05644e+07	1.39461e+06	1032576092	5.65662e+08	8.80855e+06	5.21832e+06	475196	9.11262e+07	1.73751e+06	3055562576	0	1.91093e+06	5.84852e+07	3.3915e+08	6540521543	980939	2.77597e+07	8.84839e+06	1.88764e+07	414138	4.95817e+08	129803402	1.72104e+07	1260141727	1.86776e+06	2171906744	5.45455e+06	177255706	1071252733	5.84496e+06	3.19665e+07	56021911780	9.2035e+06	1.5375e+08	112409	4.71719e+06	1.84662e+08
WT_M4_2_2	WT_M4_2	M4	2	2	WT	IEC	1093597727	1.41418e+08	5.07646e+07	2.21683e+08	1.98737e+08	3.50482e+07	1.71921e+07	1.30651e+06	985724451	5.77513e+08	8.74316e+06	5.376e+06	481582	9.44878e+07	1.94609e+06	3006754657	55038.8	2.23208e+06	6.06002e+07	328914729	5790556263	1.64181e+06	4.31012e+07	8.33769e+06	1.93134e+07	566267	4.91787e+08	1.23275e+08	1.95359e+07	1236689200	2.15842e+06	2145699471	5.25455e+06	1.83488e+08	1108117962	1.01228e+07	3.09954e+07	56145550098	8.47694e+06	153371044	24520.8	3.88827e+06	1.9771e+08
WT_M4_3_2	WT_M4_3	M4	2	3	WT	IEC	1013847972	1.44304e+08	4.36099e+07	2.22829e+08	2.05189e+08	2.99649e+07	2.38977e+07	1.876e+06	9.22416e+08	5.60543e+08	9.05306e+06	4.43831e+06	1.25505e+06	9.04551e+07	2.18913e+06	3043398275	0	1.89847e+06	5.82583e+07	332756554	6368525853	1.15282e+06	3.52942e+07	9.02937e+06	2.06204e+07	522103	5.05799e+08	1.34461e+08	1.634e+07	1272977986	1.8714e+06	2151862722	6.11822e+06	1.78247e+08	1080406070	8.0685e+06	3.3079e+07	56443201972	8.93411e+06	1.5959e+08	0	4.38185e+06	2.15371e+08
TG_M5_1_1	TG_M5_1	M5	1	1	TG	IEC	894147244	2.33937e+08	4.85818e+07	2.79963e+08	3.71715e+08	1.3277e+07	3.84624e+07	6.18551e+06	1932082552	4.78636e+08	6.31677e+06	1.03867e+07	2.44732e+08	1.28069e+08	1.77834e+07	5.27294e+08	341252	1.03369e+06	4.2311e+07	1.29161e+08	2564011180	1.05848e+06	5.3391e+07	7.66135e+06	1.02183e+07	1.58365e+06	5.83266e+08	7.89455e+07	5.49366e+07	1276588319	5.17556e+06	1239670937	1.16132e+06	7.7359e+07	2.53165e+08	9.98588e+06	4.16082e+07	19713234436	2.98912e+07	1.56947e+08	889729	1.45137e+07	3.27224e+08
TG_M5_2_1	TG_M5_2	M5	1	2	TG	IEC	9.49461e+08	2.40973e+08	5.12042e+07	2.75164e+08	3.6134e+08	2.56892e+07	3.60418e+07	5.65481e+06	1968057968	4.8114e+08	6.17034e+06	9.95597e+06	2.37763e+08	131855463	1.78963e+07	5.66006e+08	561295	942325	3.91309e+07	1.56445e+08	3392071910	903037	5.21588e+07	7.8108e+06	1.14787e+07	2.14043e+06	5.48892e+08	7.36324e+07	4.46868e+07	1339440609	5.67215e+06	1213594848	1.18154e+06	8.95601e+07	2.9857e+08	9.09591e+06	3.84169e+07	20274083396	2.7033e+07	149266012	1.90051e+06	1.03234e+07	4.91186e+08
TG_M5_3_1	TG_M5_3	M5	1	3	TG	IEC	2.16642e+08	7.59893e+07	1.11902e+07	9.72319e+07	1.55739e+08	7.53599e+06	1.76488e+07	2.4922e+06	5.0691e+08	1.31004e+08	1.65613e+06	1.0973e+07	5.16156e+07	5.17974e+07	0	1.28404e+08	61075.1	289531	1.2674e+07	3.00361e+07	5.3077e+08	342924	2.03193e+07	2.24588e+06	157873	307460	2.58008e+08	2.53501e+07	3.74722e+07	3.83048e+08	1.67439e+06	3.62767e+08	146138	2.5497e+07	5.8982e+07	2.41088e+06	1.39219e+07	5925171959	7.19842e+06	8.77302e+07	1.09875e+06	9.55479e+06	2.21799e+08
TG_M5_1_2	TG_M5_1	M5	2	1	TG	IEC	9.65417e+08	2.53121e+08	6.82677e+07	2.89735e+08	3.77472e+08	1.39881e+07	3.7018e+07	4.64078e+06	2051703157	549606312	6.96518e+06	1.27709e+07	2.3982e+08	1.31856e+08	2.09147e+07	565832048	311732	1.24156e+06	4.50508e+07	1.98983e+08	3799620196	583067	4.41274e+07	7.70384e+06	1.1781e+07	1.98073e+06	6.20163e+08	9.01332e+07	5.57996e+07	1379006892	5.07209e+06	1460427397	1.27726e+06	4.48558e+07	2.65429e+08	8.36881e+06	4.4696e+07	21330999841	3.4712e+07	1.4837e+08	327050	1.53334e+07	2.58326e+08
TG_M5_2_2	TG_M5_2	M5	2	2	TG	IEC	1022559270	2.6042e+08	6.57066e+07	2.77799e+08	3.97228e+08	2.59127e+07	3.57954e+07	4.53595e+06	2032649031	5.28272e+08	6.25477e+06	1.28939e+07	2.32899e+08	1.37499e+08	2.12444e+07	6.11414e+08	196184	995255	4.15526e+07	2.25284e+08	4662318157	496640	4.4756e+07	8.37018e+06	1.31997e+07	1.78404e+06	5.916e+08	7.9969e+07	4.44052e+07	1431246246	6.016e+06	1425347198	1.04994e+06	6.6539e+07	3.25409e+08	7.17146e+06	4.33793e+07	21743128323	3.33992e+07	1.46592e+08	1.89693e+06	1.28855e+07	5.65622e+08
TG_M5_3_2	TG_M5_3	M5	2	3	TG	IEC	8.48218e+08	2.61713e+08	6.75984e+07	3.28511e+08	3.98256e+08	1.42109e+07	4.47223e+07	1.88102e+06	1898705494	5.26584e+08	7.59069e+06	1.34296e+07	250272442	1.35127e+08	2.30573e+07	5.09366e+08	142046	983364	4.60502e+07	1.39965e+08	2564786527	1.00467e+06	5.2665e+07	8.18944e+06	4.79803e+06	2.07682e+06	6.67971e+08	1.05517e+08	1.19707e+08	1235728892	5.64487e+06	1536782097	1.34431e+06	4.15372e+07	1.61402e+08	8.37111e+06	4.89105e+07	21133596185	3.57236e+07	1.51011e+08	2.40967e+06	2.28393e+07	1.29051e+08
TG_M6_1_1	TG_M6_1	M6	1	1	TG	IEC	9.45046e+08	2.12059e+08	8.9914e+07	2.20079e+08	6.86088e+08	3.24455e+07	8.11263e+07	7.93827e+06	3165321072	7.47114e+08	1.09035e+07	1.89643e+07	8.93771e+07	1.18917e+08	1.25343e+07	1024058171	1.13553e+06	1.371e+06	5.342e+07	3.07475e+08	6337745001	1.22134e+06	6.72057e+07	9.4538e+06	9.26343e+06	1.20278e+06	7.73845e+08	8.53027e+07	1.07911e+08	1572542074	1.27279e+07	1665498446	2.91809e+06	143248911	4.07718e+08	1.54101e+07	5.11774e+07	67377172886	2.21687e+07	1.62896e+08	4.79736e+06	3.62821e+07	3.42672e+08
TG_M6_2_1	TG_M6_2	M6	1	2	TG	IEC	6.92775e+08	1.68733e+08	6.58632e+07	1.66263e+08	5.98428e+08	2.90574e+07	6.19665e+07	5.94022e+06	2413259327	5.58319e+08	8.28619e+06	1.77755e+07	61276334	9.39842e+07	7.44307e+06	7.47536e+08	553126	901311	3.69985e+07	2.57538e+08	5223624699	889653	4.87826e+07	7.11762e+06	7.45551e+06	829760	6.11902e+08	6.19647e+07	1.73767e+08	1197425846	1.07532e+07	1266546183	2.17561e+06	1.01438e+08	2.04693e+08	1.04377e+07	3.7108e+07	53965969950	1.30266e+07	1.52472e+08	5.43129e+06	2.99081e+07	3.1829e+08
TG_M6_3_1	TG_M6_3	M6	1	3	TG	IEC	966520148	2.22094e+08	7.74646e+07	211247052	6.75419e+08	6.04208e+07	7.55532e+07	7.03625e+06	2604908026	7.39972e+08	1.02259e+07	1.45014e+07	8.84195e+07	1.10055e+08	1.19984e+07	1037208296	1.79926e+06	1.40685e+06	4.98505e+07	2.76153e+08	5660356062	2.05285e+06	7.86505e+07	9.95467e+06	9.93296e+06	1.11822e+06	7.41395e+08	7.36726e+07	1.46904e+08	1583848363	1.24467e+07	1453031899	2.81571e+06	1.6807e+08	2.79185e+08	1.65708e+07	4.75174e+07	65883376822	1.70264e+07	1.64556e+08	3.92286e+06	3.16068e+07	3.3017e+08
TG_M6_1_2	TG_M6_1	M6	2	1	TG	IEC	9.78947e+08	2.23532e+08	1.08439e+08	2.15266e+08	6.94783e+08	2.64009e+07	7.81536e+07	5.33758e+06	3198668770	8.27868e+08	1.22894e+07	1.55383e+07	8.50579e+07	1.24988e+08	1.49556e+07	1067672680	961968	1.27563e+06	5.57193e+07	4.1085e+08	8137835323	718659	6.08724e+07	9.61996e+06	8.42785e+06	1.07961e+06	7.94507e+08	9.46381e+07	108956506	1663639677	1.29135e+07	1881923585	2.97921e+06	109454269	4.45042e+08	1.41549e+07	5.73902e+07	71076210434	2.57606e+07	1.67905e+08	3.04795e+06	3.75145e+07	3.42967e+08
TG_M6_2_2	TG_M6_2	M6	2	2	TG	IEC	9.7499e+08	2.17063e+08	1.09735e+08	2.17731e+08	7.17197e+08	3.13784e+07	7.8e+07	5.40324e+06	3124925339	8.16859e+08	1.30673e+07	1.52992e+07	8.35209e+07	125351507	15006768	1087502625	914319	1.23605e+06	5.16002e+07	4.09615e+08	8410565094	684759	6.09099e+07	1.01331e+07	1.11327e+07	1.05483e+06	8.0307e+08	1.00424e+08	1.0392e+08	1702578679	12087329	1842637779	3.20901e+06	1.05284e+08	4.31961e+08	1.39171e+07	5.33958e+07	70852193602	2.35766e+07	162779137	5.05645e+06	3.69006e+07	3.56205e+08
TG_M6_3_2	TG_M6_3	M6	2	3	TG	IEC	1019277223	2.28348e+08	9.73997e+07	2.15805e+08	7.22607e+08	5.93471e+07	7.79757e+07	5.08899e+06	3017579586	8.09477e+08	1.05907e+07	1.64165e+07	8.47478e+07	1.23586e+08	1.37409e+07	1104890217	1.73581e+06	1.43817e+06	5.34905e+07	3.73328e+08	7183349161	1.30142e+06	7.10845e+07	9.51482e+06	1.19774e+07	1.07027e+06	7.55942e+08	8.6619e+07	1.60742e+08	1710205698	1.27084e+07	1660652848	2.86005e+06	1.54279e+08	3.09657e+08	1.48602e+07	5.42034e+07	68944042510	2.01776e+07	1.6146e+08	4.70394e+06	3.23927e+07	4.0473e+08
TG_M7_1_1	TG_M7_1	M7	1	1	TG	IEC	954736946	1.3454e+08	7.84218e+07	1.62106e+08	6.23567e+08	2.70339e+07	7.54694e+07	7.92181e+06	2045248812	3.9888e+08	8.53343e+06	1.70076e+07	9.8817e+07	8.67447e+07	1.11029e+07	590406107	473478	808516	3.54938e+07	2.19853e+08	4654701779	646627	4.08543e+07	5.06131e+06	5.68974e+06	545766	6.67134e+08	5.95309e+07	6.65509e+07	1084062304	1.34462e+07	1336495925	1.67553e+06	9.90424e+07	2.16019e+08	7.39875e+06	4.09393e+07	33249530437	3.77564e+07	1.59229e+08	1.80395e+06	1.41373e+07	2.74348e+08
TG_M7_2_1	TG_M7_2	M7	1	2	TG	IEC	6.10102e+08	1.76173e+08	108436466	1.72466e+08	6.91153e+08	3.28606e+06	9.21193e+07	3.13882e+06	2116847834	3.89832e+08	1.02591e+07	1.71954e+07	6.3608e+07	8.86384e+07	1.36692e+07	3.84235e+08	0	826295	5.19769e+07	1.10717e+08	7.57591e+08	0	4.58566e+06	4.90867e+06	2.70011e+06	469691	6.86172e+08	8.39609e+07	9.86855e+07	1244847058	1.49568e+07	1439082263	2.437e+06	6.66467e+07	2.25899e+08	24843	3.88732e+07	32500247640	5.41736e+07	1.60608e+08	1.73326e+06	3.60522e+07	7.59825e+07
TG_M7_3_1	TG_M7_3	M7	1	3	TG	IEC	7.68883e+08	2.02411e+08	131465727	2.07456e+08	796734590	3.75964e+06	1.09286e+08	3.43806e+06	2294511769	503075260	1.32143e+07	1.67984e+07	9.35973e+07	1.02433e+08	1.82974e+07	4.93727e+08	0	1.33514e+06	6.83794e+07	1.28343e+08	8.65423e+08	0	5.83459e+06	5.44757e+06	3.26798e+06	802003	8.42378e+08	1.09811e+08	207275210	1304887860	1.74088e+07	1886185481	2.97448e+06	9.67216e+07	1.82397e+08	149255	5.5002e+07	38994741164	7.32481e+07	1.57687e+08	2.60903e+06	3.70097e+07	8.2185e+07
TG_M7_1_2	TG_M7_1	M7	2	1	TG	IEC	9.83062e+08	1.46086e+08	1.05668e+08	1.63595e+08	6.40427e+08	2.41497e+07	7.49588e+07	5.7861e+06	2052317641	4.24541e+08	1.0118e+07	1.93682e+07	9.15758e+07	9.12577e+07	1.32911e+07	6.10736e+08	390558	614992	3.89622e+07	2.80881e+08	6041305931	396504	3.38946e+07	5.30589e+06	6.06405e+06	354151	7.10673e+08	6.73897e+07	6.95483e+07	1166115012	1.3856e+07	1698454020	1.83527e+06	6.34655e+07	2.39741e+08	5.77979e+06	4.45041e+07	36354694205	4.51434e+07	1.56237e+08	1.41762e+06	1.34096e+07	2.79464e+08
TG_M7_2_2	TG_M7_2	M7	2	2	TG	IEC	7.83119e+08	2.3011e+08	1.69584e+08	209495431	8.47905e+08	4.40236e+06	1.06962e+08	2.72186e+06	2400601774	5.42138e+08	1.47101e+07	1.92471e+07	7.27265e+07	1.106e+08	1.96356e+07	5.32631e+08	0	792445	6.7819e+07	1.49547e+08	1090847352	0	2.67334e+06	5.48482e+06	4.06775e+06	547858	8.68602e+08	1.40297e+08	2.26665e+08	1353175420	1.93364e+07	2084517924	3.19991e+06	3.92629e+07	2.20506e+08	38679.1	5.7499e+07	41539174586	8.16861e+07	1.61575e+08	1.96295e+06	3.86479e+07	8.99722e+07
TG_M7_3_2	TG_M7_3	M7	2	3	TG	IEC	7.91114e+08	2.27228e+08	1.70023e+08	214652616	8.49079e+08	4.18423e+06	1.03383e+08	2.13365e+06	1780466039	5.30706e+08	1.44817e+07	1.787e+07	7.84356e+07	1.02061e+08	2.02097e+07	5.27482e+08	0	1.30154e+06	7.01831e+07	1.45695e+08	9.79093e+08	0	2.29009e+06	5.5425e+06	3.96727e+06	617131	8.87733e+08	134566526	2.21132e+08	1284327716	1.72767e+07	2172890802	2.74177e+06	4.43182e+07	217596663	13559.1	5.80387e+07	41025035967	8.22609e+07	1.54673e+08	2.00788e+06	3.70913e+07	8.60302e+07
TG_M8_1_1	TG_M8_1	M8	1	1	TG	IEC	7.40345e+08	1.23287e+08	25362023	129905880	5.22641e+08	7.25003e+06	6.52235e+07	5.09658e+06	1691832877	666107565	4.87597e+06	1.15346e+07	1.66014e+08	1.38918e+08	1.27947e+07	4.74448e+08	186338	932945	3.69549e+07	1.14085e+08	2043107029	258228	3.81211e+07	3.85302e+06	2.06846e+06	1.13819e+06	6.126e+08	3.41596e+07	1.63323e+08	7.45067e+08	6.63634e+06	1177320975	1.21723e+06	7.9911e+07	1.03418e+08	3.89987e+06	4.46858e+07	31894797866	3.30814e+07	1.6298e+08	2.69168e+06	2.56351e+07	1.3199e+08
TG_M8_2_1	TG_M8_2	M8	1	2	TG	IEC	669756769	1.86139e+08	2.17039e+07	1.55957e+08	6.84069e+08	6.84191e+06	8.64675e+07	5.21557e+06	1978863586	722570462	5.94038e+06	2.07929e+07	1.64109e+08	1.64034e+08	1.4928e+07	4.29384e+08	0	1.11793e+06	5.6786e+07	8.18311e+07	7.88274e+08	0	7.36183e+06	3.5182e+06	2.69073e+06	1.3754e+06	6.86582e+08	4.79254e+07	2.39202e+08	9.30351e+08	9.97903e+06	1366947168	2.17503e+06	86533098	1.26919e+08	1.39587e+06	5.2441e+07	37827720351	5.55697e+07	1.60956e+08	3.47598e+06	3.97641e+07	8.62904e+07
TG_M8_3_1	TG_M8_3	M8	1	3	TG	IEC	7.23936e+08	1.92502e+08	3.87099e+07	1.54457e+08	6.43984e+08	6.69405e+06	8.83991e+07	6.52972e+06	2082685486	7.33834e+08	6.24366e+06	1.72153e+07	1.48932e+08	1.686e+08	1.87503e+07	4.46017e+08	0	1.20144e+06	5.48081e+07	1.10379e+08	1073919360	0	7.24315e+06	4.37087e+06	3.37521e+06	1.03258e+06	684213826	5.37739e+07	218227826	1014559837	1.07223e+07	1336916455	1.71404e+06	7.59226e+07	1.32586e+08	248382	5.28725e+07	38423907129	5.48406e+07	158070975	2.74419e+06	3.80977e+07	9.47732e+07
TG_M8_1_2	TG_M8_1	M8	2	1	TG	IEC	8.12346e+08	1.37387e+08	5.43531e+07	1.35019e+08	5.24965e+08	8.09271e+06	5.5999e+07	2.80423e+06	1848561196	7.16271e+08	5.51495e+06	1.42475e+07	1.48942e+08	142794895	1.64454e+07	5.09032e+08	71520.2	754455	3.83226e+07	1.40566e+08	2243012232	176558	3.16673e+07	3.93874e+06	2.06322e+06	1.27047e+06	631152100	4.35999e+07	179646621	7.85573e+08	8.46993e+06	1389798567	1.17388e+06	4.31546e+07	1.30079e+08	1.62323e+06	4.70428e+07	34595572176	4.02124e+07	1.51794e+08	2.38181e+06	2.84295e+07	9.23536e+07
TG_M8_2_2	TG_M8_2	M8	2	2	TG	IEC	740845954	2.13347e+08	9.34059e+07	1.53262e+08	6.36666e+08	4.95746e+06	7.0365e+07	2.03716e+06	2055207488	7.94673e+08	6.8078e+06	1.76012e+07	1.02e+08	1.8061e+08	2.12551e+07	4.47771e+08	0	934130	5.91081e+07	1.30496e+08	9.44537e+08	0	4.66278e+06	3.20309e+06	2.34344e+06	1.21286e+06	7.3034e+08	6.45368e+07	2.51997e+08	9.17138e+08	1.10954e+07	1593082392	2.40478e+06	4.72955e+07	1.59278e+08	2.71282e+06	49888509	41122298445	6.78737e+07	1.53425e+08	3.4867e+06	3.94917e+07	8.63637e+07
TG_M8_2_3	TG_M8_2	M8	3	2	TG	IEC	7.20667e+08	2.0326e+08	6.33494e+07	1.55287e+08	6.73876e+08	6.89468e+06	8.20497e+07	1.80855e+06	2163223273	7.8028e+08	6.47921e+06	2.05413e+07	1.13476e+08	173742095	1.88829e+07	4.44682e+08	0	646362	6.01089e+07	1.2969e+08	9.04962e+08	0	6.60826e+06	2.66466e+06	2.62139e+06	1.22603e+06	7.05003e+08	7.00809e+07	2.35861e+08	8.84687e+08	1.16731e+07	1568857013	2.03326e+06	3.77177e+07	1.61922e+08	3.66633e+06	5.19008e+07	40009116355	6.56423e+07	1.50816e+08	3.9842e+06	4.0965e+07	8.41306e+07
TG_M8_3_2	TG_M8_3	M8	2	3	TG	IEC	7.74614e+08	2.1236e+08	7.39266e+07	1.52569e+08	6.54251e+08	5.34469e+06	8.0739e+07	1.80111e+06	2158581957	7.27905e+08	7.26541e+06	1.91243e+07	1.09335e+08	1.70318e+08	2.41932e+07	476304300	0	1.00366e+06	5.64827e+07	1.48936e+08	1239198812	0	2.5725e+06	3.58776e+06	3.60514e+06	1.1892e+06	7.3507e+08	7.71998e+07	2.27856e+08	1009501542	1.12409e+07	1599616365	2.29049e+06	3.05294e+07	1.68414e+08	89175.6	5.2901e+07	42469335812	6.45361e+07	1.50033e+08	3.55413e+06	4.30418e+07	9.24814e+07
WT_M9_1_1	WT_M9_1	M9	1	1	WT	IEC	9.0256e+08	223539612	5.19665e+07	8.78199e+07	1.89768e+08	1.60079e+07	2.81583e+07	2.17265e+06	8.86394e+08	2.60264e+08	7.31961e+06	6.43133e+06	655794	5.25432e+07	2139194	2791117765	0	2.40414e+06	6.39768e+07	5.09519e+08	12082945840	30511	1.50221e+07	1.49595e+07	2.32391e+07	1.24636e+06	4.85041e+08	1.21153e+08	2.27469e+07	1489748149	3.3679e+06	1140636968	4.02085e+06	1.33056e+08	1186196594	3.33269e+06	3.06699e+07	61328247365	1.09002e+07	2.0359e+08	993653	1.75114e+07	1.04716e+08
WT_M9_2_1	WT_M9_2	M9	1	2	WT	IEC	9.03443e+08	2.09261e+08	4.82938e+07	8.73235e+07	121169778	3.36289e+07	3.61324e+07	3.42827e+06	9.93992e+08	2.40156e+08	7.02252e+06	5.83784e+06	274754	6.30418e+07	1.89368e+06	2686583308	0	2.67312e+06	6.27425e+07	4.26969e+08	9555308445	318072	8.62507e+06	1.43647e+07	2.38708e+07	1.27083e+06	4.91047e+08	110304681	1.85856e+07	1470205743	2.87355e+06	1053182434	3.69546e+06	1.50591e+08	1159422968	791044	3.46066e+07	61077581685	9.94697e+06	2.02436e+08	754665	1.19908e+07	112849886
WT_M9_3_1	WT_M9_3	M9	1	3	WT	IEC	9.10725e+08	2.2569e+08	6.77739e+07	8.90195e+07	1.83145e+08	1.88394e+07	2.91541e+07	1.77693e+06	1052387020	2.64705e+08	7.10345e+06	8.27654e+06	124717	6.48718e+07	2.26895e+06	2790919688	0	2.45695e+06	6.21393e+07	5.71319e+08	13619177826	64358.3	7.48827e+06	1.53829e+07	1.86751e+07	1.48693e+06	4.99975e+08	1.23323e+08	2.48256e+07	1511478227	3.13061e+06	1184363039	4.06922e+06	1.33673e+08	1116972565	1.32167e+06	3.42304e+07	63106540883	1.35509e+07	1.92293e+08	355462	1.73649e+07	1.19239e+08
WT_M9_1_2	WT_M9_1	M9	2	1	WT	IEC	9.60897e+08	244041687	6.98201e+07	8.76068e+07	2.50979e+08	1.36171e+07	2.96517e+07	989118	1192767762	2.87904e+08	8.15667e+06	8.90768e+06	511349	6.54269e+07	2.30917e+06	3000821734	0	2.48128e+06	6.87189e+07	7.30519e+08	16773930408	0	8.58206e+06	1.57004e+07	2.49749e+07	1.31614e+06	5.18901e+08	1.34547e+08	2.4485e+07	1421541295	3.95679e+06	1265389097	4.46996e+06	9.34495e+07	1171464837	1.83377e+06	3.43895e+07	67894516686	1.59874e+07	1.87337e+08	1.25712e+06	1.73128e+07	8.71646e+07
WT_M9_2_2	WT_M9_2	M9	2	2	WT	IEC	9.49739e+08	228148366	6.47749e+07	8.82299e+07	195100663	2.91053e+07	3.12909e+07	1.56513e+06	1005548212	277610834	7.66761e+06	4.64882e+06	268015	61871070	2.04166e+06	2718773084	0	2.47467e+06	6.31448e+07	6.41291e+08	14258065525	0	4.74364e+06	1.50717e+07	2.42382e+07	1.21229e+06	5.09196e+08	1.22434e+08	2.02125e+07	1374548340	3.50289e+06	1210295657	3.86967e+06	1.10524e+08	1142999131	1.00688e+06	3.44592e+07	65180408048	1.4108e+07	189037211	977004	1.24285e+07	1.56706e+08
WT_M9_3_2	WT_M9_3	M9	2	3	WT	IEC	9.54297e+08	242964238	7.87419e+07	8.69189e+07	1.92503e+08	1.60237e+07	2.87487e+07	866094	1121045348	2.89077e+08	8.10581e+06	6.06137e+06	701302	6.67342e+07	2.04347e+06	2882048552	0	2.63351e+06	6.49607e+07	7.35976e+08	17325007256	0	3.77674e+06	1.56619e+07	1.88519e+07	1.37418e+06	5.33307e+08	1.32801e+08	2.71191e+07	1383037690	3.37727e+06	1380608956	3.95086e+06	9.50841e+07	1086271688	986626	3.60795e+07	68002825386	1.85989e+07	1.85614e+08	742775	1.63104e+07	1.06666e+08
[truncated: 169 more columns]

## Sheet: Normalised Data
Code	Excluded	class	Mouse_Number	AnalyticalReplicate	BiologicalReplicate	Sample	Origin	valine-d8	1-methyladenosine	1-methylhistidine	1-methylnicotinamide	2-hydroxyglutarate	alpha-ketoglutarate	3-methylhistidine	3-sulfinoalanine	4-aminobutyrate	4-guanidinobutanoate	4-hydroxyphenyllactate	4-hydroxyproline	5-aminoimidazole ribotide	5-aminopentanoate	5-formamidoimidazole-4-carboxamide ribotide	acetylcholine	acetyl-CoA	acetylphosphate	aconitate	adenine	adenosine	adenylosuccinate	ADP	ADP-glucose	ADP-ribose	AICAR	alanine	allantoin	aminoadipate	AMP	anserine	arginine	argininosuccinate	asparagine	aspartate	ATP	beta-alanine	betaine	biotin	carbamoylphosphate	carnitine C10	carnitine C12
TG_M10_1_1	NO	TG_M10_1	M10	1	1	TG	IEC	1.1094e+09	1.76051e+08	7.15138e+07	1.40016e+08	6.73606e+08	6.99191e+07	7.41202e+07	7.8238e+06	2.35077e+09	5.03583e+08	9.6549e+06	2.83101e+07	1.02519e+08	1.27891e+08	1.23221e+07	7.07172e+08	1.72497e+06	1.09343e+06	4.81284e+07	2.67979e+08	4.55173e+09	1.45795e+06	6.98517e+07	8.27234e+06	8.0429e+06	846597	6.51148e+08	5.62534e+07	1.08129e+08	1.43833e+09	1.20375e+07	1.34504e+09	3.43083e+06	1.36464e+08	2.56013e+08	1.23887e+07	3.96979e+07	5.39667e+10	2.48596e+07	1.75738e+08	1.79531e+06	1.58253e+07
TG_M10_1_2	NO	TG_M10_1	M10	2	1	TG	IEC	1.03787e+09	1.92959e+08	8.55282e+07	1.31371e+08	6.88539e+08	6.37329e+07	7.03915e+07	4.49969e+06	2.2691e+09	5.77443e+08	9.85537e+06	2.5741e+07	8.78253e+07	1.23902e+08	1.35992e+07	6.76539e+08	1.41711e+06	1.257e+06	4.59006e+07	3.52131e+08	5.62852e+09	842673	6.06627e+07	7.86127e+06	8.15194e+06	994685	6.48053e+08	5.30464e+07	1.06669e+08	1.40437e+09	1.26055e+07	1.49086e+09	3.38631e+06	1.06726e+08	2.6894e+08	1.11441e+07	4.26742e+07	5.48966e+10	2.6057e+07	1.62654e+08	1.95835e+06	1.50633e+07
TG_M10_2_1	NO	TG_M10_2	M10	1	2	TG	IEC	7.718e+08	2.0721e+08	7.26552e+07	1.35511e+08	6.59489e+08	1.59382e+07	8.91094e+07	9.29479e+06	2.32118e+09	5.52912e+08	1.03128e+07	1.68336e+07	1.04112e+08	1.21852e+08	1.35825e+07	4.56258e+08	415294	1.3077e+06	6.07778e+07	1.67097e+08	2.56493e+09	628477	5.45132e+07	8.6049e+06	6.5803e+06	1.05506e+06	6.74879e+08	6.69096e+07	1.67677e+08	1.51308e+09	1.20497e+07	1.36513e+09	3.78522e+06	1.17795e+08	2.0234e+08	5.52289e+06	4.61585e+07	5.20787e+10	3.11618e+07	1.57658e+08	2.50317e+06	3.77345e+07
TG_M10_2_2	NO	TG_M10_2	M10	2	2	TG	IEC	7.68097e+08	2.14076e+08	9.59939e+07	1.30328e+08	6.66626e+08	1.24965e+07	8.10312e+07	3.25636e+06	2.28704e+09	5.60033e+08	1.08983e+07	1.85681e+07	7.96152e+07	1.22379e+08	1.53777e+07	4.51152e+08	206676	1.32753e+06	5.68591e+07	2.27967e+08	3.37487e+09	260581	3.62483e+07	8.19578e+06	7.39047e+06	1.16655e+06	6.51255e+08	7.05046e+07	1.53121e+08	1.47693e+09	1.18989e+07	1.42449e+09	3.96962e+06	5.87222e+07	2.21797e+08	2.25889e+06	4.60067e+07	5.26148e+10	3.55256e+07	1.45661e+08	3.23988e+06	3.70629e+07
TG_M10_3_1	NO	TG_M10_3	M10	1	3	TG	IEC	7.43642e+08	2.13308e+08	8.37185e+07	1.32523e+08	6.47198e+08	9.39954e+06	8.74327e+07	5.87344e+06	2.3273e+09	5.39951e+08	1.09504e+07	1.6102e+07	9.29259e+07	1.22179e+08	1.41477e+07	4.4541e+08	407203	1.68771e+06	5.62952e+07	1.76275e+08	2.47727e+09	403365	5.64583e+07	9.29219e+06	9.63435e+06	845159	6.7465e+08	7.4085e+07	1.70591e+08	1.53338e+09	1.18399e+07	1.38898e+09	4.03604e+06	9.30554e+07	1.90868e+08	5.83194e+06	4.54738e+07	5.19779e+10	3.08159e+07	1.47736e+08	2.60863e+06	4.39806e+07
TG_M10_3_2	NO	TG_M10_3	M10	2	3	TG	IEC	7.2406e+08	2.17461e+08	1.02202e+08	1.27994e+08	6.70586e+08	8.79387e+06	8.28008e+07	2.7008e+06	2.2044e+09	5.43236e+08	1.16728e+07	1.66287e+07	7.13914e+07	1.25036e+08	1.55551e+07	4.34981e+08	111762	1.25561e+06	5.66871e+07	2.32486e+08	3.21519e+09	183475	3.79855e+07	9.34228e+06	9.7983e+06	957214	6.5284e+08	7.86717e+07	1.69288e+08	1.51226e+09	1.35663e+07	1.44457e+09	4.18808e+06	4.50882e+07	2.06065e+08	2.28114e+06	4.66559e+07	5.0695e+10	3.62512e+07	1.36062e+08	2.91575e+06	4.32314e+07
TG_M15_1_1	NO	TG_M15_1	M15	1	1	TG	IEC	9.82084e+08	3.21794e+08	6.05566e+07	3.18427e+08	2.42224e+08	2.69482e+07	6.35072e+07	5.72607e+06	2.86317e+09	4.64112e+08	7.14389e+06	4.4004e+06	1.6348e+08	1.75578e+08	1.10775e+07	8.66668e+08	3.07998e+06	2.25788e+06	4.58264e+07	2.90813e+08	6.84231e+09	2.81164e+06	1.15066e+08	1.40335e+07	1.65113e+07	3.25591e+06	5.87231e+08	6.03584e+07	1.26673e+08	2.12079e+09	1.64722e+07	1.56008e+09	3.04319e+06	1.28999e+08	3.11965e+08	2.58441e+07	4.64344e+07	4.95117e+10	2.20469e+07	1.75267e+08	1.41468e+06	1.14103e+07
TG_M15_1_2	NO	TG_M15_1	M15	2	1	TG	IEC	9.75945e+08	3.30843e+08	8.44403e+07	3.06248e+08	2.44114e+08	2.4157e+07	5.71368e+07	3.31977e+06	2.61809e+09	4.69196e+08	7.62054e+06	5.07962e+06	1.43993e+08	1.77093e+08	1.24947e+07	8.84472e+08	2.2686e+06	2.01153e+06	4.64674e+07	3.90382e+08	8.95404e+09	1.59864e+06	9.46752e+07	1.29282e+07	1.68175e+07	3.40522e+06	5.68299e+08	6.39209e+07	1.16384e+08	2.14338e+09	1.73032e+07	1.69584e+09	2.31175e+06	9.49326e+07	3.51149e+08	2.22384e+07	4.6538e+07	5.01034e+10	2.51981e+07	1.56018e+08	719296	1.29313e+07
TG_M15_2_1	NO	TG_M15_2	M15	1	2	TG	IEC	9.97785e+08	3.22948e+08	2.09238e+07	3.50895e+08	2.59305e+08	3.29063e+07	8.15045e+07	6.59343e+06	9.71436e+08	4.4151e+08	7.06575e+06	4.38065e+06	1.90043e+08	1.47985e+08	9.92524e+06	9.05302e+08	3.39862e+06	2.10003e+06	4.83856e+07	2.53564e+08	6.01706e+09	3.66959e+06	1.2845e+08	1.43887e+07	1.75822e+07	3.62181e+06	6.18222e+08	6.05511e+07	1.19797e+08	2.10537e+09	1.60874e+07	1.49244e+09	2.53109e+06	3.86385e+07	3.06282e+08	2.41482e+07	2.67843e+07	4.98133e+10	2.09508e+07	1.87974e+08	2.02328e+06	1.26624e+07
TG_M15_2_2	NO	TG_M15_2	M15	2	2	TG	IEC	1.01925e+09	3.17683e+08	6.23215e+07	3.35605e+08	2.935e+08	2.7361e+07	6.73129e+07	4.18767e+06	2.73609e+09	4.6324e+08	7.19258e+06	4.44748e+06	1.65205e+08	1.6666e+08	1.14849e+07	8.97999e+08	2.6727e+06	1.70352e+06	4.6687e+07	3.58043e+08	8.10972e+09	2.11947e+06	1.08744e+08	1.3478e+07	1.97258e+07	3.39177e+06	5.8271e+08	6.24014e+07	1.13443e+08	2.08921e+09	1.7204e+07	1.63837e+09	2.94286e+06	1.04824e+08	3.40183e+08	2.30016e+07	5.10378e+07	5.08986e+10	2.34803e+07	1.64094e+08	905567	1.20031e+07
TG_M15_3_1	NO	TG_M15_3	M15	1	3	TG	IEC	1.31018e+09	3.0253e+08	3.25019e+07	3.32066e+08	3.52398e+08	5.27182e+07	6.62184e+07	6.29454e+06	2.37407e+09	4.12486e+08	6.62401e+06	6.93035e+06	1.59997e+08	1.59367e+08	6.58622e+06	1.09205e+09	6.0317e+06	1.79996e+06	4.09942e+07	2.0613e+08	3.96593e+09	5.27034e+06	1.38234e+08	1.10395e+07	1.47191e+07	3.35279e+06	5.9187e+08	4.9044e+07	1.81633e+08	1.90851e+09	1.44771e+07	1.22954e+09	2.33472e+06	1.33365e+08	2.38847e+08	2.26729e+07	4.38127e+07	5.05194e+10	1.59465e+07	1.95082e+08	822925	1.14444e+07
TG_M15_3_2	NO	TG_M15_3	M15	2	3	TG	IEC	1.34357e+09	3.14259e+08	6.15973e+07	3.13627e+08	3.3267e+08	5.0298e+07	5.69555e+07	4.41555e+06	2.80168e+09	4.47812e+08	7.09705e+06	7.59033e+06	1.48917e+08	1.5515e+08	9.30324e+06	1.07391e+09	5.28575e+06	1.84208e+06	4.0299e+07	2.86737e+08	5.00088e+09	4.11342e+06	1.3317e+08	1.24913e+07	1.57757e+07	3.33689e+06	5.87238e+08	5.07002e+07	1.83209e+08	1.92222e+09	1.47595e+07	1.5533e+09	2.48417e+06	1.34162e+08	2.37752e+08	2.7568e+07	4.6946e+07	4.90428e+10	1.91515e+07	1.78633e+08	748207	1.0911e+07
TG_M16_1_1	NO	TG_M16_1	M16	1	1	TG	IEC	1.04717e+09	2.87118e+08	3.06714e+07	3.07285e+08	3.5771e+08	5.77215e+07	9.4934e+07	5.12958e+06	2.68423e+09	2.38332e+08	4.78008e+06	1.33652e+07	1.59992e+08	2.11596e+08	3.54237e+06	1.11914e+09	2.25329e+06	2.62481e+06	2.59067e+07	1.87526e+08	3.99561e+09	6.55443e+06	1.28177e+08	1.29649e+07	7.31784e+06	2.93267e+06	5.95872e+08	4.48564e+07	1.74198e+08	1.87263e+09	2.09383e+07	1.24975e+09	1.61506e+06	1.14525e+08	1.96127e+08	2.5802e+07	5.87781e+07	4.32962e+10	1.70436e+07	1.61076e+08	288747	9.13783e+06
TG_M16_1_2	NO	TG_M16_1	M16	2	1	TG	IEC	1.0345e+09	2.99872e+08	7.34617e+07	3.00061e+08	3.31481e+08	5.23526e+07	7.86362e+07	3.50697e+06	2.72238e+09	3.95835e+08	5.02431e+06	1.11789e+07	1.35525e+08	2.0839e+08	2.18649e+06	1.07376e+09	2.44185e+06	2.15893e+06	2.44402e+07	2.60968e+08	4.85816e+09	5.31351e+06	1.27069e+08	1.19129e+07	6.23028e+06	2.88326e+06	5.80689e+08	4.51844e+07	1.67447e+08	1.88196e+09	2.05315e+07	1.32866e+09	1.48923e+06	1.12309e+08	1.86987e+08	2.40379e+07	5.91563e+07	4.30461e+10	1.84447e+07	1.40223e+08	743166	8.48812e+06
TG_M16_2_1	NO	TG_M16_2	M16	1	2	TG	IEC	8.54486e+08	2.91341e+08	1.60623e+07	3.01732e+08	3.63035e+08	6.65525e+07	9.24319e+07	5.90729e+06	2.53705e+09	3.29146e+08	4.60344e+06	2.26402e+07	1.34125e+08	2.04317e+08	3.17076e+06	9.86681e+08	2.11809e+06	2.2452e+06	2.33589e+07	1.7667e+08	3.7664e+09	5.54373e+06	1.15846e+08	1.0978e+07	3.15593e+06	2.49365e+06	6.13226e+08	4.37755e+07	1.70112e+08	1.72656e+09	1.94296e+07	1.04673e+09	808042	1.01905e+08	1.99474e+08	1.99953e+07	5.76651e+07	4.01495e+10	1.24435e+07	1.52917e+08	710584	8.0678e+06
TG_M16_2_2	NO	TG_M16_2	M16	2	2	TG	IEC	1.01534e+09	3.10101e+08	6.89356e+07	3.22369e+08	3.23824e+08	5.29065e+07	8.15873e+07	3.71352e+06	2.55878e+09	3.95847e+08	5.04788e+06	1.30337e+07	1.22941e+08	2.05954e+08	1.66028e+06	1.12691e+09	2.88391e+06	2.65677e+06	2.53928e+07	2.58049e+08	4.67208e+09	5.82125e+06	1.34792e+08	1.27364e+07	7.37568e+06	3.37346e+06	5.73036e+08	4.69594e+07	1.65667e+08	1.97735e+09	2.10457e+07	1.24894e+09	1.82906e+06	1.11562e+08	1.9121e+08	2.5987e+07	6.07237e+07	4.40792e+10	1.73757e+07	1.3096e+08	721738	8.52588e+06
TG_M16_3_1	NO	TG_M16_3	M16	1	3	TG	IEC	9.40705e+08	3.06856e+08	4.30829e+07	3.07752e+08	3.35204e+08	5.18898e+07	8.88488e+07	4.82735e+06	2.80534e+09	3.74823e+08	4.96135e+06	1.31089e+07	1.64111e+08	2.1426e+08	6.79755e+06	1.00493e+09	2.30104e+06	2.65913e+06	2.5805e+07	2.19509e+08	4.83826e+09	5.14391e+06	1.19304e+08	1.19558e+07	7.51093e+06	3.19536e+06	5.91906e+08	4.84694e+07	1.64576e+08	1.87307e+09	2.13291e+07	1.1513e+09	1.4307e+06	1.20777e+08	2.04371e+08	2.1867e+07	5.88442e+07	4.41872e+10	1.81465e+07	1.51967e+08	606821	9.82277e+06
TG_M16_3_2	NO	TG_M16_3	M16	2	3	TG	IEC	9.70188e+08	3.0831e+08	8.37978e+07	3.02617e+08	3.61578e+08	4.85949e+07	7.81887e+07	3.29784e+06	2.74151e+09	3.97898e+08	5.05956e+06	1.52173e+07	1.48475e+08	2.01154e+08	6.63973e+06	1.00021e+09	2.02232e+06	2.28078e+06	2.61008e+07	2.90629e+08	6.00983e+09	4.11271e+06	1.1235e+08	1.23611e+07	1.09625e+07	3.16893e+06	5.90518e+08	4.93152e+07	1.6264e+08	1.88791e+09	2.1116e+07	1.31189e+09	1.61115e+06	1.1102e+08	1.98956e+08	2.42167e+07	6.19685e+07	4.43021e+10	2.0967e+07	1.38339e+08	1.12218e+06	7.57589e+06
TG_M18_1_1	NO	TG_M18_1	M18	1	1	TG	IEC	8.88308e+08	2.88558e+08	4.70689e+07	3.13714e+08	7.00106e+08	6.55867e+07	3.7693e+07	4.45086e+06	2.17652e+09	7.47968e+08	8.71861e+06	1.2584e+07	1.01646e+08	1.16357e+08	1.14621e+07	9.20012e+08	2.79881e+06	1.76667e+06	4.14705e+07	2.31345e+08	3.99934e+09	2.76702e+06	1.11782e+08	1.10013e+07	1.66047e+07	1.56554e+06	6.07544e+08	5.61818e+07	1.10243e+08	1.91672e+09	6.60364e+06	1.11483e+09	1.89353e+06	1.30823e+08	2.56536e+08	2.4292e+07	4.60059e+07	7.01449e+10	1.82761e+07	1.48823e+08	4.3107e+06	2.39248e+07
TG_M18_1_2	NO	TG_M18_1	M18	2	1	TG	IEC	8.85334e+08	2.98654e+08	5.25715e+07	3.1706e+08	7.51376e+08	5.9298e+07	3.7931e+07	2.97255e+06	2.15722e+09	7.62702e+08	8.8333e+06	1.15563e+07	9.01064e+07	1.14377e+08	1.23652e+07	8.95769e+08	2.02575e+06	1.54576e+06	4.28544e+07	3.19703e+08	5.26885e+09	1.82939e+06	1.06796e+08	1.11146e+07	1.51226e+07	1.50295e+06	6.16372e+08	5.58465e+07	1.07677e+08	1.94939e+09	6.59084e+06	1.22869e+09	2.08193e+06	1.18773e+08	2.59943e+08	2.23887e+07	4.74607e+07	7.04566e+10	2.21728e+07	1.39446e+08	4.28303e+06	2.47574e+07
TG_M18_2_1	NO	TG_M18_2	M18	1	2	TG	IEC	8.22618e+08	2.71291e+08	4.73334e+07	2.92711e+08	6.7191e+08	5.34032e+07	3.89774e+07	3.78383e+06	2.4155e+09	7.81845e+08	7.55396e+06	1.15475e+07	9.09289e+07	1.22067e+08	1.10906e+07	8.29207e+08	2.20599e+06	1.57699e+06	3.94845e+07	2.5781e+08	4.50854e+09	2.19362e+06	1.13448e+08	1.09328e+07	1.56158e+07	1.62241e+06	5.87438e+08	5.68588e+07	9.03089e+07	1.87376e+09	7.1726e+06	1.05003e+09	1.45638e+06	1.0585e+08	2.46519e+08	2.45782e+07	4.69562e+07	6.5588e+10	1.89492e+07	1.36548e+08	4.06103e+06	2.56536e+07
TG_M18_2_2	NO	TG_M18_2	M18	2	2	TG	IEC	8.27288e+08	2.76506e+08	5.5351e+07	2.73894e+08	7.10093e+08	4.81612e+07	3.61246e+07	2.14829e+06	2.53491e+09	8.17185e+08	8.5969e+06	1.24687e+07	8.30637e+07	1.22856e+08	1.28619e+07	8.22965e+08	1.92599e+06	1.54246e+06	4.08e+07	3.39696e+08	5.74868e+09	1.43162e+06	1.00986e+08	1.01372e+07	1.6326e+07	1.53515e+06	5.73976e+08	5.4678e+07	9.02392e+07	1.86615e+09	7.53695e+06	1.15442e+09	2.04637e+06	8.84569e+07	2.7016e+08	2.21608e+07	4.7508e+07	6.51424e+10	2.17889e+07	1.30535e+08	2.67919e+06	2.52632e+07
TG_M18_3_1	NO	TG_M18_3	M18	1	3	TG	IEC	8.41279e+08	2.67553e+08	4.51388e+07	3.05333e+08	6.8891e+08	6.85628e+07	3.76998e+07	3.56221e+06	2.51271e+09	7.94544e+08	7.61113e+06	1.27879e+07	8.51594e+07	1.22352e+08	1.04508e+07	8.33514e+08	2.65027e+06	1.61595e+06	4.07498e+07	2.40644e+08	3.84364e+09	2.3964e+06	1.14486e+08	1.02331e+07	1.39332e+07	1.58095e+06	5.85196e+08	5.2377e+07	1.35091e+08	1.77534e+09	7.25528e+06	1.02133e+09	1.8232e+06	1.13219e+08	1.93055e+08	2.42382e+07	4.64174e+07	6.48083e+10	1.82822e+07	1.38441e+08	3.89075e+06	2.59174e+07
TG_M18_3_2	NO	TG_M18_3	M18	2	3	TG	IEC	8.26817e+08	2.64875e+08	5.1585e+07	2.85514e+08	7.12984e+08	6.22523e+07	3.63496e+07	2.40738e+06	2.44985e+09	7.95945e+08	7.80302e+06	1.11734e+07	7.683e+07	1.20807e+08	1.10666e+07	8.24121e+08	2.25374e+06	1.37306e+06	4.12179e+07	3.24836e+08	4.83718e+09	1.97546e+06	1.03961e+08	9.65012e+06	1.31256e+07	1.49987e+06	5.66689e+08	5.28804e+07	1.27765e+08	1.80189e+09	7.6624e+06	1.09484e+09	1.75693e+06	1.03401e+08	2.00979e+08	2.23934e+07	4.61928e+07	6.47224e+10	2.10421e+07	1.27681e+08	3.81129e+06	2.45813e+07
TG_M19_1_1	NO	TG_M19_1	M19	1	1	TG	IEC	6.55632e+08	2.106e+08	5.8393e+07	3.2159e+08	6.5044e+08	7.8185e+07	4.5073e+07	3.37435e+06	1.98944e+09	4.46668e+08	8.88417e+06	2.29935e+07	7.61921e+07	3.55359e+08	46427.9	6.22474e+08	457174	1.01176e+06	3.31179e+07	1.97822e+08	3.24738e+09	1.16921e+06	5.79257e+07	6.3782e+06	8.79547e+06	292282	5.68422e+08	3.68963e+07	1.59226e+08	1.36068e+09	5.57034e+06	1.35353e+09	2.01393e+06	1.12354e+08	1.07799e+08	1.01929e+07	4.36501e+07	3.40715e+10	1.32129e+07	1.41958e+08	3.0952e+06	1.36871e+07
TG_M19_1_2	NO	TG_M19_1	M19	2	1	TG	IEC	7.13476e+08	2.19457e+08	7.75033e+07	3.27887e+08	6.95198e+08	7.17832e+07	4.54712e+07	1.92497e+06	1.8128e+09	5.19849e+08	9.94651e+06	2.18744e+07	8.3243e+07	3.74065e+08	6.76212e+06	6.71494e+08	204467	988492	3.83749e+07	2.6579e+08	4.4628e+09	755371	5.54172e+07	6.89888e+06	1.10573e+07	389821	5.49976e+08	3.9253e+07	1.25083e+08	1.47132e+09	4.91779e+06	1.49197e+09	2.1235e+06	9.65206e+07	1.54662e+08	1.02621e+07	4.64116e+07	3.61542e+10	1.85401e+07	1.24255e+08	2.69403e+06	1.34192e+07
TG_M19_2_1	NO	TG_M19_2	M19	1	2	TG	IEC	4.33396e+08	1.79348e+08	1.0596e+07	2.95239e+08	7.56559e+08	8.49018e+07	5.14954e+07	5.64152e+06	1.65469e+09	2.95204e+08	6.14516e+06	1.96925e+07	6.84147e+07	3.0084e+08	159732	4.41906e+08	39231	574503	2.84554e+07	1.09494e+08	2.0479e+09	1.13353e+06	5.77353e+07	5.31505e+06	2.13883e+06	133633	6.00378e+08	2.86017e+07	1.35437e+08	1.11731e+09	2.51945e+06	1.01945e+09	746304	9.87775e+07	1.07871e+08	5.74515e+06	4.15346e+07	3.0303e+10	8.12536e+06	1.44467e+08	2.6249e+06	1.6338e+07
TG_M19_2_2	NO	TG_M19_2	M19	2	2	TG	IEC	7.17493e+08	2.28319e+08	8.07164e+07	3.75964e+08	7.3205e+08	6.81868e+07	4.94263e+07	3.61976e+06	1.91478e+09	5.3432e+08	1.09887e+07	1.52079e+07	1.24991e+08	4.03511e+08	1.05091e+07	6.77264e+08	363213	944008	4.12059e+07	2.16631e+08	3.72616e+09	1.22429e+06	6.92267e+07	8.04061e+06	1.65099e+07	507153	5.74338e+08	4.5954e+07	5.82356e+07	1.6229e+09	5.43943e+06	1.63407e+09	2.7406e+06	1.16779e+08	4.69204e+08	1.19318e+07	4.91267e+07	3.673e+10	1.88134e+07	1.17906e+08	2.21481e+06	1.39006e+07
TG_M19_2_3	NO	TG_M19_2	M19	3	2	TG	IEC	6.98851e+08	2.33442e+08	5.34134e+07	3.88099e+08	7.35281e+08	6.80025e+07	6.36705e+07	3.89319e+06	1.81396e+09	3.74225e+08	1.07419e+07	1.13033e+07	1.2684e+08	3.90989e+08	9.48556e+06	6.96479e+08	295769	1.2242e+06	4.33138e+07	2.16885e+08	3.77369e+09	1.14294e+06	6.47396e+07	7.96768e+06	1.82424e+07	427136	6.1274e+08	4.73467e+07	5.41206e+07	1.61147e+09	5.24875e+06	1.58257e+09	2.55197e+06	1.06986e+08	5.13853e+08	1.11506e+07	4.92677e+07	3.69948e+10	1.75691e+07	1.20718e+08	2.7481e+06	1.29408e+07
TG_M19_3_1	NO	TG_M19_3	M19	1	3	TG	IEC	6.3388e+08	2.35219e+08	7.98993e+07	3.81268e+08	7.57759e+08	5.20653e+07	5.3655e+07	4.79931e+06	1.9592e+09	5.2179e+08	1.07158e+07	1.34112e+07	1.27098e+08	4.29048e+08	1.11418e+07	5.52788e+08	249126	1.0504e+06	4.10432e+07	1.85109e+08	3.15286e+09	1.13965e+06	6.78022e+07	8.20892e+06	1.7638e+07	612082	5.97913e+08	5.10752e+07	6.814e+07	1.65263e+09	5.62359e+06	1.56811e+09	2.85048e+06	1.00377e+08	4.02975e+08	1.0593e+07	5.00516e+07	3.58667e+10	2.07673e+07	1.11932e+08	2.38113e+06	1.51221e+07
TG_M19_3_2	NO	TG_M19_3	M19	2	3	TG	IEC	6.43581e+08	2.38229e+08	9.61484e+07	3.50276e+08	7.41178e+08	3.88533e+07	5.24579e+07	2.60359e+06	1.92799e+09	5.24402e+08	1.12266e+07	1.30285e+07	1.14274e+08	4.2406e+08	1.19238e+07	5.46039e+08	67742.5	936825	4.3421e+07	2.54642e+08	4.13738e+09	646178	5.06864e+07	7.96523e+06	1.93375e+07	578679	5.7585e+08	5.21111e+07	6.59015e+07	1.71544e+09	5.77998e+06	1.7714e+09	3.28104e+06	5.73678e+07	5.5466e+08	9.14311e+06	5.63808e+07	3.59987e+10	2.33999e+07	1.08947e+08	2.55395e+06	1.49779e+07
TG_M2_1_1	NO	TG_M2_1	M2	1	1	TG	IEC	6.6249e+08	1.84297e+08	3.94376e+07	1.50171e+08	5.09032e+08	4.51368e+07	5.6419e+07	7.10785e+06	1.91767e+09	3.9297e+08	5.31495e+06	1.54095e+07	6.89234e+07	2.47271e+08	159919	5.15888e+08	654224	1.08449e+06	2.65236e+07	2.12057e+08	4.89731e+09	830044	5.05259e+07	7.08479e+06	493124	379370	6.17836e+08	4.65445e+07	1.32064e+08	1.23642e+09	1.07916e+07	1.03415e+09	531132	8.43043e+07	1.7958e+08	8.23425e+06	3.73767e+07	3.87189e+10	2.06006e+07	1.81765e+08	931172	1.62322e+07
TG_M2_1_2	NO	TG_M2_1	M2	2	1	TG	IEC	9.3798e+08	2.27034e+08	8.91845e+07	1.62005e+08	5.6204e+08	3.44811e+07	6.11e+07	4.49997e+06	2.64596e+09	5.38839e+08	7.57473e+06	1.04306e+07	1.17046e+08	2.78131e+08	1.81674e+07	6.85211e+08	521628	1.45744e+06	3.44954e+07	3.41148e+08	7.62303e+09	713887	5.67977e+07	8.47715e+06	7.64441e+06	745169	5.97382e+08	7.28813e+07	6.56575e+07	1.55126e+09	1.48873e+07	1.44266e+09	1.85465e+06	6.78744e+07	3.48834e+08	1.27096e+07	4.20348e+07	4.50653e+10	3.53252e+07	1.39266e+08	1.23586e+06	1.16193e+07
TG_M2_2_1	NO	TG_M2_2	M2	1	2	TG	IEC	9.36067e+08	2.18751e+08	5.08496e+07	1.67504e+08	5.86478e+08	4.09104e+07	7.23922e+07	6.27689e+06	2.45274e+09	4.85362e+08	7.51989e+06	1.26632e+07	1.38292e+08	2.86148e+08	1.42543e+07	7.02535e+08	599668	1.64438e+06	3.40839e+07	2.34728e+08	5.54048e+09	1.38313e+06	6.4764e+07	8.91626e+06	7.15295e+06	953744	6.10409e+08	5.11201e+07	7.59446e+07	1.55738e+09	1.48922e+07	1.21182e+09	1.4642e+06	1.09499e+08	2.76096e+08	1.02305e+07	4.26018e+07	4.43653e+10	2.90261e+07	1.60713e+08	809502	1.27354e+07
TG_M2_2_2	NO	TG_M2_2	M2	2	2	TG	IEC	9.44348e+08	2.29423e+08	8.47633e+07	1.66143e+08	5.62897e+08	3.88025e+07	6.2701e+07	4.87515e+06	2.63992e+09	5.14035e+08	7.54045e+06	8.40301e+06	1.20481e+08	2.74161e+08	1.69655e+07	6.97314e+08	508151	1.42696e+06	3.35279e+07	3.17246e+08	7.1981e+09	884211	5.2822e+07	8.4915e+06	7.90707e+06	954606	5.93539e+08	6.2727e+07	7.07693e+07	1.55363e+09	1.51477e+07	1.38506e+09	2.18033e+06	7.95289e+07	3.16928e+08	9.69771e+06	4.29854e+07	4.39597e+10	3.39143e+07	1.45627e+08	1.09117e+06	1.24391e+07
TG_M2_3_1	NO	TG_M2_3	M2	1	3	TG	IEC	9.24395e+08	2.04241e+08	7.11824e+07	1.6881e+08	5.5849e+08	24784331	6.2548e+07	6.79566e+06	2607367773	4.90336e+08	7.14903e+06	9.55969e+06	1.32964e+08	2.80971e+08	1.52311e+07	6.30186e+08	385152	1.80897e+06	3.22394e+07	2.75634e+08	6329901085	993853	5.72339e+07	8.0626e+06	5.63879e+06	614763	6.04485e+08	5.61934e+07	6.71844e+07	1435134788	1.3556e+07	1393594094	1.69266e+06	8.25039e+07	3.42482e+08	1.27523e+07	4.02048e+07	42825758274	3.02293e+07	1.63992e+08	1.48256e+06	1.16021e+07
TG_M2_3_2	NO	TG_M2_3	M2	2	3	TG	IEC	8.77797e+08	2.16562e+08	9.14978e+07	1.60769e+08	5.3618e+08	2.27924e+07	5.78541e+07	4.50764e+06	2.68333e+09	5.10735e+08	8.18244e+06	1.03726e+07	1.18919e+08	2.8729e+08	1.71633e+07	6.17968e+08	234656	1.38883e+06	3.26826e+07	3.57766e+08	7.95578e+09	419645	4.64758e+07	7.74689e+06	6.04986e+06	855953	5.91891e+08	6.63344e+07	6.43763e+07	1.45355e+09	1.38595e+07	1.46633e+09	1.6416e+06	4.47903e+07	4.03203e+08	1.01453e+07	4.33378e+07	4.42392e+10	3.56848e+07	1.46016e+08	1.31249e+06	1.36226e+07
TG_M20_1_1	NO	TG_M20_1	M20	1	1	TG	IEC	8.06096e+08	2.67314e+08	2.17078e+07	3.27239e+08	5.07289e+08	5.83501e+07	8.88209e+07	5.46476e+06	1.90062e+09	3.79753e+08	5.02416e+06	1.64967e+07	1.31093e+08	2.27294e+08	1.04804e+07	7.94208e+08	819764	1.71547e+06	4.20745e+07	2.61003e+08	5.6738e+09	748801	7.2822e+07	9.71482e+06	1.21061e+07	1.32477e+06	6.16724e+08	4.77686e+07	1.18545e+08	1.60932e+09	9.30165e+06	8.6713e+08	1.04143e+06	1.12689e+08	2.37299e+08	1.43428e+07	5.17099e+07	4.8082e+10	1.99229e+07	1.41794e+08	1.41403e+06	1.52007e+07
TG_M20_1_2	NO	TG_M20_1	M20	2	1	TG	IEC	8.11025e+08	2.77548e+08	7.10656e+07	3.08328e+08	4.82127e+08	4.99139e+07	7.1238e+07	3.27524e+06	2.07945e+09	4.80627e+08	5.64702e+06	1.57249e+07	1.09657e+08	2.34405e+08	1.32975e+07	7.6677e+08	671414	1.80802e+06	4.10509e+07	3.6394e+08	7.56463e+09	368022	6.16603e+07	9.26254e+06	1.07634e+07	1.13094e+06	6.0305e+08	5.16743e+07	1.06169e+08	1.59051e+09	1.02924e+07	9.26719e+08	1.01961e+06	9.46539e+07	2.64927e+08	1.33239e+07	5.2424e+07	4.72973e+10	2.20658e+07	1.2454e+08	1.43673e+06	1.32591e+07
TG_M20_2_1	NO	TG_M20_2	M20	1	2	TG	IEC	7.16936e+08	2.26307e+08	5.42685e+07	2.49124e+08	3.3963e+08	6.55369e+07	4.99058e+07	3.91359e+06	1.45046e+09	3.67829e+08	3.36516e+06	2.92524e+07	6.79797e+07	1.95732e+08	1.07981e+06	5.83846e+08	962198	1.14612e+06	3.03364e+07	2.23692e+08	4.52361e+09	492870	6.11119e+07	6.21349e+06	3.48937e+06	590920	5.96477e+08	3.61809e+07	1.86403e+08	1.2254e+09	7.5721e+06	6.9089e+08	152812	9.27345e+07	1.36421e+08	9.68568e+06	4.2454e+07	4.31776e+10	1.25004e+07	1.42909e+08	1.9129e+06	1.3577e+07
TG_M20_2_2	NO	TG_M20_2	M20	2	2	TG	IEC	9.30314e+08	2.67297e+08	9.29918e+07	2.98913e+08	4.38917e+08	5.97999e+07	5.66326e+07	2.68036e+06	2.14866e+09	4.83308e+08	4.98017e+06	2.12699e+07	1.00634e+08	2.3023e+08	7.0555e+06	7.86714e+08	905428	1.21403e+06	3.85129e+07	3.35865e+08	6.21867e+09	645847	7.1695e+07	8.42192e+06	8.77866e+06	1.10303e+06	5.79566e+08	4.05082e+07	1.73615e+08	1.53801e+09	8.95744e+06	9.85e+08	1.02744e+06	1.05325e+08	1.60114e+08	1.46589e+07	4.94377e+07	4.5895e+10	2.00803e+07	1.26044e+08	935807	1.27654e+07
TG_M20_3_1	NO	TG_M20_3	M20	1	3	TG	IEC	8.85994e+08	2.67071e+08	7.3449e+07	2.97411e+08	4.91322e+08	6.1875e+07	6.55348e+07	4.25398e+06	2.14663e+09	4.76929e+08	5.03566e+06	1.81772e+07	1.0977e+08	2.4483e+08	1.07321e+07	8.00547e+08	1.13526e+06	1.4386e+06	3.94913e+07	2.90693e+08	6.02332e+09	723411	7.31318e+07	8.83546e+06	8.48822e+06	1.43011e+06	6.02476e+08	4.55131e+07	1.38132e+08	1.55667e+09	8.95419e+06	8.88087e+08	1.0055e+06	1.1382e+08	1.92651e+08	1.5126e+07	4.9144e+07	4.81966e+10	1.96626e+07	1.34501e+08	2.25183e+06	1.22643e+07
TG_M20_3_2	NO	TG_M20_3	M20	2	3	TG	IEC	8.5956e+08	2.79805e+08	9.11787e+07	3.12538e+08	4.94927e+08	5.58637e+07	6.3816e+07	3.20398e+06	2.1129e+09	4.88801e+08	5.39394e+06	1.92924e+07	9.42598e+07	2.38735e+08	1.22938e+07	7.88683e+08	840964	1.53907e+06	4.15566e+07	3.76278e+08	7.34537e+09	457608	6.20696e+07	8.82321e+06	1.097e+07	1.21002e+06	5.85379e+08	4.53143e+07	1.47063e+08	1.55577e+09	9.67454e+06	9.99811e+08	847385	1.02929e+08	1.97636e+08	1.31707e+07	5.15978e+07	4.76195e+10	2.37889e+07	1.25918e+08	2.18789e+06	1.34773e+07
TG_M21_1_1	NO	TG_M21_1	M21	1	1	TG	IEC	5.46668e+08	1.88821e+08	5.71021e+07	3.22179e+08	3.8252e+08	4.21743e+07	9.65949e+07	6.26681e+06	2.14107e+09	2.74976e+08	5.32028e+06	2.66793e+07	6.95772e+07	1.63195e+08	2.76534e+06	4.60488e+08	210171	939006	2.93408e+07	2.67888e+08	6.3563e+09	293659	5.28417e+07	8.32375e+06	3.73245e+06	642101	6.39041e+08	4.7294e+07	1.35047e+08	1.33201e+09	1.81975e+07	7.56757e+08	169130	7.08184e+07	1.62387e+08	6.67988e+06	3.96172e+07	2.82452e+10	1.4779e+07	1.59905e+08	1.13864e+06	1.49528e+07
TG_M21_1_2	NO	TG_M21_1	M21	2	1	TG	IEC	8.39066e+08	2.54084e+08	1.35806e+08	3.87092e+08	5.06074e+08	3.66652e+07	1.21593e+08	3.5724e+06	2.8006e+09	4.03281e+08	8.36308e+06	1.69375e+07	1.31769e+08	1.8187e+08	2.07608e+07	6.83565e+08	313299	1.86968e+06	4.08809e+07	4.50521e+08	9.92091e+09	311279	6.07629e+07	1.05846e+07	1.0967e+07	1.54892e+06	5.99845e+08	6.44281e+07	8.15989e+07	1.82377e+09	2.29031e+07	1.12147e+09	1.33955e+06	6.31763e+07	2.77747e+08	1.30271e+07	5.10134e+07	3.53853e+10	2.72035e+07	1.41939e+08	2.02338e+06	1.28084e+07
TG_M21_2_1	NO	TG_M21_2	M21	1	2	TG	IEC	5.64459e+08	2.06456e+08	7.18672e+07	3.23011e+08	4.25477e+08	1.5322e+07	1.04575e+08	5.81085e+06	2.76217e+09	3.08958e+08	5.98216e+06	2.4239e+07	8.21099e+07	1.69804e+08	78371.1	4.30726e+08	37246	1.06298e+06	3.13692e+07	2.31066e+08	4.92643e+09	310895	4.94013e+07	8.29152e+06	1.46673e+06	941285	6.26722e+08	5.23075e+07	1.54889e+08	1.40099e+09	1.90041e+07	8.88224e+08	569749	4.584e+07	1.89726e+08	1.02743e+07	4.42074e+07	2.90807e+10	1.91307e+07	1.87169e+08	1.49095e+06	1.97896e+07
TG_M21_2_2	NO	TG_M21_2	M21	2	2	TG	IEC	7.91391e+08	2.59802e+08	1.52016e+08	3.75155e+08	4.8317e+08	1.05501e+07	1.1951e+08	2.4939e+06	2.87289e+09	4.16555e+08	9.39821e+06	1.22509e+07	1.38207e+08	1.794e+08	2.32383e+07	6.18856e+08	20285.4	1.37128e+06	4.18042e+07	3.91478e+08	8.21071e+09	80876.3	4.59794e+07	1.06305e+07	1.13275e+07	1.87417e+06	6.28785e+08	7.03561e+07	7.72399e+07	1.80131e+09	2.23191e+07	1.18088e+09	1.47178e+06	2.11951e+07	4.0144e+08	8.93874e+06	5.26895e+07	3.56436e+10	3.48878e+07	1.40442e+08	978189	1.7994e+07
TG_M21_3_1	YES	TG_M21_3	M21	1	3	TG	IEC	1.45017e+09	4.15652e+08	1.17786e+08	6.66379e+08	8.85303e+08	7.76138e+07	2.32962e+08	7.48476e+06	4.55051e+09	6.62652e+08	1.37623e+07	2.10526e+07	8.6082e+07	2.76679e+08	2.86158e+07	1.17168e+09	1.4879e+06	3.68264e+06	7.17621e+07	5.51487e+08	1.3101e+10	1.54101e+06	1.38084e+08	1.98107e+07	5655.85	3.2205e+06	1.03421e+09	1.08691e+08	5655.85	3.17261e+09	3.66136e+07	1.61072e+09	2.15936e+06	1.66407e+08	4.48801e+08	2.5928e+07	7.98873e+07	5.93502e+10	4.08978e+07	2.64212e+08	2.25197e+06	2.08213e+07
TG_M21_3_2	NO	TG_M21_3	M21	2	3	TG	IEC	8.70103e+08	2.54081e+08	1.25511e+08	3.85677e+08	4.81338e+08	3.94491e+07	1.24693e+08	3.8462e+06	2.69868e+09	3.88943e+08	8.67597e+06	1.48037e+07	1.48803e+08	1.7083e+08	2.10432e+07	6.85052e+08	552010	2.16193e+06	4.12752e+07	4.24399e+08	9.93644e+09	467925	6.62719e+07	1.1122e+07	1.21297e+07	1.84727e+06	5.95938e+08	6.74678e+07	7.20811e+07	1.86481e+09	2.38268e+07	1.10046e+09	1.53549e+06	7.34641e+07	3.13363e+08	1.54367e+07	5.06783e+07	3.63348e+10	2.89738e+07	1.3798e+08	1.72705e+06	1.29842e+07
TG_M22_1_1	NO	TG_M22_1	M22	1	1	TG	IEC	8.5899e+08	2.85372e+08	4.96116e+07	3.08288e+08	4.31609e+08	5.1041e+07	8.07805e+07	5.95981e+06	2.04274e+09	2.83701e+08	6.04838e+06	3.30325e+07	7.46729e+07	7.91482e+07	21616.3	7.171e+08	1.73738e+06	1.53179e+06	3.44593e+07	2.08036e+08	3.48724e+09	2.4186e+06	1.07292e+08	9.13797e+06	1.79035e+06	1.10637e+06	6.26067e+08	4.28089e+07	1.48814e+08	1.59449e+09	1.90119e+07	1.03703e+09	1.1923e+06	1.18358e+08	1.48599e+08	1.92513e+07	3.79327e+07	3.65534e+10	1.8347e+07	1.35674e+08	1.16878e+06	1.09449e+07
TG_M22_1_2	NO	TG_M22_1	M22	2	1	TG	IEC	9.80134e+08	3.03615e+08	9.0112e+07	3.29085e+08	4.73732e+08	4.82954e+07	7.82529e+07	4.80648e+06	2.14308e+09	3.23076e+08	7.1354e+06	1.71936e+07	8.7062e+07	8.35221e+07	1.08504e+06	8.07544e+08	2.18609e+06	1.77592e+06	4.05385e+07	2.70626e+08	4.37094e+09	2.46908e+06	1.14703e+08	1.04804e+07	6.76816e+06	1.91574e+06	6.07448e+08	4.75626e+07	1.51315e+08	1.80981e+09	2.12799e+07	1.26737e+09	1.52348e+06	1.24685e+08	1.64144e+08	2.33877e+07	4.10893e+07	3.77186e+10	2.39942e+07	1.27661e+08	944172	8.64371e+06
TG_M22_2_1	NO	TG_M22_2	M22	1	2	TG	IEC	9.3194e+08	2.90047e+08	6.70034e+06	3.53891e+08	5.739e+08	5.90331e+07	7.1669e+07	7.22209e+06	2.00502e+09	3.0977e+08	6.7412e+06	1.89897e+07	1.17812e+08	8.15365e+07	5.24012e+06	8.63865e+08	2.06319e+06	1.89788e+06	3.88405e+07	1.8124e+08	3.29737e+09	3.35044e+06	1.20661e+08	1.05751e+07	5.73146e+06	1.73595e+06	6.35805e+08	4.5817e+07	1.50301e+08	1.77188e+09	1.99341e+07	1.08714e+09	1.26459e+06	1.25737e+08	1.76803e+08	2.03502e+07	4.86545e+07	3.76785e+10	2.04235e+07	1.49426e+08	1.15729e+06	7.45393e+06
TG_M22_2_2	NO	TG_M22_2	M22	2	2	TG	IEC	1.01786e+09	2.97672e+08	9.49328e+07	3.45721e+08	4.74654e+08	5.39263e+07	7.69295e+07	5.07398e+06	2.39096e+09	3.23744e+08	7.35905e+06	2.24659e+07	1.02931e+08	8.98384e+07	2.22337e+06	8.34631e+08	2.25114e+06	1.73118e+06	3.84838e+07	2.3159e+08	4.00455e+09	2.67263e+06	1.21047e+08	1.07802e+07	5.62062e+06	1.79238e+06	6.12896e+08	4.48342e+07	1.51981e+08	1.82522e+09	2.11292e+07	1.22199e+09	1.60425e+06	1.33765e+08	1.68631e+08	2.47774e+07	4.12772e+07	3.74798e+10	2.40525e+07	1.34114e+08	961642	8.8776e+06
TG_M22_2_3	NO	TG_M22_2	M22	3	2	TG	IEC	9.45088e+08	2.87906e+08	6.04406e+07	3.49283e+08	5.64693e+08	5.54123e+07	8.70744e+07	5.03137e+06	2.11978e+09	3.19476e+08	6.71425e+06	2.14217e+07	1.00703e+08	8.10181e+07	2.60753e+06	8.23716e+08	1.99397e+06	1.59107e+06	3.75614e+07	2.26293e+08	3.98758e+09	2.73655e+06	1.16752e+08	1.01161e+07	6.4183e+06	1.61311e+06	6.19048e+08	4.6361e+07	1.49207e+08	1.74619e+09	1.98852e+07	1.19872e+09	1.40979e+06	1.24822e+08	1.66021e+08	2.04251e+07	4.33977e+07	3.79569e+10	2.12042e+07	1.34731e+08	827152	1.00077e+07
TG_M22_2_4	NO	TG_M22_2	M22	4	2	TG	IEC	9.91744e+08	3.01039e+08	1.0934e+08	3.32599e+08	4.82241e+08	4.9934e+07	7.34575e+07	3.51326e+06	2.41767e+09	3.28024e+08	7.65221e+06	2.66924e+07	8.68938e+07	9.00877e+07	1.44739e+06	8.09599e+08	1.95693e+06	1.75977e+06	3.61145e+07	2.8236e+08	4.5547e+09	2.38565e+06	1.1461e+08	1.00547e+07	5.63775e+06	1.74958e+06	6.06791e+08	4.4071e+07	1.48528e+08	1.70493e+09	2.03828e+07	1.35617e+09	1.51339e+06	1.26487e+08	1.62361e+08	2.51569e+07	4.28469e+07	3.66776e+10	2.55802e+07	1.23062e+08	1.40185e+06	8.07057e+06
TG_M22_3_1	NO	TG_M22_3	M22	1	3	TG	IEC	8.62069e+08	2.919e+08	3.96704e+07	3.11377e+08	5.53083e+08	4.64929e+07	9.3836e+07	5.70079e+06	2.23904e+09	3.08883e+08	6.89769e+06	1.62209e+07	1.31845e+08	9.19879e+07	8.89437e+06	7.49861e+08	1.57272e+06	1.65587e+06	4.01165e+07	2.03081e+08	3.89617e+09	1.97194e+06	1.03273e+08	1.04159e+07	8.62878e+06	1.80133e+06	6.45529e+08	4.93662e+07	9.48575e+07	1.76827e+09	1.93784e+07	1.04657e+09	1.35126e+06	1.32339e+08	2.43437e+08	1.63701e+07	4.59113e+07	3.80449e+10	2.36917e+07	1.52832e+08	660064	8.73368e+06
TG_M22_3_2	NO	TG_M22_3	M22	2	3	TG	IEC	9.01339e+08	3.03424e+08	8.8778e+07	2.98738e+08	5.12166e+08	4.03225e+07	8.09122e+07	5.6617e+06	2.25747e+09	3.44986e+08	7.72308e+06	1.96461e+07	1.16596e+08	8.78937e+07	1.20965e+07	7.32726e+08	1.22405e+06	1.52769e+06	3.75849e+07	2.70366e+08	5.05987e+09	1.45555e+06	9.84215e+07	1.03239e+07	9.18083e+06	1.86265e+06	6.4528e+08	5.01089e+07	8.85684e+07	1.78507e+09	2.03465e+07	1.29438e+09	1.45221e+06	1.21971e+08	2.58205e+08	1.96983e+07	4.60762e+07	3.83007e+10	2.57887e+07	1.34047e+08	1.72938e+06	9.40296e+06
TG_M24_1_1	NO	TG_M24_1	M24	1	1	TG	IEC	1.12198e+09	3.04229e+08	9.12173e+07	2.70651e+08	3.72663e+08	5.39772e+07	1.05077e+08	6.65798e+06	2.73333e+09	5.05678e+08	6.62548e+06	1.03493e+07	2.29473e+08	1.51828e+08	1.30012e+07	8.77911e+08	3.65665e+06	2.50483e+06	3.27349e+07	2.88493e+08	5.86929e+09	3.51753e+06	1.47e+08	1.41749e+07	2.08085e+07	3.08554e+06	6.73264e+08	6.40748e+07	2.50031e+08	2.20321e+09	2.01307e+07	8.58908e+08	1.30206e+06	1.2195e+08	2.40192e+08	3.07763e+07	4.85546e+07	4.43588e+10	1.32735e+07	1.93097e+08	1.30558e+06	1.40839e+07
TG_M24_1_2	NO	TG_M24_1	M24	2	1	TG	IEC	1.08325e+09	3.17923e+08	1.26149e+08	2.67295e+08	3.92185e+08	4.96234e+07	9.54428e+07	4.74825e+06	2.92518e+09	5.03773e+08	6.68079e+06	1.40908e+07	1.84529e+08	1.48196e+08	1.48203e+07	8.53198e+08	2.92573e+06	2.14849e+06	3.26142e+07	3.98345e+08	7.29244e+09	2.36474e+06	1.35763e+08	1.3393e+07	2.12525e+07	2.85165e+06	6.54394e+08	6.34568e+07	2.4964e+08	2.16977e+09	2.00962e+07	9.04444e+08	1.10379e+06	1.111e+08	2.40994e+08	2.88834e+07	5.27668e+07	4.4184e+10	1.54011e+07	1.73094e+08	1.72951e+06	1.05607e+07
TG_M24_2_1	NO	TG_M24_2	M24	1	2	TG	IEC	1.00688e+09	3.22932e+08	5.72068e+07	2.89329e+08	4.02939e+08	5.26636e+07	1.21157e+08	7.03405e+06	2.77978e+09	5.20913e+08	7.00585e+06	1.86902e+06	2.32784e+08	1.53859e+08	1.27511e+07	7.8294e+08	3.45523e+06	2.64832e+06	3.36311e+07	2.99519e+08	6.31886e+09	3.43144e+06	1.51452e+08	1.46009e+07	2.06571e+07	3.23398e+06	6.91667e+08	6.60524e+07	2.574e+08	2.2036e+09	1.54935e+07	7.59363e+08	1.1802e+06	1.20248e+08	2.57282e+08	2.67763e+07	5.68806e+07	4.39666e+10	1.45293e+07	1.98798e+08	1.44244e+06	1.41253e+07
TG_M24_2_2	NO	TG_M24_2	M24	2	2	TG	IEC	9.95875e+08	3.2135e+08	1.1874e+08	2.76575e+08	3.79328e+08	4.3229e+07	1.02265e+08	4.5494e+06	2.76005e+09	4.99129e+08	6.95989e+06	1.11027e+07	1.83007e+08	1.45606e+08	1.59123e+07	7.66703e+08	3.44758e+06	2.50055e+06	3.26634e+07	3.92359e+08	7.79191e+09	2.72073e+06	1.42739e+08	1.34448e+07	1.99531e+07	2.93218e+06	6.459e+08	6.80974e+07	2.55874e+08	2.20715e+09	1.996e+07	9.40031e+08	1.10184e+06	1.15522e+08	2.59539e+08	3.21009e+07	5.55674e+07	4.43932e+10	1.63498e+07	1.73507e+08	1.66874e+06	1.28908e+07
TG_M24_3_1	NO	TG_M24_3	M24	1	3	TG	IEC	1.11145e+09	3.24154e+08	1.20639e+08	2.86523e+08	3.90708e+08	5.32436e+07	9.76019e+07	5.72293e+06	2.80735e+09	5.16806e+08	6.49932e+06	9.85238e+06	1.76549e+08	1.53547e+08	9.47032e+06	7.90752e+08	4.56332e+06	2.59699e+06	2.98215e+07	3.24332e+08	6.3101e+09	3.91433e+06	1.5787e+08	1.43386e+07	1.48936e+07	2.87516e+06	6.45095e+08	6.57788e+07	2.68642e+08	2.21047e+09	2.11514e+07	8.66481e+08	1.19871e+06	1.22578e+08	2.30408e+08	3.36187e+07	4.86707e+07	4.46923e+10	1.37042e+07	1.8113e+08	1.54609e+06	1.16247e+07
TG_M24_3_2	NO	TG_M24_3	M24	2	3	TG	IEC	1.07865e+09	3.23717e+08	1.4311e+08	2.8284e+08	4.03848e+08	4.73232e+07	9.67537e+07	3.91386e+06	2.72505e+09	5.09278e+08	6.73906e+06	1.04167e+07	1.39627e+08	1.55358e+08	9.06681e+06	7.92381e+08	4.27499e+06	2.51047e+06	3.24635e+07	4.02194e+08	7.27717e+09	3.10363e+06	1.52192e+08	1.29656e+07	1.35654e+07	2.82212e+06	6.75567e+08	6.1733e+07	2.71734e+08	2.23734e+09	2.11568e+07	9.81438e+08	1.28235e+06	1.21331e+08	2.2179e+08	3.10881e+07	5.44601e+07	4.35015e+10	1.61268e+07	1.6648e+08	1.4519e+06	1.14736e+07
TG_M3_1_1	NO	TG_M3_1	M3	1	1	TG	IEC	5.09448e+08	1.75755e+08	3.86979e+07	1.69456e+08	7.57598e+08	7.15479e+06	3.70472e+07	3.43647e+06	1.51622e+09	2.69331e+08	7.70433e+06	4.26471e+07	1.1391e+08	9.85957e+07	7859.41	3.66405e+08	7859.41	710586	4.10617e+07	6.25109e+07	7.34748e+08	57291	3.25028e+07	4.14621e+06	7859.41	650921	7.03959e+08	5.48684e+07	1.67838e+08	1.06964e+09	2.62416e+06	1.28434e+09	1.52741e+06	5.65418e+07	1.5431e+08	1.18684e+06	3.46145e+07	2.15483e+10	2.15928e+07	2.12667e+08	2.97008e+06	3.46881e+07
TG_M3_1_2	NO	TG_M3_1	M3	2	1	TG	IEC	7.02013e+08	1.95308e+08	7.32818e+07	2.00501e+08	7.31592e+08	5.71471e+06	3.91991e+07	796674	1.01555e+09	3.38954e+08	1.20708e+07	1.765e+07	1.7059e+08	7.17532e+07	1.62058e+07	5.18386e+08	3149.13	906329	5.81603e+07	1.32982e+08	9.86025e+08	105570	2.8345e+07	5.78269e+06	5.43756e+06	1.38265e+06	6.79923e+08	7.27682e+07	2.03171e+08	1.1312e+09	4.05926e+06	1.6705e+09	2.25378e+06	2.99202e+07	1.49157e+08	960451	4.25013e+07	2.46989e+10	3.89523e+07	1.28696e+08	2.69432e+06	3.15845e+07
TG_M3_2_1	NO	TG_M3_2	M3	1	2	TG	IEC	5.77177e+08	1.838e+08	3.42249e+07	1.87591e+08	8.77556e+08	7.56712e+06	4.43033e+07	5.77422e+06	1.30429e+09	2.78176e+08	9.30014e+06	2.80211e+07	1.60779e+08	9.79742e+07	5.38714e+06	4.50955e+08	99488.9	567140	4.66427e+07	7.76907e+07	9.30797e+08	212070	4.49517e+07	5.03487e+06	2.92294e+06	1.00288e+06	6.95868e+08	5.51871e+07	1.74898e+08	1.18056e+09	3.57697e+06	1.34355e+09	1.66767e+06	8.87863e+07	1.47673e+08	4.33836e+06	4.10422e+07	2.36642e+10	2.19284e+07	2.10976e+08	2.67724e+06	3.13221e+07
TG_M3_2_2	NO	TG_M3_2	M3	2	2	TG	IEC	6.95869e+08	1.99988e+08	6.39126e+07	1.99353e+08	7.40159e+08	6.78966e+06	4.09416e+07	814796	1.41779e+09	3.41464e+08	1.16626e+07	1.87401e+07	1.82684e+08	8.25301e+07	1.54219e+07	5.67234e+08	64593	943302	5.54507e+07	1.36663e+08	1.21197e+09	232098	3.68947e+07	5.86e+06	6.51627e+06	1.02641e+06	6.65161e+08	7.51553e+07	1.80179e+08	1.15122e+09	3.67007e+06	1.57526e+09	2.23301e+06	4.37736e+07	1.45544e+08	2.89685e+06	4.9143e+07	2.56153e+10	3.42275e+07	1.33696e+08	2.50175e+06	3.20407e+07
TG_M3_3_1	NO	TG_M3_3	M3	1	3	TG	IEC	7.36244e+08	1.99336e+08	5.16551e+07	2.09353e+08	7.14124e+08	5.01344e+06	4.66366e+07	6.15601e+06	1.39253e+09	3.41627e+08	1.16142e+07	1.82978e+07	2.26507e+08	8.47721e+07	1.32468e+07	5.92734e+08	151242	1.14384e+06	5.01753e+07	1.07711e+08	1.33377e+09	481558	5.94846e+07	7.01685e+06	1.0394e+07	1.34457e+06	6.81508e+08	6.83832e+07	1.72213e+08	1.29852e+09	3.94534e+06	1.45959e+09	2.24494e+06	8.46133e+07	1.34843e+08	7.57104e+06	4.42713e+07	2.63691e+10	2.43436e+07	1.46379e+08	3.24602e+06	2.84169e+07
TG_M3_3_2	NO	TG_M3_3	M3	2	3	TG	IEC	7.12964e+08	2.02883e+08	6.57962e+07	2.02501e+08	7.4281e+08	7.18114e+06	4.05283e+07	1.62121e+06	1.53283e+09	3.40199e+08	1.25041e+07	2.23011e+07	1.88917e+08	8.7021e+07	1.61791e+07	5.77921e+08	53275.2	844626	4.87097e+07	1.76983e+08	1.68862e+09	161430	4.3196e+07	6.30562e+06	9.58096e+06	1.16359e+06	6.74449e+08	7.32983e+07	1.73886e+08	1.29351e+09	4.33806e+06	1.5668e+09	2.02142e+06	3.4183e+07	1.55857e+08	3.73083e+06	4.85103e+07	2.63589e+10	2.77179e+07	1.34461e+08	2.43655e+06	3.10761e+07
TG_M5_1_1	NO	TG_M5_1	M5	1	1	TG	IEC	9.51884e+08	2.49043e+08	5.17188e+07	2.98041e+08	3.95717e+08	1.41343e+07	4.09459e+07	6.58491e+06	2.05684e+09	5.09542e+08	6.72465e+06	1.10573e+07	2.60535e+08	1.36338e+08	1.89317e+07	5.61342e+08	363288	1.10044e+06	4.50431e+07	1.37502e+08	2.72957e+09	1.12683e+06	5.68385e+07	8.15606e+06	1.08781e+07	1.68591e+06	6.20928e+08	8.40432e+07	5.8484e+07	1.35902e+09	5.50975e+06	1.31972e+09	1.23631e+06	8.23542e+07	2.69513e+08	1.06307e+07	4.42949e+07	2.09861e+10	3.18213e+07	1.67081e+08	947181	1.54509e+07
TG_M5_1_2	NO	TG_M5_1	M5	2	1	TG	IEC	9.53415e+08	2.49974e+08	6.74191e+07	2.86133e+08	3.7278e+08	1.38142e+07	3.65578e+07	4.58308e+06	2.0262e+09	5.42774e+08	6.87859e+06	1.26122e+07	2.36838e+08	1.30217e+08	2.06547e+07	5.58798e+08	307856	1.22612e+06	4.44908e+07	1.96509e+08	3.75238e+09	575818	4.35788e+07	7.60807e+06	1.16345e+07	1.95611e+06	6.12454e+08	8.90127e+07	5.51059e+07	1.36186e+09	5.00903e+06	1.44227e+09	1.26138e+06	4.42982e+07	2.62129e+08	8.26477e+06	4.41404e+07	2.10658e+10	3.42805e+07	1.46526e+08	322984	1.51428e+07
TG_M5_2_1	NO	TG_M5_2	M5	1	2	TG	IEC	1.04065e+09	2.64116e+08	5.61218e+07	3.01591e+08	3.96043e+08	2.81564e+07	3.95033e+07	6.19789e+06	2.15707e+09	5.27349e+08	6.76294e+06	1.09121e+07	2.60598e+08	1.44519e+08	1.9615e+07	6.20365e+08	615202	1.03283e+06	4.2889e+07	1.7147e+08	3.71785e+09	989765	5.71681e+07	8.56095e+06	1.25811e+07	2.34599e+06	6.01608e+08	8.07041e+07	4.89785e+07	1.46808e+09	6.2169e+06	1.33015e+09	1.29502e+06	9.81614e+07	3.27245e+08	9.96948e+06	4.21065e+07	2.22212e+10	2.96292e+07	1.63602e+08	2.08304e+06	1.13148e+07
TG_M5_2_2	NO	TG_M5_2	M5	2	2	TG	IEC	1.0393e+09	2.64684e+08	6.67826e+07	2.82348e+08	4.03733e+08	2.6337e+07	3.63816e+07	4.61023e+06	2.06594e+09	5.36923e+08	6.3572e+06	1.31051e+07	2.36713e+08	1.39751e+08	2.15923e+07	6.21427e+08	199396	1.01155e+06	4.2233e+07	2.28973e+08	4.73867e+09	504773	4.54889e+07	8.50725e+06	1.34159e+07	1.81326e+06	6.01288e+08	8.12786e+07	4.51324e+07	1.45468e+09	6.11451e+06	1.44869e+09	1.06714e+06	6.76286e+07	3.30738e+08	7.2889e+06	4.40897e+07	2.20992e+10	3.39461e+07	1.48993e+08	1.928e+06	1.30965e+07
TG_M5_3_1	NO	TG_M5_3	M5	1	3	TG	IEC	5.55912e+08	1.94992e+08	2.87146e+07	2.49501e+08	3.99634e+08	1.93377e+07	4.52876e+07	6.39508e+06	1.30075e+09	3.36161e+08	4.24971e+06	2.81573e+07	1.32448e+08	1.32914e+08	9282.12	3.29491e+08	156721	742949	3.2522e+07	7.70738e+07	1.36198e+09	879957	5.21402e+07	5.76303e+06	405108	788955	6.62061e+08	6.50494e+07	9.61552e+07	9.82917e+08	4.29657e+06	9.30875e+08	374995	6.54264e+07	1.5135e+08	6.18643e+06	3.57243e+07	1.52042e+10	1.84715e+07	2.25119e+08	2.81943e+06	2.4518e+07
TG_M5_3_2	NO	TG_M5_3	M5	2	3	TG	IEC	7.8449e+08	2.4205e+08	6.25197e+07	3.03829e+08	3.68335e+08	1.31433e+07	4.13622e+07	1.73969e+06	1.75605e+09	4.87021e+08	7.02039e+06	1.24206e+07	2.31469e+08	1.24975e+08	2.1325e+07	4.71097e+08	131374	909483	4.25904e+07	1.29449e+08	2.37209e+09	929185	4.87082e+07	7.57416e+06	4.43755e+06	1.92079e+06	6.17785e+08	9.75898e+07	1.10713e+08	1.14289e+09	5.22076e+06	1.42132e+09	1.24331e+06	3.84165e+07	1.49275e+08	7.74218e+06	4.52359e+07	1.95458e+10	3.30397e+07	1.39665e+08	2.22863e+06	2.11234e+07
TG_M6_1_1	NO	TG_M6_1	M6	1	1	TG	IEC	8.45889e+08	1.8981e+08	8.048e+07	1.96988e+08	6.14102e+08	2.90412e+07	7.26144e+07	7.10536e+06	2.83321e+09	6.68725e+08	9.75948e+06	1.69745e+07	7.99995e+07	1.0644e+08	1.12192e+07	9.16612e+08	1.01639e+06	1.22715e+06	4.7815e+07	2.75214e+08	5.67277e+09	1.0932e+06	6.01544e+07	8.46188e+06	8.29149e+06	1.07658e+06	6.92651e+08	7.63526e+07	9.65887e+07	1.40755e+09	1.13924e+07	1.49075e+09	2.61192e+06	1.28219e+08	3.6494e+08	1.37932e+07	4.58077e+07	6.03078e+10	1.98427e+07	1.45804e+08	4.29401e+06	3.24753e+07
TG_M6_1_2	NO	TG_M6_1	M6	2	1	TG	IEC	8.3794e+08	1.91335e+08	9.28191e+07	1.84259e+08	5.94707e+08	2.25981e+07	6.68964e+07	4.56876e+06	2.73793e+09	7.08623e+08	1.05193e+07	1.33001e+07	7.28062e+07	1.06985e+08	1.28014e+07	9.13886e+08	823407	1.09189e+06	4.76935e+07	3.51671e+08	6.96567e+09	615144	5.21044e+07	8.23431e+06	7.21391e+06	924105	6.80067e+08	8.10065e+07	9.32625e+07	1.42401e+09	1.10535e+07	1.61085e+09	2.55009e+06	9.36886e+07	3.80939e+08	1.21161e+07	4.91238e+07	6.08384e+10	2.20501e+07	1.4372e+08	2.60893e+06	3.21109e+07
TG_M6_2_1	NO	TG_M6_2	M6	1	2	TG	IEC	7.5519e+08	1.83935e+08	7.17971e+07	1.81242e+08	6.52343e+08	3.16753e+07	6.75493e+07	6.4754e+06	2.63068e+09	6.0862e+08	9.03272e+06	1.9377e+07	6.6797e+07	1.02452e+08	8.11365e+06	8.14885e+08	602960	982514	4.03319e+07	2.80741e+08	5.69424e+09	969806	5.31776e+07	7.75887e+06	8.12721e+06	904516	6.67031e+08	6.75473e+07	1.89423e+08	1.30531e+09	1.1722e+07	1.38065e+09	2.37162e+06	1.10577e+08	2.23135e+08	1.13781e+07	4.04512e+07	5.8828e+10	1.42002e+07	1.66209e+08	5.92062e+06	3.26026e+07
TG_M6_2_2	NO	TG_M6_2	M6	2	2	TG	IEC	8.33418e+08	1.85545e+08	9.38011e+07	1.86116e+08	6.13057e+08	2.68221e+07	6.66741e+07	4.61867e+06	2.67117e+09	6.98248e+08	1.11698e+07	1.30777e+07	7.13933e+07	1.0715e+08	1.28277e+07	9.29592e+08	781556	1.05657e+06	4.41077e+07	3.50137e+08	7.18931e+09	585329	5.20655e+07	8.66175e+06	9.51615e+06	901667	6.86461e+08	8.58421e+07	8.88307e+07	1.45536e+09	1.03322e+07	1.57508e+09	2.74305e+06	8.99961e+07	3.69239e+08	1.18963e+07	4.56425e+07	6.05641e+10	2.01532e+07	1.39143e+08	4.32223e+06	3.15424e+07
TG_M6_3_1	NO	TG_M6_3	M6	1	3	TG	IEC	8.77923e+08	2.01736e+08	7.03637e+07	1.91883e+08	6.13506e+08	5.48823e+07	6.86276e+07	6.39127e+06	2.36613e+09	6.72141e+08	9.28855e+06	1.31721e+07	8.03145e+07	9.9967e+07	1.08986e+07	9.42132e+08	1.63433e+06	1.27789e+06	4.52809e+07	2.50839e+08	5.14149e+09	1.86468e+06	7.1441e+07	9.04217e+06	9.02245e+06	1.01572e+06	6.73434e+08	6.69193e+07	1.33438e+08	1.43866e+09	1.13058e+07	1.31984e+09	2.55761e+06	1.52664e+08	2.53594e+08	1.50519e+07	4.31616e+07	5.98441e+10	1.54657e+07	1.49472e+08	3.56327e+06	2.87096e+07
TG_M6_3_2	NO	TG_M6_3	M6	2	3	TG	IEC	8.90278e+08	1.99448e+08	8.50728e+07	1.88493e+08	6.31154e+08	5.18362e+07	6.81071e+07	4.44493e+06	2.63567e+09	7.0703e+08	9.25037e+06	1.43388e+07	7.40221e+07	1.07945e+08	1.20019e+07	9.65055e+08	1.51612e+06	1.25615e+06	4.67207e+07	3.26079e+08	6.27422e+09	1.13671e+06	6.2088e+07	8.31062e+06	1.04616e+07	934817	6.6027e+08	7.56565e+07	1.40399e+08	1.49376e+09	1.11e+07	1.45048e+09	2.49808e+06	1.34753e+08	2.70467e+08	1.29795e+07	4.73434e+07	6.02185e+10	1.7624e+07	1.41025e+08	4.10861e+06	2.82931e+07
TG_M7_1_1	NO	TG_M7_1	M7	1	1	TG	IEC	1.09954e+09	1.54946e+08	9.03162e+07	1.86693e+08	7.18145e+08	3.11342e+07	8.6916e+07	9.12333e+06	2.35546e+09	4.59379e+08	9.82772e+06	1.95871e+07	1.13805e+08	9.99016e+07	1.27869e+07	6.79955e+08	545292	931146	4.08772e+07	2.53199e+08	5.36069e+09	744702	4.70508e+07	5.82897e+06	6.55272e+06	628543	7.6832e+08	6.85601e+07	7.66449e+07	1.24848e+09	1.54856e+07	1.53921e+09	1.92966e+06	1.14064e+08	2.48784e+08	8.52094e+06	4.71487e+07	3.82926e+10	4.3483e+07	1.83379e+08	2.07756e+06	1.62815e+07
TG_M7_1_2	NO	TG_M7_1	M7	2	1	TG	IEC	1.07557e+09	1.59834e+08	1.15612e+08	1.7899e+08	7.00693e+08	2.64223e+07	8.20126e+07	6.33059e+06	2.24545e+09	4.64491e+08	1.10701e+07	2.11908e+07	1.00193e+08	9.98453e+07	1.45419e+07	6.68208e+08	427310	672864	4.26286e+07	3.07312e+08	6.60981e+09	433816	3.70842e+07	5.80519e+06	6.63469e+06	387477	7.7755e+08	7.37312e+07	7.6093e+07	1.27585e+09	1.51599e+07	1.85828e+09	2.00797e+06	6.94377e+07	2.62301e+08	6.32369e+06	4.86921e+07	3.97758e+10	4.93915e+07	1.70939e+08	1.55102e+06	1.46714e+07
TG_M7_2_1	NO	TG_M7_2	M7	1	2	TG	IEC	6.78478e+08	1.95918e+08	1.20589e+08	1.91795e+08	7.68613e+08	3.65434e+06	1.02443e+08	3.4906e+06	2.35409e+09	4.33521e+08	1.14088e+07	1.91226e+07	7.07367e+07	9.85724e+07	1.52011e+07	4.27298e+08	4022.69	918901	5.78022e+07	1.23125e+08	8.42497e+08	4022.69	5.09959e+06	5.4588e+06	3.00272e+06	522331	7.63073e+08	9.33707e+07	1.09746e+08	1.38436e+09	1.66331e+07	1.60037e+09	2.71012e+06	7.41161e+07	2.51216e+08	27627.2	4.32298e+07	3.61427e+10	6.0245e+07	1.78608e+08	1.92752e+06	4.00927e+07
TG_M7_2_2	NO	TG_M7_2	M7	2	2	TG	IEC	6.68876e+08	1.96541e+08	1.44845e+08	1.78934e+08	7.24211e+08	3.76013e+06	9.1358e+07	2.32479e+06	2.0504e+09	4.6305e+08	1.25641e+07	1.64393e+07	6.2117e+07	9.44656e+07	1.67711e+07	4.5493e+08	3089.59	676842	5.79254e+07	1.2773e+08	9.31712e+08	3089.59	2.28334e+06	4.68468e+06	3.47434e+06	467935	7.41888e+08	1.19831e+08	1.93599e+08	1.15577e+09	1.65156e+07	1.78042e+09	2.7331e+06	3.35351e+07	1.88338e+08	33036.5	4.9111e+07	3.54794e+10	6.97696e+07	1.38004e+08	1.67659e+06	3.30098e+07
TG_M7_3_1	NO	TG_M7_3	M7	1	3	TG	IEC	6.87415e+08	1.80965e+08	1.17536e+08	1.85475e+08	7.12316e+08	3.36128e+06	9.77062e+07	3.07377e+06	2.0514e+09	4.49772e+08	1.18141e+07	1.50185e+07	8.36802e+07	9.15801e+07	1.63587e+07	4.41413e+08	3234.02	1.19367e+06	6.11342e+07	1.14744e+08	7.73727e+08	3234.02	5.21638e+06	4.87037e+06	2.92172e+06	717026	7.53123e+08	9.81761e+07	1.85313e+08	1.16663e+09	1.55642e+07	1.68633e+09	2.65932e+06	8.64734e+07	1.63071e+08	133440	4.91742e+07	3.4863e+10	6.5487e+07	1.40979e+08	2.33259e+06	3.30884e+07
TG_M7_3_2	NO	TG_M7_3	M7	2	3	TG	IEC	6.70683e+08	1.92637e+08	1.4414e+08	1.81976e+08	7.19823e+08	3.54726e+06	8.76446e+07	1.80884e+06	1.50942e+09	4.49916e+08	1.22771e+07	1.51496e+07	6.64953e+07	8.65238e+07	1.71332e+07	4.47183e+08	3066.63	1.10341e+06	5.94991e+07	1.23516e+08	8.30045e+08	3066.63	1.94147e+06	4.69876e+06	3.36333e+06	523185	7.52593e+08	1.14081e+08	1.87469e+08	1.08881e+09	1.46466e+07	1.84211e+09	2.32439e+06	3.75716e+07	1.84472e+08	11495	4.92034e+07	3.47798e+10	6.97383e+07	1.31127e+08	1.70222e+06	3.14449e+07
TG_M8_1_1	NO	TG_M8_1	M8	1	1	TG	IEC	8.75268e+08	1.45755e+08	2.99841e+07	1.5358e+08	6.17889e+08	8.57129e+06	7.711e+07	6.02539e+06	2.00016e+09	7.87501e+08	5.76459e+06	1.36367e+07	1.96269e+08	1.64235e+08	1.51265e+07	5.60913e+08	220297	1.10297e+06	4.36896e+07	1.34877e+08	2.41545e+09	305288	4.50684e+07	4.55521e+06	2.44543e+06	1.34561e+06	7.24242e+08	4.0385e+07	1.93088e+08	8.8085e+08	7.84577e+06	1.39188e+09	1.43906e+06	9.44742e+07	1.22265e+08	4.61059e+06	5.28295e+07	3.77074e+10	3.91102e+07	1.92682e+08	3.18222e+06	3.03069e+07
TG_M8_1_2	NO	TG_M8_1	M8	2	1	TG	IEC	8.79129e+08	1.48682e+08	5.88215e+07	1.46119e+08	5.68123e+08	8.75801e+06	6.06026e+07	3.03476e+06	2.00053e+09	7.75155e+08	5.96834e+06	1.54188e+07	1.61186e+08	1.54534e+08	1.77974e+07	5.5088e+08	77399.9	816478	4.14731e+07	1.52121e+08	2.42741e+09	191073	3.42707e+07	4.26254e+06	2.23284e+06	1.37491e+06	6.83039e+08	4.71842e+07	1.94415e+08	8.50155e+08	9.16624e+06	1.50405e+09	1.27038e+06	4.67023e+07	1.40772e+08	1.75667e+06	5.09102e+07	3.74397e+10	4.35182e+07	1.64273e+08	2.57762e+06	3.07667e+07
TG_M8_2_1	NO	TG_M8_2	M8	1	2	TG	IEC	6.72237e+08	1.86829e+08	2.17843e+07	1.56534e+08	6.86602e+08	6.86725e+06	8.67878e+07	5.23489e+06	1.98619e+09	7.25247e+08	5.96238e+06	2.08699e+07	1.64717e+08	1.64641e+08	1.49832e+07	4.30974e+08	3630.69	1.12207e+06	5.69963e+07	8.21342e+07	7.91193e+08	3630.69	7.38909e+06	3.53123e+06	2.7007e+06	1.3805e+06	6.89125e+08	4.81029e+07	2.40088e+08	9.33797e+08	1.0016e+07	1.37201e+09	2.18309e+06	8.68536e+07	1.27389e+08	1.40104e+06	5.26352e+07	3.79678e+10	5.57755e+07	1.61552e+08	3.48885e+06	3.99114e+07
TG_M8_2_2	NO	TG_M8_2	M8	2	2	TG	IEC	6.92374e+08	1.99388e+08	8.72946e+07	1.43234e+08	5.9501e+08	4.6331e+06	6.57612e+07	1.90387e+06	1.92074e+09	7.42679e+08	6.36237e+06	1.64496e+07	9.53263e+07	1.68793e+08	1.98644e+07	4.18474e+08	3380.62	873012	5.52407e+07	1.21958e+08	8.82737e+08	3380.62	4.3577e+06	2.99352e+06	2.19011e+06	1.1335e+06	6.82555e+08	6.03143e+07	2.35509e+08	8.57131e+08	1.03694e+07	1.48885e+09	2.24744e+06	4.42011e+07	1.48856e+08	2.53533e+06	4.66244e+07	3.84317e+10	6.34328e+07	1.43387e+08	3.25858e+06	3.69079e+07
TG_M8_2_3	NO	TG_M8_2	M8	3	2	TG	IEC	6.75938e+08	1.90644e+08	5.94176e+07	1.45649e+08	6.32051e+08	6.46675e+06	7.69572e+07	1.69631e+06	2.02896e+09	7.31851e+08	6.07707e+06	1.92664e+07	1.06433e+08	1.62959e+08	1.77109e+07	4.17083e+08	3392.78	606244	5.63782e+07	1.2164e+08	8.48794e+08	3392.78	6.19811e+06	2.49927e+06	2.4587e+06	1.14994e+06	6.61247e+08	6.57313e+07	2.21222e+08	8.29778e+08	1.09486e+07	1.47148e+09	1.90707e+06	3.53767e+07	1.51873e+08	3.43878e+06	4.86795e+07	3.75259e+10	6.15682e+07	1.41455e+08	3.73691e+06	3.84225e+07
TG_M8_3_1	NO	TG_M8_3	M8	1	3	TG	IEC	7.21152e+08	1.91762e+08	3.85611e+07	1.53863e+08	6.41507e+08	6.6683e+06	8.80592e+07	6.50461e+06	2.07468e+09	7.31012e+08	6.21965e+06	1.71491e+07	1.48359e+08	1.67951e+08	1.86782e+07	4.44302e+08	3603.38	1.19682e+06	5.45973e+07	1.09955e+08	1.06979e+09	3603.38	7.2153e+06	4.35406e+06	3.36223e+06	1.02861e+06	6.81582e+08	5.35671e+07	2.17389e+08	1.01066e+09	1.06811e+07	1.33177e+09	1.70744e+06	7.56306e+07	1.32076e+08	247427	5.26692e+07	3.82761e+10	5.46297e+07	1.57463e+08	2.73364e+06	3.79512e+07
TG_M8_3_2	NO	TG_M8_3	M8	2	3	TG	IEC	7.05764e+08	1.93485e+08	6.73558e+07	1.39008e+08	5.961e+08	4.86964e+06	7.35627e+07	1.64102e+06	1.96672e+09	6.63207e+08	6.61964e+06	1.74245e+07	9.96169e+07	1.5518e+08	2.20429e+07	4.33969e+08	3295.78	914456	5.14624e+07	1.35698e+08	1.12906e+09	3295.78	2.34385e+06	3.26887e+06	3.28471e+06	1.0835e+06	6.69735e+08	7.0338e+07	2.07603e+08	9.19774e+08	1.02418e+07	1.45744e+09	2.08691e+06	2.78159e+07	1.53445e+08	81249.4	4.8199e+07	3.86945e+10	5.88e+07	1.36697e+08	3.23823e+06	3.92161e+07
WT_M1_1_1	YES	WT_M1_1	M1	1	1	WT	IEC	6.45409e+08	8.88124e+07	3.72781e+08	6.13171e+07	1.62503e+08	6.47689e+07	4.80222e+08	5.72672e+06	3.10052e+08	1.5891e+08	2.3083e+07	1.64415e+08	49832.7	7.97457e+07	323565	1.50288e+09	739865	1.46269e+06	3.11614e+07	1.05615e+08	7.03557e+08	3.90573e+06	6.2778e+07	5.4046e+06	1.68548e+06	266568	4.50583e+08	4.40638e+08	2.20793e+07	3.1208e+08	1.10481e+07	5.75722e+09	6.84935e+06	7.03236e+07	8.3133e+08	2.14741e+07	2.57045e+07	2.20455e+10	1.26025e+07	1.39915e+08	4.32186e+06	1.88566e+07
WT_M1_1_2	YES	WT_M1_1	M1	2	1	WT	IEC	6.36001e+08	8.82644e+07	5.70604e+08	5.79203e+07	1.70131e+08	5.34299e+07	3.70669e+08	5.31879e+06	3.31015e+08	1.5189e+08	2.39034e+07	1.23627e+08	2490.47	7.63784e+07	417402	1.17569e+09	594124	1.26837e+06	3.02546e+07	1.7618e+08	9.99773e+08	3.60602e+06	6.24585e+07	5.59263e+06	1.2734e+06	148537	4.22578e+08	4.71095e+08	2.61078e+07	3.28086e+08	1.07258e+07	6.18395e+09	7.03424e+06	6.59097e+07	7.67231e+08	2.16873e+07	2.49478e+07	2.14329e+10	1.43529e+07	1.28855e+08	3.02815e+06	1.95867e+07
WT_M1_2_1	YES	WT_M1_2	M1	1	2	WT	IEC	8.14657e+08	1.13416e+08	4.78051e+08	7.44721e+07	1.92898e+08	7.34005e+07	4.65125e+08	6.6794e+06	4.98811e+08	1.8603e+08	2.50302e+07	1.11386e+07	47804.2	9.96053e+07	462428	1.8686e+09	976387	1.71597e+06	3.5953e+07	1.19649e+08	6.51041e+08	6.38683e+06	8.42306e+07	6.64199e+06	509099	167490	9.06586e+06	4.73416e+08	2.65929e+07	3.91216e+08	1.05466e+07	6.39285e+09	9.75968e+06	7.85569e+07	1.02551e+09	2.76092e+07	2.80286e+07	2.78786e+10	1.32118e+07	1.61649e+08	5.24073e+06	2.46419e+07
WT_M1_2_2	YES	WT_M1_2	M1	2	2	WT	IEC	6.98038e+08	9.86244e+07	5.60013e+08	6.23583e+07	1.78315e+08	5.04014e+07	3.32765e+08	4.29721e+06	3.59405e+08	1.67342e+08	2.21634e+07	1.47313e+08	2591.09	8.55282e+07	431305	1.30842e+09	913214	1.31665e+06	3.21502e+07	1.77559e+08	7.97485e+08	4.33697e+06	6.9372e+07	5.63218e+06	595640	135054	4.2536e+08	4.41128e+08	2.3153e+07	3.54911e+08	1.14724e+07	5.91767e+09	7.88212e+06	6.82746e+07	8.53471e+08	2.31266e+07	2.43035e+07	2.43555e+10	1.26776e+07	1.31336e+08	3.9599e+06	2.10456e+07
WT_M1_3_1	YES	WT_M1_3	M1	1	3	WT	IEC	6.09077e+08	8.7845e+07	2.69115e+07	6.18628e+07	1.69851e+08	7.66271e+07	5.36506e+08	9.57631e+06	3.39741e+08	1.47496e+08	2.29317e+07	9.91811e+07	2645.33	7.79434e+07	742301	1.56446e+09	579501	1.37806e+06	3.66263e+07	9.10852e+07	7.23351e+08	3.6746e+06	5.67222e+07	5.50642e+06	1.53616e+06	119100	4.70962e+08	4.03433e+08	2.43966e+07	2.95727e+08	1.36954e+07	5.54706e+09	8.8564e+06	7.44303e+07	8.2274e+08	9.51813e+06	2.85553e+07	2.16884e+10	1.2422e+07	1.43231e+08	4.01019e+06	1.96143e+07
WT_M1_3_2	YES	WT_M1_3	M1	2	3	WT	IEC	6.21761e+08	8.69104e+07	6.3248e+08	5.90102e+07	1.59607e+08	5.45149e+07	3.26795e+08	4.70644e+06	3.68256e+08	1.57839e+08	2.07728e+07	1.66594e+08	2456.07	8.12569e+07	561818	1.29675e+09	532976	1.24825e+06	3.27433e+07	1.43221e+08	9.50475e+08	3.15988e+06	6.43826e+07	5.44759e+06	1.49226e+06	157813	4.31452e+08	4.66553e+08	2.37152e+07	3.38591e+08	1.06417e+07	6.14775e+09	7.56231e+06	7.33382e+07	7.93449e+08	2.50476e+07	2.63765e+07	2.13193e+10	1.40167e+07	1.27914e+08	3.88643e+06	1.96788e+07
WT_M1_3_3	YES	WT_M1_3	M1	3	3	WT	IEC	6.16053e+08	9.1088e+07	4.63157e+08	5.91365e+07	1.85355e+08	5.6609e+07	4.58262e+08	5.15284e+06	3.51617e+08	1.45258e+08	2.36547e+07	1.72028e+08	2493	7.62177e+07	701271	1.27791e+09	629722	1.1155e+06	3.27816e+07	1.55202e+08	1.03701e+09	3.01977e+06	6.65515e+07	5.53192e+06	2.09667e+06	168080	4.36323e+08	4.69499e+08	2.16768e+07	3.21214e+08	1.07223e+07	6.01373e+09	7.29895e+06	6.44908e+07	7.94571e+08	1.65644e+07	2.44636e+07	2.15352e+10	1.39209e+07	1.30063e+08	3.64801e+06	1.97594e+07
WT_M11_1_1	NO	WT_M11_1	M11	1	1	WT	IEC	9.7739e+08	2.25717e+08	2.33743e+07	6.62759e+07	2.06347e+08	4.15263e+07	5.88111e+07	5.85129e+06	1.0159e+09	1.98877e+08	7.8685e+06	1.84525e+06	169009	8.74096e+07	1.68834e+06	3.48707e+09	4158.94	2.69544e+06	5.21967e+07	3.37628e+08	6.70496e+09	2.91207e+06	5.35805e+07	1.49499e+07	2.02462e+07	1.50392e+06	5.42816e+08	1.43306e+08	4.083e+07	1.80655e+09	3.00634e+06	1.91781e+09	6.09605e+06	2.14662e+08	1.34063e+09	8.48215e+06	4.03014e+07	7.16107e+10	9.70163e+06	2.25709e+08	656495	1.81244e+07
WT_M11_1_2	NO	WT_M11_1	M11	2	1	WT	IEC	1.01471e+09	2.36755e+08	7.85773e+07	6.35957e+07	1.69116e+08	3.40016e+07	3.00401e+07	1.2789e+06	1.10288e+09	2.02787e+08	7.97719e+06	5.25676e+06	38987.5	8.10664e+07	2.384e+06	3.34345e+09	3810.81	2.46832e+06	4.67748e+07	4.61442e+08	9.69507e+09	958002	4.2606e+07	1.45901e+07	1.813e+07	1.38127e+06	5.1631e+08	1.52604e+08	3.32276e+07	1.70921e+09	4.91796e+06	2.14574e+09	6.49215e+06	2.01921e+08	1.37441e+09	1.05179e+07	3.50362e+07	7.02102e+10	1.24404e+07	1.90956e+08	990026	1.72659e+07
WT_M11_1_3	NO	WT_M11_1	M11	3	1	WT	IEC	9.94785e+08	2.32973e+08	5.91151e+07	5.97203e+07	2.35478e+08	3.28733e+07	4.44629e+07	1.48709e+06	9.12791e+08	1.98891e+08	7.74694e+06	5.57543e+06	127481	7.71741e+07	1.93291e+06	3.25514e+09	3810.45	2.45295e+06	4.5801e+07	4.75599e+08	9.67864e+09	981271	3.92405e+07	1.48634e+07	2.01188e+07	1.3062e+06	5.21021e+08	1.55285e+08	3.00856e+07	1.6465e+09	4.5519e+06	2.02255e+09	6.89591e+06	1.78571e+08	1.3386e+09	9.00755e+06	3.84382e+07	7.03502e+10	1.15615e+07	1.96376e+08	1.45616e+06	1.78834e+07
WT_M11_2_1	NO	WT_M11_2	M11	1	2	WT	IEC	9.06995e+08	2.31668e+08	8.17508e+07	6.2754e+07	8.54512e+07	1.06955e+07	3.77135e+07	1.33248e+06	1.0073e+09	2.03516e+08	8.01419e+06	5.76583e+06	124005	8.32082e+07	2.45839e+06	3.12957e+09	3563.69	2.50228e+06	4.9355e+07	5.11627e+08	1.1922e+10	331333	2.98717e+07	1.46312e+07	1.53364e+07	1.38098e+06	5.37595e+08	1.66637e+08	3.27419e+07	1.64879e+09	4.28107e+06	2.19416e+09	7.08943e+06	1.85858e+08	1.28591e+09	8.03005e+06	3.77301e+07	6.97244e+10	1.57984e+07	1.86386e+08	1.58564e+06	2.08385e+07
WT_M11_2_2	NO	WT_M11_2	M11	2	2	WT	IEC	8.79915e+08	2.33336e+08	9.14058e+07	5.81575e+07	1.67667e+08	9.03186e+06	3.2424e+07	761469	1.17869e+09	2.04633e+08	8.37643e+06	7.37839e+06	525440	7.99305e+07	2.22423e+06	3.04174e+09	3404.81	2.69839e+06	4.94827e+07	6.45415e+08	1.46108e+10	38165.6	2.1251e+07	1.45729e+07	1.4698e+07	1.24646e+06	4.95968e+08	1.66272e+08	2.82292e+07	1.48797e+09	4.41162e+06	2.2818e+09	6.83587e+06	1.31627e+08	1.21293e+09	5.30201e+06	3.76405e+07	6.89511e+10	1.97962e+07	1.73004e+08	1.78548e+06	2.0833e+07
WT_M11_3_1	NO	WT_M11_3	M11	1	3	WT	IEC	1.01161e+09	2.26843e+08	7.14344e+07	6.10218e+07	1.79455e+08	2.17354e+07	4.05869e+07	1.75043e+06	9.95048e+08	1.98602e+08	7.70518e+06	7.2963e+06	618710	7.91154e+07	2.05741e+06	3.26992e+09	3906.44	2.64402e+06	4.97433e+07	4.64736e+08	9.93818e+09	778604	4.05051e+07	1.46517e+07	1.66138e+07	1.26998e+06	5.3427e+08	1.56275e+08	2.7538e+07	1.618e+09	4.53976e+06	2.12063e+09	6.65049e+06	2.00425e+08	1.33238e+09	1.06067e+07	3.65764e+07	7.02e+10	1.2603e+07	2.06604e+08	1.40414e+06	1.8084e+07
WT_M11_3_2	NO	WT_M11_3	M11	2	3	WT	IEC	1.01262e+09	2.27098e+08	8.19134e+07	5.6764e+07	1.8939e+08	1.85976e+07	3.49224e+07	901591	1.19631e+09	2.00184e+08	7.90003e+06	6.94815e+06	988182	7.93308e+07	2.14594e+06	3.11904e+09	3712.09	2.2073e+06	4.82641e+07	5.9183e+08	1.2704e+10	196822	2.65192e+07	1.38897e+07	1.98758e+07	1.30635e+06	5.17547e+08	1.57971e+08	2.31824e+07	1.49775e+09	5.08678e+06	2.24266e+09	6.25953e+06	1.48557e+08	1.24789e+09	6.76647e+06	3.7433e+07	6.9882e+10	1.6787e+07	1.86929e+08	1.24879e+06	1.87863e+07
WT_M12_1_1	NO	WT_M12_1	M12	1	1	WT	IEC	8.24187e+08	2.1116e+08	7.37245e+07	2.74724e+08	1.85069e+08	6.86282e+06	3.94154e+07	1.97599e+06	9.29298e+08	3.79809e+08	7.72262e+06	6.04471e+06	234329	8.61609e+07	2.92675e+06	3.4142e+09	3647.37	2.34305e+06	1.0028e+08	4.86773e+08	9.9142e+09	435886	4.48176e+06	1.13989e+07	4.08772e+06	1.39331e+06	5.47045e+08	1.28115e+08	5.91613e+07	1.16343e+09	4.30213e+06	1.69967e+09	2.99531e+06	1.73029e+08	8.93154e+08	26693.6	3.58083e+07	6.05518e+10	2.6257e+07	1.7286e+08	530701	1.59557e+07
WT_M12_1_2	NO	WT_M12_1	M12	2	1	WT	IEC	7.86131e+08	2.08074e+08	8.39262e+07	2.65578e+08	1.96205e+08	4.83595e+06	3.53451e+07	1.0422e+06	9.71784e+08	3.74865e+08	7.87926e+06	6.8376e+06	763434	9.45908e+07	2.38667e+06	3.30297e+09	3475.81	1.91968e+06	1.00066e+08	5.87171e+08	1.19125e+10	45320.3	1.54726e+06	1.04437e+07	4.50332e+06	1.21659e+06	5.21881e+08	1.3339e+08	5.42995e+07	9.85683e+08	3.62645e+06	1.72469e+09	3.19249e+06	1.40998e+08	8.45452e+08	17204.7	3.84519e+07	5.93028e+10	3.43217e+07	1.55761e+08	125152	1.63613e+07
WT_M12_2_1	NO	WT_M12_2	M12	1	2	WT	IEC	1.04506e+09	2.2725e+08	5.78591e+07	3.05441e+08	1.61028e+08	2.17585e+07	3.87469e+07	3.61178e+06	9.99921e+08	4.20814e+08	7.70911e+06	1.14715e+07	338986	1.04635e+08	2.70062e+06	4.07047e+09	4150.54	2.7313e+06	9.18416e+07	5.04625e+08	1.03508e+10	165745	1.48586e+07	1.2249e+07	2.09413e+07	1.70534e+06	5.08119e+08	1.14403e+08	3.48018e+07	1.4337e+09	4.93665e+06	1.53678e+09	3.61363e+06	1.81238e+08	1.25521e+09	2.77238e+06	3.45007e+07	6.57597e+10	1.43929e+07	2.07637e+08	462814	1.08894e+07
WT_M12_2_2	NO	WT_M12_2	M12	2	2	WT	IEC	1.02872e+09	2.32534e+08	6.92611e+07	2.9235e+08	2.3319e+08	1.71718e+07	3.31387e+07	1.34142e+06	1.05434e+09	4.28943e+08	7.58253e+06	5.78759e+06	412648	1.02706e+08	2.47689e+06	3.87747e+09	3881.96	2.30448e+06	9.40685e+07	6.38046e+08	1.33679e+10	3881.96	7.94633e+06	1.18974e+07	2.10738e+07	1.39963e+06	4.89328e+08	1.16699e+08	2.97337e+07	1.25604e+09	4.59332e+06	1.60098e+09	3.12063e+06	1.47182e+08	1.15792e+09	1.12794e+06	3.59041e+07	6.61781e+10	1.86789e+07	1.82638e+08	879025	1.12793e+07
WT_M12_3_1	NO	WT_M12_3	M12	1	3	WT	IEC	1.00667e+09	2.35007e+08	4.91646e+07	3.13532e+08	2.37954e+08	2.4934e+07	4.23563e+07	4.75069e+06	1.09923e+09	3.87128e+08	6.53443e+06	6.03717e+06	54867.4	1.02644e+08	2.69054e+06	4.12508e+09	4141.85	2.87722e+06	9.78906e+07	4.66313e+08	9.44986e+09	409098	1.87834e+07	1.258e+07	2.04178e+07	1.62346e+06	5.3348e+08	1.13938e+08	4.18101e+07	1.47755e+09	4.13229e+06	1.5309e+09	3.30174e+06	1.91239e+08	1.25836e+09	5.89982e+06	3.71597e+07	6.61483e+10	1.53102e+07	2.09772e+08	571756	8.72139e+06
WT_M12_3_2	NO	WT_M12_3	M12	2	3	WT	IEC	9.97549e+08	2.3356e+08	6.6981e+07	3.03666e+08	2.42534e+08	2.01704e+07	3.50067e+07	2.26802e+06	1.11761e+09	4.36974e+08	7.78363e+06	8.95908e+06	232190	9.91212e+07	2.55747e+06	4.00307e+09	3857.54	2.58958e+06	9.75149e+07	6.45967e+08	1.27454e+10	60409.2	1.03152e+07	1.27223e+07	2.1112e+07	1.39453e+06	5.11794e+08	1.20426e+08	3.74469e+07	1.32363e+09	4.42159e+06	1.65324e+09	3.48755e+06	1.61089e+08	1.16946e+09	4.30133e+06	3.96164e+07	6.60835e+10	2.03316e+07	1.79558e+08	543036	9.07628e+06
WT_M13_1_1	NO	WT_M13_1	M13	1	1	WT	IEC	8.61136e+08	2.2928e+08	1.2886e+07	3.81726e+08	2.87428e+08	4.4858e+07	5.00885e+07	5.12394e+06	6.33379e+08	3.10837e+08	4.7924e+06	1.4982e+07	6780.33	1.04335e+08	129643	3.11371e+09	277599	3.05913e+06	6.01979e+07	2.22707e+08	4.33179e+09	5.26841e+06	8.59386e+07	1.20353e+07	2.93589e+07	1.03837e+06	4.98807e+08	1.1317e+08	6.27987e+07	1.59859e+09	5.23957e+06	1.12645e+09	4.62361e+06	1.42839e+08	1.77068e+09	8.77685e+06	3.64067e+07	7.65746e+10	3.36293e+06	2.57258e+08	1.69458e+06	2.16485e+07
WT_M13_1_2	NO	WT_M13_1	M13	2	1	WT	IEC	1.08653e+09	2.48163e+08	6.73254e+07	4.05972e+08	1.852e+08	3.60591e+07	2.38404e+07	997169	6.44477e+08	3.70619e+08	5.69797e+06	1.25353e+07	152268	9.69206e+07	1.80438e+06	3.52499e+09	313676	3.50182e+06	6.69052e+07	3.40252e+08	7.10672e+09	2.84271e+06	8.59337e+07	1.47235e+07	3.46379e+07	1.14313e+06	4.3333e+08	1.30159e+08	4.1878e+07	1.78e+09	7.47215e+06	1.50813e+09	5.65962e+06	1.67299e+08	1.70468e+09	2.1571e+07	3.57051e+07	7.52404e+10	7.77398e+06	2.06837e+08	957562	1.95821e+07
WT_M13_1_3	NO	WT_M13_1	M13	3	1	WT	IEC	1.04911e+09	2.44908e+08	4.86018e+07	4.16714e+08	2.48827e+08	3.37016e+07	3.51855e+07	1.00248e+06	7.57033e+08	3.68243e+08	6.23037e+06	1.10876e+07	30945	9.0308e+07	1.94226e+06	3.49631e+09	251840	3.50408e+06	6.51761e+07	3.58359e+08	7.26717e+09	2.63704e+06	8.18077e+07	1.454e+07	3.71661e+07	1.1951e+06	4.1815e+08	1.32508e+08	4.15182e+07	1.7485e+09	6.98356e+06	1.38875e+09	5.67407e+06	1.66904e+08	1.6702e+09	1.7865e+07	3.94418e+07	7.62862e+10	7.76704e+06	2.14219e+08	1.63894e+06	1.85927e+07
WT_M13_2_1	NO	WT_M13_2	M13	1	2	WT	IEC	9.73722e+08	2.4625e+08	2.61916e+07	3.98374e+08	2.17798e+08	3.34762e+07	5.24944e+07	2.88679e+06	8.40573e+08	3.37893e+08	5.99592e+06	5.22821e+06	209422	9.69894e+07	2.65397e+06	3.5804e+09	18291.8	2.84455e+06	7.04517e+07	3.67045e+08	8.70579e+09	911650	5.03912e+07	1.73613e+07	3.60664e+07	1.17671e+06	4.52937e+08	1.40133e+08	3.09536e+07	1.87744e+09	7.32465e+06	1.47091e+09	6.1105e+06	1.72869e+08	1.73772e+09	1.56499e+07	3.85402e+07	7.56582e+10	9.92981e+06	2.24552e+08	1.30198e+06	1.91709e+07
WT_M13_2_2	NO	WT_M13_2	M13	2	2	WT	IEC	9.49167e+08	2.53478e+08	5.59427e+07	3.60791e+08	2.36754e+08	2.76469e+07	3.54462e+07	896082	7.7012e+08	3.63657e+08	6.47253e+06	8.35276e+06	361714	9.06961e+07	2.98233e+06	3.36684e+09	3450.16	2.81726e+06	7.2532e+07	5.40092e+08	1.25296e+10	88351.7	3.23869e+07	1.59898e+07	3.71065e+07	1.24356e+06	4.55677e+08	1.40022e+08	3.00292e+07	1.6675e+09	5.49456e+06	1.52931e+09	6.08013e+06	1.56268e+08	1.74793e+09	1.15366e+07	3.94735e+07	7.46698e+10	1.38624e+07	2.00653e+08	2.06552e+06	2.05261e+07
WT_M13_3_1	NO	WT_M13_3	M13	1	3	WT	IEC	1.08613e+09	2.50252e+08	5.17634e+07	3.80684e+08	1.8997e+08	3.55426e+07	3.40546e+07	1.60664e+06	7.19082e+08	3.37031e+08	5.36339e+06	9.70764e+06	260362	9.24636e+07	2.71952e+06	3.23063e+09	109794	2.96404e+06	6.89374e+07	3.39599e+08	7.40759e+09	2.15399e+06	6.67905e+07	1.55451e+07	4.01128e+07	1.27473e+06	4.44679e+08	1.29761e+08	3.43793e+07	1.80369e+09	6.94199e+06	1.45673e+09	5.88298e+06	1.7686e+08	1.68359e+09	1.80224e+07	3.70651e+07	7.58855e+10	8.2739e+06	2.23165e+08	719715	1.74854e+07
WT_M13_3_2	NO	WT_M13_3	M13	2	3	WT	IEC	1.07496e+09	2.52753e+08	6.43997e+07	3.59017e+08	2.08657e+08	3.30506e+07	2.81359e+07	777737	6.95308e+08	3.59725e+08	5.98103e+06	7.92802e+06	91126.2	9.13618e+07	2.95351e+06	3.17583e+09	3602.25	3.15471e+06	6.68722e+07	4.7982e+08	1.0394e+10	596650	4.64427e+07	1.39284e+07	3.87853e+07	1.23533e+06	4.48758e+08	1.2539e+08	3.25815e+07	1.65998e+09	6.22186e+06	1.53081e+09	5.65285e+06	1.72116e+08	1.63483e+09	1.42376e+07	3.81335e+07	7.37082e+10	1.15889e+07	2.02071e+08	1.01204e+06	1.69401e+07
WT_M14_1_1	NO	WT_M14_1	M14	1	1	WT	IEC	5.72146e+08	2.50343e+08	9.21833e+07	1.45939e+08	2.00506e+08	6.00237e+06	4.38814e+07	1.05819e+06	1.32716e+09	7.00671e+08	1.04667e+07	9.73021e+06	497698	9.59692e+07	1.65394e+06	2.7017e+09	2541.58	3.86114e+06	8.49508e+07	3.58251e+08	7.84054e+09	2541.58	6.89388e+06	1.95507e+07	9.03278e+06	1.10212e+06	5.06362e+08	1.68517e+08	3.0291e+07	1.58035e+09	7.55066e+06	1.6988e+09	6.57483e+06	1.54794e+08	1.54107e+09	548113	5.04883e+07	6.70575e+10	3.15651e+07	1.55121e+08	2.37946e+06	5.16128e+07
WT_M14_1_2	NO	WT_M14_1	M14	2	1	WT	IEC	5.55647e+08	2.48779e+08	1.02694e+08	1.35232e+08	2.02717e+08	4.90096e+06	3.79616e+07	715337	1.35156e+09	7.0807e+08	1.05291e+07	1.43726e+07	170022	9.81291e+07	1.34288e+06	2.69457e+09	2444.46	2.93776e+06	8.21864e+07	4.17578e+08	8.4459e+09	2444.46	1.92195e+06	1.92601e+07	8.99021e+06	832814	5.08113e+08	1.75983e+08	2.74126e+07	1.23837e+09	7.6012e+06	1.72715e+09	6.65668e+06	1.06262e+08	1.48642e+09	230794	5.05443e+07	6.66158e+10	3.88954e+07	1.43373e+08	1.30961e+06	4.74648e+07
WT_M14_2_1	NO	WT_M14_2	M14	1	2	WT	IEC	6.33242e+08	2.44966e+08	3.39866e+07	1.65052e+08	2.49791e+08	8.60227e+06	5.98599e+07	3.49257e+06	1.36776e+09	7.7608e+08	9.9627e+06	8.78872e+06	306563	9.8386e+07	1.89636e+06	3.08101e+09	2845.28	3.64798e+06	9.42542e+07	4.37011e+08	1.11374e+10	78532.3	2.16047e+07	1.87628e+07	5.47611e+07	1.39086e+06	5.43863e+08	1.43664e+08	2.07832e+07	1.96239e+09	8.87592e+06	1.45459e+09	6.61207e+06	1.7605e+08	1.85442e+09	6.17788e+06	5.56752e+07	7.10786e+10	2.1162e+07	1.80541e+08	1.67507e+06	2.84818e+07
WT_M14_2_2	NO	WT_M14_2	M14	2	2	WT	IEC	6.24078e+08	2.46776e+08	6.70016e+07	1.4648e+08	2.2309e+08	4.53761e+06	3.90154e+07	1.23242e+06	1.41213e+09	7.69669e+08	9.40902e+06	1.0628e+07	246439	9.75397e+07	1.71371e+06	2.8925e+09	2634.35	3.09149e+06	9.11338e+07	5.93833e+08	1.46097e+10	2634.35	1.05905e+07	1.78227e+07	5.1676e+07	1.08875e+06	5.00715e+08	1.60756e+08	1.5381e+07	1.58118e+09	7.7349e+06	1.54185e+09	6.96239e+06	1.44713e+08	1.79398e+09	2.96501e+06	5.39359e+07	7.05902e+10	2.64349e+07	1.61246e+08	1.05179e+06	3.12974e+07
WT_M14_3_1	NO	WT_M14_3	M14	1	3	WT	IEC	6.33663e+08	2.40039e+08	5.85702e+07	1.54407e+08	2.29111e+08	2.83343e+06	5.16217e+07	2.27035e+06	1.30444e+09	7.55222e+08	9.65962e+06	1.06569e+07	230383	9.47148e+07	1.55187e+06	2.88766e+09	2782.21	3.618e+06	9.69744e+07	4.11331e+08	1.01354e+10	57417	1.52691e+07	1.85883e+07	7.65787e+07	1.22012e+06	5.33186e+08	1.48317e+08	2.39407e+07	1.7786e+09	6.7887e+06	1.53861e+09	6.71642e+06	1.79802e+08	1.69816e+09	1.80689e+06	5.05458e+07	7.05419e+10	2.26232e+07	1.74319e+08	1.336e+06	3.33986e+07
WT_M14_3_2	NO	WT_M14_3	M14	2	3	WT	IEC	6.25331e+08	2.42679e+08	8.08355e+07	1.45219e+08	1.45234e+08	3.8636e+06	3.80844e+07	1.21227e+06	1.21852e+09	7.17824e+08	1.01685e+07	1.06106e+07	294679	9.09849e+07	1.48786e+06	2.79323e+09	2581.65	2.64159e+06	9.20098e+07	5.46909e+08	1.26597e+10	2581.65	6.03752e+06	1.65845e+07	7.95944e+07	996881	4.9122e+08	1.62474e+08	1.87029e+07	1.4504e+09	7.31896e+06	1.691e+09	6.15881e+06	1.31193e+08	1.58234e+09	381044	4.97519e+07	7.00947e+10	2.90065e+07	1.5195e+08	1.35165e+06	3.23532e+07
WT_M17_1_1	NO	WT_M17_1	M17	1	1	WT	IEC	1.67645e+09	3.15572e+08	3.71262e+07	2.9912e+08	4.64281e+08	5.15271e+07	4.18309e+07	666494	5.33653e+08	1.97543e+08	6.0192e+06	1.39207e+07	5449	9.68072e+07	396715	3.09703e+09	2.78563e+06	2.89695e+06	4.94096e+07	2.1204e+08	2.38129e+09	1.33578e+07	1.98279e+08	1.28434e+07	2.49077e+07	1.26902e+06	4.51574e+08	8.93607e+07	3.16308e+07	1.66271e+09	1.02747e+07	1.20938e+09	2.88918e+06	1.39056e+08	1.43132e+09	2.89647e+07	3.49624e+07	7.85586e+10	2.88231e+06	2.48455e+08	4.1927e+06	3.45937e+07
WT_M17_1_2	NO	WT_M17_1	M17	2	1	WT	IEC	1.72796e+09	3.12647e+08	5.64588e+07	2.90488e+08	2.23459e+08	4.526e+07	2.35155e+07	837956	1.09547e+09	2.11011e+08	6.45119e+06	2.4157e+07	410929	1.01587e+08	672985	2.92767e+09	2.20111e+06	3.06504e+06	5.36236e+07	2.94262e+08	3.04238e+09	1.16011e+07	1.96053e+08	1.33301e+07	2.01646e+07	1.03587e+06	4.46447e+08	8.18905e+07	3.08399e+07	1.69858e+09	1.06149e+07	1.38809e+09	3.2217e+06	1.52702e+08	1.45011e+09	3.48802e+07	3.32343e+07	7.58837e+10	4.6417e+06	2.38595e+08	2.6901e+06	3.06509e+07
WT_M17_2_1	NO	WT_M17_2	M17	1	2	WT	IEC	1.69623e+09	3.20256e+08	3.47735e+07	3.05802e+08	2.9109e+08	5.06882e+07	3.91756e+07	489518	5.10624e+08	1.96065e+08	6.42612e+06	1.61485e+07	255400	1.0597e+08	448598	3.08057e+09	2.59197e+06	2.96157e+06	4.99476e+07	2.07065e+08	2.41531e+09	1.32036e+07	2.00772e+08	1.34887e+07	2.34108e+07	1.05523e+06	4.56225e+08	9.108e+07	3.40085e+07	1.65647e+09	1.03306e+07	1.26824e+09	3.17445e+06	1.41801e+08	1.46224e+09	2.81878e+07	3.6051e+07	7.67402e+10	3.51497e+06	2.49439e+08	3.71133e+06	3.6809e+07
WT_M17_2_2	NO	WT_M17_2	M17	2	2	WT	IEC	1.79817e+09	3.27915e+08	5.10052e+07	3.08308e+08	2.47932e+08	4.84218e+07	2.60956e+07	1.1982e+06	6.44875e+08	2.05977e+08	6.48362e+06	2.1935e+07	110391	9.79815e+07	1.65619e+06	3.03367e+09	3.20631e+06	2.71809e+06	5.14059e+07	2.52835e+08	2.06024e+09	1.61287e+07	2.1724e+08	1.34083e+07	2.26303e+07	1.07371e+06	4.55485e+08	8.18201e+07	4.19834e+07	1.67304e+09	1.0638e+07	1.27547e+09	3.10028e+06	1.43148e+08	1.46729e+09	3.33883e+07	3.42821e+07	7.88039e+10	3.51066e+06	2.38901e+08	4.15543e+06	3.35381e+07
WT_M17_3_1	NO	WT_M17_3	M17	1	3	WT	IEC	1.81031e+09	3.18695e+08	3.73977e+07	3.13428e+08	2.3402e+08	5.24745e+07	3.26285e+07	4.13722e+06	9.19492e+08	2.00617e+08	6.24394e+06	1.63784e+07	5810.22	1.02309e+08	837653	3.23648e+09	3.17343e+06	3.67637e+06	5.17127e+07	1.55327e+08	1.47806e+09	1.73145e+07	2.24933e+08	1.40813e+07	1.99862e+07	1.09699e+06	4.62176e+08	8.67704e+07	4.70763e+07	1.69301e+09	1.06184e+07	1.17413e+09	3.03593e+06	1.51098e+08	1.59063e+09	3.40344e+07	3.23166e+07	7.80991e+10	3.24225e+06	2.66966e+08	3.1597e+06	3.32778e+07
WT_M17_3_2	NO	WT_M17_3	M17	2	3	WT	IEC	1.79742e+09	3.09851e+08	5.71609e+07	3.05046e+08	2.17062e+08	4.97941e+07	2.27899e+07	3.79108e+06	6.5879e+08	1.9928e+08	6.61318e+06	1.7774e+07	392965	1.05729e+08	729864	3.00958e+09	2.73994e+06	3.19122e+06	4.9938e+07	1.81783e+08	1.67153e+09	1.7583e+07	2.27393e+08	1.36262e+07	2.09973e+07	1.06766e+06	4.59184e+08	8.09431e+07	3.23934e+07	1.68254e+09	9.98375e+06	1.36844e+09	3.24358e+06	1.5883e+08	1.5086e+09	3.51996e+07	3.29278e+07	7.4357e+10	3.8116e+06	2.49904e+08	2.73398e+06	3.09589e+07
WT_M17_3_3	NO	WT_M17_3	M17	3	3	WT	IEC	1.77319e+09	3.136e+08	3.52204e+07	3.24931e+08	2.27907e+08	5.60352e+07	3.23835e+07	2.86591e+06	7.62689e+08	2.01873e+08	5.86513e+06	1.13819e+07	465517	9.9761e+07	629281	3.0146e+09	3.17077e+06	2.85545e+06	4.87117e+07	1.62047e+08	1.67071e+09	1.77491e+07	2.16886e+08	1.38598e+07	2.28567e+07	1.06504e+06	4.71219e+08	8.47833e+07	3.20087e+07	1.62555e+09	1.0013e+07	1.32014e+09	2.99987e+06	1.44485e+08	1.4982e+09	2.48838e+07	3.45416e+07	7.73849e+10	3.7999e+06	2.56188e+08	3.80871e+06	3.43201e+07
WT_M17_4_1	NO	WT_M17_4	M17	1	4	WT	IEC	1.7336e+09	3.11951e+08	8.68424e+06	3.35275e+08	3.34868e+08	6.2233e+07	2.92209e+07	8.35125e+06	5.99618e+08	1.91005e+08	6.21876e+06	1.49124e+07	296398	1.0367e+08	987455	3.18912e+09	2.73823e+06	3.51871e+06	5.26928e+07	1.35287e+08	1.34777e+09	1.90848e+07	2.12588e+08	1.46462e+07	2.66584e+07	1.19184e+06	4.85384e+08	9.53691e+07	3.36173e+07	1.66668e+09	8.64333e+06	1.19232e+09	2.50809e+06	1.4216e+08	1.57742e+09	2.72237e+07	3.6817e+07	7.67174e+10	3.40133e+06	2.86145e+08	4.55005e+06	3.73155e+07
WT_M23_1_1	NO	WT_M23_1	M23	1	1	WT	IEC	1.4885e+09	2.98085e+08	7.40597e+07	2.94084e+08	1.98444e+08	6.92961e+07	2.84847e+07	1.27149e+06	6.46255e+08	2.89623e+08	5.01658e+06	1.89561e+07	170353	5.94823e+07	2.11276e+06	2.14061e+09	1.85552e+06	3.26215e+06	6.02711e+07	3.93543e+08	5.54388e+09	4.28885e+06	1.76561e+08	1.3212e+07	3.25517e+07	1.28447e+06	4.73213e+08	8.28136e+07	2.41199e+07	1.55291e+09	1.00531e+07	1.22427e+09	2.63176e+06	1.72565e+08	1.26262e+09	5.2394e+07	3.40355e+07	7.1299e+10	8.56547e+06	2.24274e+08	1.87962e+06	1.68512e+07
WT_M23_1_2	NO	WT_M23_1	M23	2	1	WT	IEC	1.48063e+09	2.99651e+08	6.71777e+07	3.14654e+08	1.71838e+08	7.03827e+07	2.87543e+07	2.18113e+06	8.39714e+08	2.71119e+08	4.89516e+06	1.69519e+07	316513	6.08624e+07	1.96709e+06	2.2086e+09	2.08993e+06	3.0005e+06	5.84934e+07	3.15931e+08	4.24031e+09	6.27099e+06	2.02396e+08	1.42965e+07	3.02717e+07	1.47829e+06	4.91968e+08	9.13195e+07	2.41734e+07	1.54855e+09	9.02728e+06	1.17378e+09	3.24815e+06	1.75728e+08	1.29558e+09	5.87852e+07	3.37125e+07	7.14446e+10	6.65778e+06	2.37833e+08	2.57219e+06	2.05702e+07
WT_M23_2_1	NO	WT_M23_2	M23	1	2	WT	IEC	1.46785e+09	3.06484e+08	7.411e+07	3.0204e+08	2.1277e+08	6.53013e+07	2.78179e+07	998083	7.49175e+08	2.74049e+08	4.99144e+06	1.75456e+07	116236	6.09609e+07	2.12458e+06	2.13562e+09	1.71027e+06	3.23838e+06	5.92109e+07	3.94898e+08	5.39044e+09	4.3755e+06	1.83708e+08	1.35384e+07	3.12825e+07	1.5324e+06	4.87089e+08	8.46115e+07	2.37045e+07	1.54997e+09	9.6881e+06	1.22984e+09	2.98821e+06	1.73083e+08	1.25783e+09	5.55326e+07	3.25908e+07	7.01341e+10	7.82963e+06	2.27804e+08	2.34366e+06	2.09371e+07
WT_M23_2_2	NO	WT_M23_2	M23	2	2	WT	IEC	1.40738e+09	2.97991e+08	4.60379e+07	3.15101e+08	2.94115e+08	7.02287e+07	4.27231e+07	2.05342e+06	6.16347e+08	2.65191e+08	4.94955e+06	1.36032e+07	201577	6.30707e+07	2.01041e+06	2.23768e+09	1.94772e+06	3.22719e+06	5.62657e+07	3.11501e+08	4.26683e+09	5.808e+06	1.98845e+08	1.41557e+07	3.52978e+07	1.6381e+06	4.94657e+08	9.38791e+07	2.53075e+07	1.5113e+09	9.08305e+06	1.107e+09	3.20762e+06	1.64012e+08	1.26465e+09	4.71943e+07	3.68801e+07	7.20911e+10	5.56657e+06	2.40894e+08	2.16398e+06	2.03147e+07
WT_M23_3_1	NO	WT_M23_3	M23	1	3	WT	IEC	1.62717e+09	2.95784e+08	1.58717e+07	3.47994e+08	2.22137e+08	7.55961e+07	5.02347e+07	9.03545e+06	4.60206e+08	2.69858e+08	4.41248e+06	1.87261e+07	5741.28	7.03903e+07	932232	2.35021e+09	3.007e+06	2.85537e+06	5.69045e+07	2.01028e+08	2.38665e+09	1.22137e+07	2.34276e+08	1.36539e+07	3.48832e+07	1.5796e+06	5.06911e+08	8.40993e+07	2.96265e+07	1.34458e+09	1.06117e+07	9.82171e+08	2.73066e+06	1.34341e+08	1.32078e+09	4.8012e+07	3.31499e+07	7.45331e+10	3.73808e+06	2.72658e+08	2.35128e+06	1.95308e+07
WT_M23_3_2	NO	WT_M23_3	M23	2	3	WT	IEC	1.5845e+09	2.94501e+08	4.47e+07	3.12751e+08	2.51467e+08	6.47653e+07	3.66984e+07	2.67836e+06	7.64575e+08	2.6487e+08	3.47399e+06	1.92574e+07	43997.3	6.42677e+07	1.0093e+06	2.29292e+09	3.07458e+06	2.87104e+06	5.53993e+07	2.36347e+08	2.93193e+09	1.01798e+07	2.32591e+08	1.34548e+07	3.17039e+07	1.36637e+06	4.9956e+08	7.85006e+07	2.84837e+07	1.34944e+09	8.92202e+06	1.03756e+09	3.34308e+06	1.56104e+08	1.25234e+09	5.0404e+07	3.55566e+07	7.43392e+10	4.21137e+06	2.45049e+08	2.96598e+06	1.8681e+07
WT_M23_4_1	NO	WT_M23_4	M23	1	4	WT	IEC	1.46735e+09	2.83793e+08	3.81682e+07	2.84494e+08	2.0022e+08	7.67623e+07	4.08178e+07	5.09505e+06	9.37381e+08	2.58943e+08	4.67436e+06	1.41001e+07	657481	6.58177e+07	1.12825e+06	2.33421e+09	2.03059e+06	2.66301e+06	5.43794e+07	2.35591e+08	3.71835e+09	6.50785e+06	1.8435e+08	1.34713e+07	3.04593e+07	1.4313e+06	5.19488e+08	8.23093e+07	2.36425e+07	1.45157e+09	8.54821e+06	1.01652e+09	2.80595e+06	1.66644e+08	1.26689e+09	4.61676e+07	3.39818e+07	7.27402e+10	5.02098e+06	2.64681e+08	1.96633e+06	1.89271e+07
WT_M23_4_2	NO	WT_M23_4	M23	2	4	WT	IEC	1.44813e+09	2.90922e+08	5.87733e+07	2.79049e+08	2.25027e+08	7.5532e+07	3.31454e+07	1.43696e+06	6.96991e+08	2.75048e+08	4.69844e+06	1.65468e+07	382406	5.92718e+07	1.40256e+06	2.23278e+09	1.80066e+06	3.17762e+06	5.28849e+07	3.47427e+08	5.07866e+09	4.2555e+06	1.72557e+08	1.37295e+07	3.30079e+07	1.46879e+06	4.89778e+08	7.9074e+07	2.51346e+07	1.4756e+09	9.20081e+06	1.11044e+09	2.62677e+06	1.60668e+08	1.21931e+09	4.60902e+07	3.39537e+07	7.17582e+10	6.32481e+06	2.4114e+08	2.13235e+06	1.81308e+07
WT_M4_1_1	NO	WT_M4_1	M4	1	1	WT	IEC	1.34639e+09	1.72249e+08	5.1817e+07	2.782e+08	2.51821e+08	3.96839e+07	2.90865e+07	4.36802e+06	1.2856e+09	7.26493e+08	1.07613e+07	7.60961e+06	543104	1.20954e+08	2.26767e+06	3.80401e+09	19665.4	2.53596e+06	7.07803e+07	3.03832e+08	6.11529e+09	2.61957e+06	4.7348e+07	1.19258e+07	2.26638e+07	515348	6.54781e+08	1.54902e+08	2.55119e+07	1.59793e+09	1.52189e+06	2.5059e+09	7.02225e+06	2.45691e+08	1.36445e+09	8.66086e+06	4.15832e+07	6.98137e+10	8.98957e+06	2.11533e+08	165280	6.61326e+06
WT_M4_1_2	NO	WT_M4_1	M4	2	1	WT	IEC	1.31618e+09	1.7407e+08	6.16896e+07	2.7927e+08	2.41821e+08	3.72821e+07	2.54056e+07	1.72292e+06	1.27566e+09	6.98828e+08	1.08822e+07	6.4468e+06	587064	1.12579e+08	2.14655e+06	3.77489e+09	4468.86	2.36079e+06	7.22536e+07	4.18992e+08	8.08026e+09	1.21187e+06	3.42947e+07	1.09314e+07	2.33202e+07	511633	6.12541e+08	1.60361e+08	2.12621e+07	1.5568e+09	2.30747e+06	2.68321e+09	6.73864e+06	2.18984e+08	1.32344e+09	7.22096e+06	3.94919e+07	6.92103e+10	1.13701e+07	1.89945e+08	138872	5.82769e+06
WT_M4_2_1	NO	WT_M4_2	M4	1	2	WT	IEC	1.38604e+09	1.73779e+08	5.4879e+07	2.83277e+08	2.49182e+08	4.34147e+07	2.57952e+07	2.99082e+06	1.25785e+09	6.98371e+08	1.06808e+07	7.85994e+06	597902	1.19251e+08	2.52449e+06	3.80955e+09	123786	2.75101e+06	7.49952e+07	3.14378e+08	5.52056e+09	3.6619e+06	6.56494e+07	1.05502e+07	2.2423e+07	721920	6.42083e+08	1.54045e+08	2.73251e+07	1.58334e+09	1.63092e+06	2.47174e+09	6.68197e+06	2.44217e+08	1.4326e+09	1.43198e+07	3.84575e+07	7.01152e+10	8.75939e+06	2.02934e+08	214690	6.2542e+06
WT_M4_2_2	NO	WT_M4_2	M4	2	2	WT	IEC	1.36245e+09	1.76184e+08	6.32446e+07	2.76181e+08	2.47594e+08	4.36644e+07	2.14186e+07	1.6277e+06	1.22805e+09	7.19489e+08	1.08926e+07	6.69763e+06	599974	1.17717e+08	2.42451e+06	3.74593e+09	68569.5	2.78081e+06	7.54981e+07	4.09775e+08	7.2141e+09	2.04543e+06	5.36972e+07	1.03874e+07	2.40614e+07	705478	6.12687e+08	1.53581e+08	2.43385e+07	1.54072e+09	2.68904e+06	2.6732e+09	6.54632e+06	2.28597e+08	1.38054e+09	1.26114e+07	3.86153e+07	6.99483e+10	1.05609e+07	1.91076e+08	30549	4.84416e+06
WT_M4_3_1	NO	WT_M4_3	M4	1	3	WT	IEC	1.26025e+09	1.75802e+08	3.04923e+07	2.9022e+08	2.93085e+08	4.35686e+07	4.37368e+07	4.39395e+06	1.23219e+09	7.06912e+08	1.09803e+07	2.81463e+06	1.06238e+06	1.21771e+08	1.70463e+06	3.95833e+09	4799.73	2.78989e+06	7.75551e+07	2.94791e+08	5.6444e+09	2.63485e+06	5.30182e+07	1.12733e+07	2.51211e+07	661420	6.64082e+08	1.55237e+08	2.21901e+07	1.62623e+09	1.90839e+06	2.16526e+09	6.14583e+06	2.36244e+08	1.40947e+09	1.0127e+07	4.54624e+07	7.12195e+10	8.77788e+06	2.24655e+08	480022	4.36595e+06
WT_M4_3_2	NO	WT_M4_3	M4	2	3	WT	IEC	1.2502e+09	1.77945e+08	5.37764e+07	2.74775e+08	2.53023e+08	3.69504e+07	2.94688e+07	2.31333e+06	1.13745e+09	6.91218e+08	1.11635e+07	5.47298e+06	1.54763e+06	1.11542e+08	2.69946e+06	3.75288e+09	4460.56	2.34105e+06	7.18397e+07	4.1033e+08	7.85318e+09	1.42156e+06	4.35221e+07	1.11343e+07	2.54275e+07	643817	6.23713e+08	1.65807e+08	2.01492e+07	1.56974e+09	2.30767e+06	2.65351e+09	7.54452e+06	2.19801e+08	1.33227e+09	9.94945e+06	4.07905e+07	6.96014e+10	1.10169e+07	1.96794e+08	4460.56	5.40336e+06
WT_M9_1_1	NO	WT_M9_1	M9	1	1	WT	IEC	1.02016e+09	2.52666e+08	5.87375e+07	9.92624e+07	2.14494e+08	1.80936e+07	3.18272e+07	2.45573e+06	1.00189e+09	2.94175e+08	8.27332e+06	7.2693e+06	741241	5.93893e+07	2.41792e+06	3.15479e+09	4088.61	2.71739e+06	7.23127e+07	5.75906e+08	1.36573e+10	34486.4	1.69794e+07	1.69086e+07	2.62671e+07	1.40876e+06	5.48239e+08	1.36938e+08	2.57107e+07	1.68386e+09	3.80673e+06	1.28926e+09	4.54474e+06	1.50392e+08	1.34075e+09	3.76692e+06	3.4666e+07	6.9319e+10	1.23205e+07	2.30117e+08	1.12312e+06	1.9793e+07
WT_M9_1_2	NO	WT_M9_1	M9	2	1	WT	IEC	9.84594e+08	2.5006e+08	7.15419e+07	8.97672e+07	2.57168e+08	1.39529e+07	3.03829e+07	1.01351e+06	1.22218e+09	2.95004e+08	8.35782e+06	9.12736e+06	523959	6.70404e+07	2.36612e+06	3.07482e+09	3706.49	2.54247e+06	7.04136e+07	7.48534e+08	1.71876e+10	3706.49	8.7937e+06	1.60876e+07	2.55909e+07	1.34859e+06	5.31698e+08	1.37865e+08	2.50888e+07	1.4566e+09	4.05437e+06	1.29659e+09	4.58019e+06	9.57541e+07	1.20035e+09	1.87899e+06	3.52376e+07	6.95689e+10	1.63817e+07	1.91957e+08	1.28812e+06	1.77397e+07
WT_M9_2_1	NO	WT_M9_2	M9	1	2	WT	IEC	1.05844e+09	2.45162e+08	5.65792e+07	1.02305e+08	1.41958e+08	3.93983e+07	4.23314e+07	4.01643e+06	1.16452e+09	2.81358e+08	8.22733e+06	6.8394e+06	321892	7.38575e+07	2.21856e+06	3.1475e+09	4237.88	3.13173e+06	7.35068e+07	5.00221e+08	1.11946e+10	372642	1.01048e+07	1.68291e+07	2.79661e+07	1.48886e+06	5.75292e+08	1.29229e+08	2.17742e+07	1.72244e+09	3.36654e+06	1.23387e+09	4.32946e+06	1.76427e+08	1.35834e+09	926759	4.05439e+07	7.15562e+10	1.16535e+07	2.37167e+08	884137	1.40479e+07
WT_M9_2_2	NO	WT_M9_2	M9	2	2	WT	IEC	1.02744e+09	2.46813e+08	7.0074e+07	9.54479e+07	2.11062e+08	3.14863e+07	3.38507e+07	1.69317e+06	1.08781e+09	3.00322e+08	8.29489e+06	5.02914e+06	289941	6.69327e+07	2.20868e+06	2.94119e+09	3913.22	2.67712e+06	6.83106e+07	6.93754e+08	1.54245e+10	3913.22	5.13171e+06	1.63047e+07	2.62211e+07	1.31147e+06	5.50852e+08	1.3245e+08	2.18661e+07	1.487e+09	3.78946e+06	1.30931e+09	4.18624e+06	1.19566e+08	1.23651e+09	1.08925e+06	3.72783e+07	7.05127e+10	1.52622e+07	2.04502e+08	1.05693e+06	1.34453e+07
WT_M9_3_1	NO	WT_M9_3	M9	1	3	WT	IEC	9.91956e+08	2.45821e+08	7.38189e+07	9.69595e+07	1.9948e+08	2.05198e+07	3.17544e+07	1.93542e+06	1.14625e+09	2.88316e+08	7.73704e+06	9.01476e+06	135841	7.0658e+07	2.47133e+06	3.03985e+09	3939.93	2.67609e+06	6.76817e+07	6.22277e+08	1.48339e+10	70098.7	8.15618e+06	1.67549e+07	2.03408e+07	1.61955e+06	5.4457e+08	1.34323e+08	2.70399e+07	1.64629e+09	3.40984e+06	1.29e+09	4.43217e+06	1.45596e+08	1.2166e+09	1.43955e+06	3.72836e+07	6.87353e+10	1.47595e+07	2.09444e+08	387167	1.89138e+07
WT_M9_3_2	NO	WT_M9_3	M9	2	3	WT	IEC	9.61355e+08	2.44761e+08	7.93243e+07	8.75618e+07	1.93927e+08	1.61422e+07	2.89614e+07	872500	1.12934e+09	2.91215e+08	8.16576e+06	6.1062e+06	706489	6.72278e+07	2.05858e+06	2.90336e+09	3644.04	2.65299e+06	6.54412e+07	7.4142e+08	1.74531e+10	3644.04	3.80468e+06	1.57777e+07	1.89913e+07	1.38434e+06	5.37251e+08	1.33784e+08	2.73197e+07	1.39327e+09	3.40225e+06	1.39082e+09	3.98008e+06	9.57873e+07	1.09431e+09	993923	3.63464e+07	6.85058e+10	1.87364e+07	1.86987e+08	748268	1.64311e+07
[truncated: 170 more columns]

## Sheet: Mean_Normalised Data
class	Mouse_Number	BiologicalReplicate	Sample	Origin	valine-d8	1-methyladenosine	1-methylhistidine	1-methylnicotinamide	2-hydroxyglutarate	alpha-ketoglutarate	3-methylhistidine	3-sulfinoalanine	4-aminobutyrate	4-guanidinobutanoate	4-hydroxyphenyllactate	4-hydroxyproline	5-aminoimidazole ribotide	5-aminopentanoate	5-formamidoimidazole-4-carboxamide ribotide	acetylcholine	acetyl-CoA	acetylphosphate	aconitate	adenine	adenosine	adenylosuccinate	ADP	ADP-glucose	ADP-ribose	AICAR	alanine	allantoin	aminoadipate	AMP	anserine	arginine	argininosuccinate	asparagine	aspartate	ATP	beta-alanine	betaine	biotin	carbamoylphosphate	carnitine C10	carnitine C12	carnitine C14	carnitine C16	carnitine C18
TG_M10_1	M10	1	TG	IEC	1.07363e+09	1.84505e+08	7.8521e+07	1.35694e+08	6.81073e+08	6.6826e+07	7.22559e+07	6.16175e+06	2.30994e+09	5.40513e+08	9.75513e+06	2.70255e+07	9.51722e+07	1.25896e+08	1.29606e+07	6.91855e+08	1.57104e+06	1.17521e+06	4.70145e+07	3.10055e+08	5.09012e+09	1.15031e+06	6.52572e+07	8.06681e+06	8.09742e+06	920641	6.496e+08	5.46499e+07	1.07399e+08	1.42135e+09	1.23215e+07	1.41795e+09	3.40857e+06	1.21595e+08	2.62477e+08	1.17664e+07	4.11861e+07	5.44317e+10	2.54583e+07	1.69196e+08	1.87683e+06	1.54443e+07	3.40818e+08	4.41904e+08	3.55723e+08
TG_M10_2	M10	2	TG	IEC	7.69949e+08	2.10643e+08	8.43245e+07	1.32919e+08	6.63057e+08	1.42173e+07	8.50703e+07	6.27557e+06	2.30411e+09	5.56472e+08	1.06055e+07	1.77009e+07	9.18636e+07	1.22115e+08	1.44801e+07	4.53705e+08	310985	1.31762e+06	5.88185e+07	1.97532e+08	2.9699e+09	444529	4.53807e+07	8.40034e+06	6.98539e+06	1.1108e+06	6.63067e+08	6.87071e+07	1.60399e+08	1.495e+09	1.19743e+07	1.39481e+09	3.87742e+06	8.82588e+07	2.12069e+08	3.89089e+06	4.60826e+07	5.23467e+10	3.33437e+07	1.5166e+08	2.87153e+06	3.73987e+07	1.27877e+08	2.70008e+08	1.13168e+08
TG_M10_3	M10	3	TG	IEC	7.33851e+08	2.15385e+08	9.29603e+07	1.30259e+08	6.58892e+08	9.0967e+06	8.51168e+07	4.28712e+06	2.26585e+09	5.41594e+08	1.13116e+07	1.63653e+07	8.21587e+07	1.23607e+08	1.48514e+07	4.40196e+08	259482	1.47166e+06	5.64911e+07	2.04381e+08	2.84623e+09	293420	4.72219e+07	9.31723e+06	9.71632e+06	901187	6.63745e+08	7.63783e+07	1.69939e+08	1.52282e+09	1.27031e+07	1.41678e+09	4.11206e+06	6.90718e+07	1.98466e+08	4.05654e+06	4.60649e+07	5.13365e+10	3.35336e+07	1.41899e+08	2.76219e+06	4.3606e+07	9.59307e+07	2.48915e+08	9.40522e+07
TG_M15_1	M15	1	TG	IEC	9.79014e+08	3.26318e+08	7.24984e+07	3.12338e+08	2.43169e+08	2.55526e+07	6.0322e+07	4.52292e+06	2.74063e+09	4.66654e+08	7.38222e+06	4.74001e+06	1.53736e+08	1.76336e+08	1.17861e+07	8.7557e+08	2.67429e+06	2.13471e+06	4.61469e+07	3.40597e+08	7.89817e+09	2.20514e+06	1.04871e+08	1.34808e+07	1.66644e+07	3.33057e+06	5.77765e+08	6.21397e+07	1.21528e+08	2.13208e+09	1.68877e+07	1.62796e+09	2.67747e+06	1.11966e+08	3.31557e+08	2.40413e+07	4.64862e+07	4.98076e+10	2.36225e+07	1.65642e+08	1.06699e+06	1.21708e+07	1.87027e+08	3.37513e+08	2.07352e+08
TG_M15_2	M15	2	TG	IEC	1.00852e+09	3.20315e+08	4.16226e+07	3.4325e+08	2.76403e+08	3.01337e+07	7.44087e+07	5.39055e+06	1.85376e+09	4.52375e+08	7.12917e+06	4.41407e+06	1.77624e+08	1.57322e+08	1.07051e+07	9.01651e+08	3.03566e+06	1.90178e+06	4.75363e+07	3.05803e+08	7.06339e+09	2.89453e+06	1.18597e+08	1.39334e+07	1.8654e+07	3.50679e+06	6.00466e+08	6.14763e+07	1.1662e+08	2.09729e+09	1.66457e+07	1.56541e+09	2.73698e+06	7.17313e+07	3.23232e+08	2.35749e+07	3.8911e+07	5.03559e+10	2.22156e+07	1.76034e+08	1.46443e+06	1.23328e+07	1.83512e+08	3.476e+08	2.15068e+08
TG_M15_3	M15	3	TG	IEC	1.32687e+09	3.08394e+08	4.70496e+07	3.22847e+08	3.42534e+08	5.15081e+07	6.15869e+07	5.35505e+06	2.58788e+09	4.30149e+08	6.86053e+06	7.26034e+06	1.54457e+08	1.57258e+08	7.94473e+06	1.08298e+09	5.65872e+06	1.82102e+06	4.06466e+07	2.46433e+08	4.48341e+09	4.69188e+06	1.35702e+08	1.17654e+07	1.52474e+07	3.34484e+06	5.89554e+08	4.98721e+07	1.82421e+08	1.91536e+09	1.46183e+07	1.39142e+09	2.40945e+06	1.33764e+08	2.383e+08	2.51205e+07	4.53794e+07	4.97811e+10	1.7549e+07	1.86857e+08	785566	1.11777e+07	1.53698e+08	3.54967e+08	2.93778e+08
TG_M16_1	M16	1	TG	IEC	1.04083e+09	2.93495e+08	5.20665e+07	3.03673e+08	3.44596e+08	5.50371e+07	8.67851e+07	4.31827e+06	2.70331e+09	3.17084e+08	4.9022e+06	1.2272e+07	1.47759e+08	2.09993e+08	2.86443e+06	1.09645e+09	2.34757e+06	2.39187e+06	2.51734e+07	2.24247e+08	4.42689e+09	5.93397e+06	1.27623e+08	1.24389e+07	6.77406e+06	2.90797e+06	5.8828e+08	4.50204e+07	1.70822e+08	1.8773e+09	2.07349e+07	1.28921e+09	1.55215e+06	1.13417e+08	1.91557e+08	2.492e+07	5.89672e+07	4.31711e+10	1.77441e+07	1.50649e+08	515957	8.81298e+06	1.31998e+08	4.19162e+08	3.35244e+08
TG_M16_2	M16	2	TG	IEC	9.34913e+08	3.00721e+08	4.2499e+07	3.12051e+08	3.4343e+08	5.97295e+07	8.70096e+07	4.8104e+06	2.54791e+09	3.62496e+08	4.82566e+06	1.78369e+07	1.28533e+08	2.05135e+08	2.41552e+06	1.0568e+09	2.501e+06	2.45098e+06	2.43758e+07	2.17359e+08	4.21924e+09	5.68249e+06	1.25319e+08	1.18572e+07	5.26581e+06	2.93356e+06	5.93131e+08	4.53674e+07	1.6789e+08	1.85196e+09	2.02376e+07	1.14784e+09	1.31855e+06	1.06734e+08	1.95342e+08	2.29911e+07	5.91944e+07	4.21144e+10	1.49096e+07	1.41938e+08	716161	8.29684e+06	1.44326e+08	4.50933e+08	3.46756e+08
TG_M16_3	M16	3	TG	IEC	9.55447e+08	3.07583e+08	6.34403e+07	3.05185e+08	3.48391e+08	5.02424e+07	8.35187e+07	4.06259e+06	2.77343e+09	3.86361e+08	5.01045e+06	1.41631e+07	1.56293e+08	2.07707e+08	6.71864e+06	1.00257e+09	2.16168e+06	2.46995e+06	2.59529e+07	2.55069e+08	5.42405e+09	4.62831e+06	1.15827e+08	1.21584e+07	9.23671e+06	3.18215e+06	5.91212e+08	4.88923e+07	1.63608e+08	1.88049e+09	2.12226e+07	1.2316e+09	1.52092e+06	1.15899e+08	2.01663e+08	2.30419e+07	6.04063e+07	4.42447e+10	1.95567e+07	1.45153e+08	864499	8.69933e+06	1.43465e+08	4.08176e+08	3.0256e+08
TG_M18_1	M18	1	TG	IEC	8.86821e+08	2.93606e+08	4.98202e+07	3.15387e+08	7.25741e+08	6.24423e+07	3.7812e+07	3.71171e+06	2.16687e+09	7.55335e+08	8.77596e+06	1.20701e+07	9.5876e+07	1.15367e+08	1.19137e+07	9.0789e+08	2.41228e+06	1.65621e+06	4.21624e+07	2.75524e+08	4.63409e+09	2.2982e+06	1.09289e+08	1.10579e+07	1.58637e+07	1.53425e+06	6.11958e+08	5.60141e+07	1.0896e+08	1.93306e+09	6.59724e+06	1.17176e+09	1.98773e+06	1.24798e+08	2.58239e+08	2.33404e+07	4.67333e+07	7.03008e+10	2.02244e+07	1.44134e+08	4.29687e+06	2.43411e+07	4.04377e+08	5.70771e+08	3.54207e+08
TG_M18_2	M18	2	TG	IEC	8.24953e+08	2.73898e+08	5.13422e+07	2.83302e+08	6.91002e+08	5.07822e+07	3.7551e+07	2.96606e+06	2.4752e+09	7.99515e+08	8.07543e+06	1.20081e+07	8.69963e+07	1.22462e+08	1.19763e+07	8.26086e+08	2.06599e+06	1.55973e+06	4.01422e+07	2.98753e+08	5.12861e+09	1.81262e+06	1.07217e+08	1.0535e+07	1.59709e+07	1.57878e+06	5.80707e+08	5.57684e+07	9.0274e+07	1.86995e+09	7.35477e+06	1.10223e+09	1.75138e+06	9.71536e+07	2.58339e+08	2.33695e+07	4.72321e+07	6.53652e+10	2.0369e+07	1.33541e+08	3.37011e+06	2.54584e+07	4.15638e+08	5.18363e+08	3.24762e+08
TG_M18_3	M18	3	TG	IEC	8.34048e+08	2.66214e+08	4.83619e+07	2.95424e+08	7.00947e+08	6.54076e+07	3.70247e+07	2.98479e+06	2.48128e+09	7.95245e+08	7.70708e+06	1.19807e+07	8.09947e+07	1.2158e+08	1.07587e+07	8.28818e+08	2.45201e+06	1.49451e+06	4.09839e+07	2.8274e+08	4.34041e+09	2.18593e+06	1.09224e+08	9.94163e+06	1.35294e+07	1.54041e+06	5.75943e+08	5.26287e+07	1.31428e+08	1.78862e+09	7.45884e+06	1.05808e+09	1.79007e+06	1.0831e+08	1.97017e+08	2.33158e+07	4.63051e+07	6.47653e+10	1.96622e+07	1.33061e+08	3.85102e+06	2.52493e+07	4.12555e+08	5.69384e+08	3.96615e+08
TG_M19_1	M19	1	TG	IEC	6.84554e+08	2.15028e+08	6.79482e+07	3.24739e+08	6.72819e+08	7.49841e+07	4.52721e+07	2.64966e+06	1.90112e+09	4.83258e+08	9.41534e+06	2.24339e+07	7.97176e+07	3.64712e+08	3.40427e+06	6.46984e+08	330820	1.00012e+06	3.57464e+07	2.31806e+08	3.85509e+09	962290	5.66714e+07	6.63854e+06	9.92637e+06	341052	5.59199e+08	3.80746e+07	1.42154e+08	1.416e+09	5.24406e+06	1.42275e+09	2.06871e+06	1.04437e+08	1.3123e+08	1.02275e+07	4.50308e+07	3.51128e+10	1.58765e+07	1.33107e+08	2.89461e+06	1.35531e+07	6.31128e+08	4.77127e+08	1.93138e+08
TG_M19_2	M19	2	TG	IEC	6.1658e+08	2.13703e+08	4.82419e+07	3.53101e+08	7.41297e+08	7.3697e+07	5.4864e+07	4.38483e+06	1.79447e+09	4.0125e+08	9.29191e+06	1.54012e+07	1.06748e+08	3.65113e+08	6.71814e+06	6.05216e+08	232738	914237	3.76584e+07	1.81003e+08	3.18258e+09	1.16692e+06	6.39006e+07	7.10778e+06	1.22971e+07	355974	5.95819e+08	4.06342e+07	8.25978e+07	1.45056e+09	4.40254e+06	1.41203e+09	2.01296e+06	1.07514e+08	3.63643e+08	9.60919e+06	4.6643e+07	3.46759e+10	1.48359e+07	1.27697e+08	2.52927e+06	1.43931e+07	7.02389e+08	4.344e+08	1.46504e+08
TG_M19_3	M19	3	TG	IEC	6.3873e+08	2.36724e+08	8.80239e+07	3.65772e+08	7.49469e+08	4.54593e+07	5.30565e+07	3.70145e+06	1.94359e+09	5.23096e+08	1.09712e+07	1.32199e+07	1.20686e+08	4.26554e+08	1.15328e+07	5.49414e+08	158434	993614	4.22321e+07	2.19875e+08	3.64512e+09	892915	5.92443e+07	8.08708e+06	1.84877e+07	595381	5.86882e+08	5.15932e+07	6.70208e+07	1.68403e+09	5.70179e+06	1.66976e+09	3.06576e+06	7.88726e+07	4.78817e+08	9.86805e+06	5.32162e+07	3.59327e+10	2.20836e+07	1.1044e+08	2.46754e+06	1.505e+07	5.20006e+08	3.55707e+08	1.09311e+08
TG_M2_1	M2	1	TG	IEC	8.00235e+08	2.05666e+08	6.43111e+07	1.56088e+08	5.35536e+08	3.98089e+07	5.87595e+07	5.80391e+06	2.28181e+09	4.65905e+08	6.44484e+06	1.292e+07	9.29848e+07	2.62701e+08	9.16364e+06	6.0055e+08	587926	1.27097e+06	3.05095e+07	2.76603e+08	6.26017e+09	771966	5.36618e+07	7.78097e+06	4.06877e+06	562270	6.07609e+08	5.97129e+07	9.88606e+07	1.39384e+09	1.28394e+07	1.2384e+09	1.19289e+06	7.60894e+07	2.64207e+08	1.04719e+07	3.97057e+07	4.18921e+10	2.79629e+07	1.60515e+08	1.08352e+06	1.39257e+07	2.84599e+08	4.32259e+08	2.70365e+08
TG_M2_2	M2	2	TG	IEC	9.40207e+08	2.24087e+08	6.78065e+07	1.66824e+08	5.74687e+08	3.98565e+07	6.75466e+07	5.57602e+06	2.54633e+09	4.99698e+08	7.53017e+06	1.05331e+07	1.29387e+08	2.80154e+08	1.56099e+07	6.99925e+08	553909	1.53567e+06	3.38059e+07	2.75987e+08	6.36929e+09	1.13367e+06	5.8793e+07	8.70388e+06	7.53001e+06	954175	6.01974e+08	5.69236e+07	7.3357e+07	1.55551e+09	1.50199e+07	1.29844e+09	1.82227e+06	9.45141e+07	2.96512e+08	9.96412e+06	4.27936e+07	4.41625e+10	3.14702e+07	1.5317e+08	950334	1.25873e+07	2.14152e+08	4.32753e+08	2.64545e+08
TG_M2_3	M2	3	TG	IEC	9.01096e+08	2.10402e+08	8.13401e+07	1.64789e+08	5.47335e+08	2.37884e+07	6.02011e+07	5.65165e+06	2.64535e+09	5.00535e+08	7.66574e+06	9.96612e+06	1.25942e+08	2.84131e+08	1.61972e+07	6.24077e+08	309904	1.5989e+06	3.2461e+07	3.167e+08	7.14284e+09	706749	5.18548e+07	7.90475e+06	5.84433e+06	735358	5.98188e+08	6.12639e+07	6.57803e+07	1.44434e+09	1.37078e+07	1.42996e+09	1.66713e+06	6.36471e+07	3.72842e+08	1.14488e+07	4.17713e+07	4.35325e+10	3.29571e+07	1.55004e+08	1.39752e+06	1.26123e+07	1.96174e+08	3.86402e+08	2.22626e+08
TG_M20_1	M20	1	TG	IEC	8.0856e+08	2.72431e+08	4.63867e+07	3.17783e+08	4.94708e+08	5.4132e+07	8.00295e+07	4.37e+06	1.99004e+09	4.3019e+08	5.33559e+06	1.61108e+07	1.20375e+08	2.30849e+08	1.18889e+07	7.80489e+08	745589	1.76174e+06	4.15627e+07	3.12472e+08	6.61921e+09	558411	6.72411e+07	9.48868e+06	1.14347e+07	1.22786e+06	6.09887e+08	4.97215e+07	1.12357e+08	1.59992e+09	9.79704e+06	8.96925e+08	1.03052e+06	1.03671e+08	2.51113e+08	1.38334e+07	5.20669e+07	4.76896e+10	2.09944e+07	1.33167e+08	1.42538e+06	1.42299e+07	3.09792e+08	4.79438e+08	2.46981e+08
TG_M20_2	M20	2	TG	IEC	8.23625e+08	2.46802e+08	7.36302e+07	2.74018e+08	3.89273e+08	6.26684e+07	5.32692e+07	3.29697e+06	1.79956e+09	4.25568e+08	4.17267e+06	2.52611e+07	8.43071e+07	2.12981e+08	4.06766e+06	6.8528e+08	933813	1.18007e+06	3.44247e+07	2.79779e+08	5.37114e+09	569358	6.64034e+07	7.3177e+06	6.13402e+06	846977	5.88021e+08	3.83446e+07	1.80009e+08	1.38171e+09	8.26477e+06	8.37945e+08	590124	9.90297e+07	1.48268e+08	1.21723e+07	4.59458e+07	4.45363e+10	1.62904e+07	1.34477e+08	1.42436e+06	1.31712e+07	4.1766e+08	5.28651e+08	3.15772e+08
TG_M20_3	M20	3	TG	IEC	8.72777e+08	2.73438e+08	8.23139e+07	3.04975e+08	4.93125e+08	5.88694e+07	6.46754e+07	3.72898e+06	2.12976e+09	4.82865e+08	5.2148e+06	1.87348e+07	1.02015e+08	2.41783e+08	1.1513e+07	7.94615e+08	988111	1.48884e+06	4.0524e+07	3.33485e+08	6.68435e+09	590509	6.76007e+07	8.82933e+06	9.72911e+06	1.32007e+06	5.93927e+08	4.54137e+07	1.42597e+08	1.55622e+09	9.31436e+06	9.43949e+08	926442	1.08375e+08	1.95143e+08	1.41483e+07	5.03709e+07	4.7908e+10	2.17258e+07	1.30209e+08	2.21986e+06	1.28708e+07	3.12036e+08	4.96654e+08	2.73828e+08
TG_M21_1	M21	1	TG	IEC	6.92867e+08	2.21453e+08	9.64542e+07	3.54635e+08	4.44297e+08	3.94197e+07	1.09094e+08	4.91961e+06	2.47084e+09	3.39128e+08	6.84168e+06	2.18084e+07	1.00673e+08	1.72532e+08	1.17631e+07	5.72027e+08	261735	1.40434e+06	3.51109e+07	3.59205e+08	8.13861e+09	302469	5.68023e+07	9.45418e+06	7.34972e+06	1.09551e+06	6.19443e+08	5.58611e+07	1.08323e+08	1.57789e+09	2.05503e+07	9.39113e+08	754340	6.69974e+07	2.20067e+08	9.85347e+06	4.53153e+07	3.18153e+10	2.09912e+07	1.50922e+08	1.58101e+06	1.38806e+07	4.01685e+08	4.19911e+08	2.02298e+08
TG_M21_2	M21	2	TG	IEC	6.77925e+08	2.33129e+08	1.11941e+08	3.49083e+08	4.54323e+08	1.29361e+07	1.12043e+08	4.15238e+06	2.81753e+09	3.62756e+08	7.69019e+06	1.8245e+07	1.10159e+08	1.74602e+08	1.16583e+07	5.24791e+08	28765.7	1.21713e+06	3.65867e+07	3.11272e+08	6.56857e+09	195886	4.76904e+07	9.46103e+06	6.39713e+06	1.40773e+06	6.27753e+08	6.13318e+07	1.16064e+08	1.60115e+09	2.06616e+07	1.03455e+09	1.02077e+06	3.35175e+07	2.95583e+08	9.60653e+06	4.84485e+07	3.23621e+10	2.70093e+07	1.63806e+08	1.23457e+06	1.88918e+07	1.76751e+08	3.5028e+08	1.49583e+08
TG_M21_3	M21	3	TG	IEC	8.70103e+08	2.54081e+08	1.25511e+08	3.85677e+08	4.81338e+08	3.94491e+07	1.24693e+08	3.8462e+06	2.69868e+09	3.88943e+08	8.67597e+06	1.48037e+07	1.48803e+08	1.7083e+08	2.10432e+07	6.85052e+08	552010	2.16193e+06	4.12752e+07	4.24399e+08	9.93644e+09	467925	6.62719e+07	1.1122e+07	1.21297e+07	1.84727e+06	5.95938e+08	6.74678e+07	7.20811e+07	1.86481e+09	2.38268e+07	1.10046e+09	1.53549e+06	7.34641e+07	3.13363e+08	1.54367e+07	5.06783e+07	3.63348e+10	2.89738e+07	1.3798e+08	1.72705e+06	1.29842e+07	2.9438e+08	4.38702e+08	2.41111e+08
TG_M22_1	M22	1	TG	IEC	9.19562e+08	2.94493e+08	6.98618e+07	3.18687e+08	4.5267e+08	4.96682e+07	7.95167e+07	5.38314e+06	2.09291e+09	3.03388e+08	6.59189e+06	2.51131e+07	8.08675e+07	8.13352e+07	553329	7.62322e+08	1.96173e+06	1.65385e+06	3.74989e+07	2.39331e+08	3.92909e+09	2.44384e+06	1.10998e+08	9.80917e+06	4.27925e+06	1.51106e+06	6.16758e+08	4.51858e+07	1.50065e+08	1.70215e+09	2.01459e+07	1.1522e+09	1.35789e+06	1.21522e+08	1.56372e+08	2.13195e+07	3.9511e+07	3.7136e+10	2.11706e+07	1.31668e+08	1.05648e+06	9.7943e+06	3.03268e+08	4.7021e+08	3.39574e+08
TG_M22_2	M22	2	TG	IEC	9.71657e+08	2.94166e+08	6.78535e+07	3.45374e+08	5.23872e+08	5.45764e+07	7.72826e+07	5.21018e+06	2.23336e+09	3.20253e+08	7.11668e+06	2.23924e+07	1.02085e+08	8.56202e+07	2.8796e+06	8.32953e+08	2.06631e+06	1.74498e+06	3.775e+07	2.30371e+08	3.96105e+09	2.78632e+06	1.18267e+08	1.03816e+07	5.85203e+06	1.72276e+06	6.18635e+08	4.52708e+07	1.50004e+08	1.76206e+09	2.03328e+07	1.216e+09	1.448e+06	1.27703e+08	1.68454e+08	2.26774e+07	4.40441e+07	3.74482e+10	2.28151e+07	1.35333e+08	1.08698e+06	8.60245e+06	2.92012e+08	4.46728e+08	3.09599e+08
TG_M22_3	M22	3	TG	IEC	8.81704e+08	2.97662e+08	6.42242e+07	3.05057e+08	5.32624e+08	4.34077e+07	8.73741e+07	5.68125e+06	2.24825e+09	3.26934e+08	7.31038e+06	1.79335e+07	1.24221e+08	8.99408e+07	1.04954e+07	7.41293e+08	1.39838e+06	1.59178e+06	3.88507e+07	2.36724e+08	4.47802e+09	1.71375e+06	1.00847e+08	1.03699e+07	8.90481e+06	1.83199e+06	6.45404e+08	4.97375e+07	9.17129e+07	1.77667e+09	1.98624e+07	1.17047e+09	1.40173e+06	1.27155e+08	2.50821e+08	1.80342e+07	4.59938e+07	3.81728e+10	2.47402e+07	1.43439e+08	1.19472e+06	9.06832e+06	3.00851e+08	4.23956e+08	2.64815e+08
TG_M24_1	M24	1	TG	IEC	1.10261e+09	3.11076e+08	1.08683e+08	2.68973e+08	3.82424e+08	5.18003e+07	1.0026e+08	5.70312e+06	2.82925e+09	5.04725e+08	6.65313e+06	1.22201e+07	2.07001e+08	1.50012e+08	1.39108e+07	8.65555e+08	3.29119e+06	2.32666e+06	3.26746e+07	3.43419e+08	6.58087e+09	2.94113e+06	1.41381e+08	1.3784e+07	2.10305e+07	2.9686e+06	6.63829e+08	6.37658e+07	2.49835e+08	2.18649e+09	2.01134e+07	8.81676e+08	1.20292e+06	1.16525e+08	2.40593e+08	2.98299e+07	5.06607e+07	4.42714e+10	1.43373e+07	1.83095e+08	1.51755e+06	1.23223e+07	1.19611e+08	4.35356e+08	2.89536e+08
TG_M24_2	M24	2	TG	IEC	1.00138e+09	3.22141e+08	8.79732e+07	2.82952e+08	3.91134e+08	4.79463e+07	1.11711e+08	5.79173e+06	2.76991e+09	5.10021e+08	6.98287e+06	6.48588e+06	2.07895e+08	1.49732e+08	1.43317e+07	7.74822e+08	3.45141e+06	2.57444e+06	3.31473e+07	3.45939e+08	7.05539e+09	3.07609e+06	1.47095e+08	1.40228e+07	2.03051e+07	3.08308e+06	6.68783e+08	6.70749e+07	2.56637e+08	2.20537e+09	1.77268e+07	8.49697e+08	1.14102e+06	1.17885e+08	2.5841e+08	2.94386e+07	5.6224e+07	4.41799e+10	1.54396e+07	1.86153e+08	1.55559e+06	1.35081e+07	1.30732e+08	4.41109e+08	2.77331e+08
TG_M24_3	M24	3	TG	IEC	1.09505e+09	3.23936e+08	1.31874e+08	2.84681e+08	3.97278e+08	5.02834e+07	9.71778e+07	4.81839e+06	2.7662e+09	5.13042e+08	6.61919e+06	1.01346e+07	1.58088e+08	1.54452e+08	9.26857e+06	7.91567e+08	4.41915e+06	2.55373e+06	3.11425e+07	3.63263e+08	6.79364e+09	3.50898e+06	1.55031e+08	1.36521e+07	1.42295e+07	2.84864e+06	6.60331e+08	6.37559e+07	2.70188e+08	2.22391e+09	2.11541e+07	9.23959e+08	1.24053e+06	1.21954e+08	2.26099e+08	3.23534e+07	5.15654e+07	4.40969e+10	1.49155e+07	1.73805e+08	1.49899e+06	1.15491e+07	1.18957e+08	4.54496e+08	3.14899e+08
TG_M3_1	M3	1	TG	IEC	6.0573e+08	1.85532e+08	5.59898e+07	1.84979e+08	7.44595e+08	6.43475e+06	3.81232e+07	2.11657e+06	1.26589e+09	3.04142e+08	9.88756e+06	3.01486e+07	1.4225e+08	8.51744e+07	8.10683e+06	4.42396e+08	5504.27	808458	4.9611e+07	9.77465e+07	8.60386e+08	81430.5	3.04239e+07	4.96445e+06	2.72271e+06	1.01679e+06	6.91941e+08	6.38183e+07	1.85505e+08	1.10042e+09	3.34171e+06	1.47742e+09	1.8906e+06	4.3231e+07	1.51733e+08	1.07365e+06	3.85579e+07	2.31236e+10	3.02725e+07	1.70681e+08	2.8322e+06	3.31363e+07	8.22358e+07	2.09442e+08	4.50339e+07
TG_M3_2	M3	2	TG	IEC	6.36523e+08	1.91894e+08	4.90687e+07	1.93472e+08	8.08858e+08	7.17839e+06	4.26224e+07	3.29451e+06	1.36104e+09	3.0982e+08	1.04814e+07	2.33806e+07	1.71732e+08	9.02522e+07	1.04045e+07	5.09094e+08	82040.9	755221	5.10467e+07	1.07177e+08	1.07138e+09	222084	4.09232e+07	5.44743e+06	4.7196e+06	1.01465e+06	6.80514e+08	6.51712e+07	1.77538e+08	1.16589e+09	3.62352e+06	1.45941e+09	1.95034e+06	6.628e+07	1.46608e+08	3.61761e+06	4.50926e+07	2.46398e+10	2.80779e+07	1.72336e+08	2.5895e+06	3.16814e+07	1.285e+08	2.48644e+08	5.85886e+07
TG_M3_3	M3	3	TG	IEC	7.24604e+08	2.0111e+08	5.87257e+07	2.05927e+08	7.28467e+08	6.09729e+06	4.35824e+07	3.88861e+06	1.46268e+09	3.40913e+08	1.20592e+07	2.02995e+07	2.07712e+08	8.58966e+07	1.4713e+07	5.85327e+08	102259	994234	4.94425e+07	1.42347e+08	1.51119e+09	321494	5.13403e+07	6.66123e+06	9.98748e+06	1.25408e+06	6.77978e+08	7.08407e+07	1.7305e+08	1.29601e+09	4.1417e+06	1.5132e+09	2.13318e+06	5.93982e+07	1.4535e+08	5.65094e+06	4.63908e+07	2.6364e+10	2.60308e+07	1.4042e+08	2.84128e+06	2.97465e+07	1.15442e+08	3.02323e+08	8.45477e+07
TG_M5_1	M5	1	TG	IEC	9.5265e+08	2.49508e+08	5.95689e+07	2.92087e+08	3.84248e+08	1.39742e+07	3.87519e+07	5.584e+06	2.04152e+09	5.26158e+08	6.80162e+06	1.18347e+07	2.48687e+08	1.33278e+08	1.97932e+07	5.6007e+08	335572	1.16328e+06	4.47669e+07	1.67005e+08	3.24098e+09	851322	5.02087e+07	7.88206e+06	1.12563e+07	1.82101e+06	6.16691e+08	8.65279e+07	5.67949e+07	1.36044e+09	5.25939e+06	1.381e+09	1.24884e+06	6.33262e+07	2.65821e+08	9.44773e+06	4.42176e+07	2.1026e+10	3.30509e+07	1.56803e+08	635082	1.52969e+07	3.01734e+08	4.21256e+08	1.63888e+08
TG_M5_2	M5	2	TG	IEC	1.03998e+09	2.644e+08	6.14522e+07	2.9197e+08	3.99888e+08	2.72467e+07	3.79425e+07	5.40406e+06	2.1115e+09	5.32136e+08	6.56007e+06	1.20086e+07	2.48655e+08	1.42135e+08	2.06037e+07	6.20896e+08	407299	1.02219e+06	4.2561e+07	2.00222e+08	4.22826e+09	747269	5.13285e+07	8.5341e+06	1.29985e+07	2.07963e+06	6.01448e+08	8.09913e+07	4.70555e+07	1.46138e+09	6.16571e+06	1.38942e+09	1.18108e+06	8.2895e+07	3.28991e+08	8.62919e+06	4.30981e+07	2.21602e+10	3.17877e+07	1.56297e+08	2.00552e+06	1.22057e+07	5.56622e+08	5.34927e+08	2.08339e+08
TG_M5_3	M5	3	TG	IEC	6.70201e+08	2.18521e+08	4.56171e+07	2.76665e+08	3.83984e+08	1.62405e+07	4.33249e+07	4.06739e+06	1.5284e+09	4.11591e+08	5.63505e+06	2.02889e+07	1.81959e+08	1.28945e+08	1.06672e+07	4.00294e+08	144048	826216	3.75562e+07	1.03261e+08	1.86704e+09	904571	5.04242e+07	6.66859e+06	2.42133e+06	1.35487e+06	6.39923e+08	8.13196e+07	1.03434e+08	1.0629e+09	4.75867e+06	1.1761e+09	809153	5.19215e+07	1.50313e+08	6.96431e+06	4.04801e+07	1.7375e+10	2.57556e+07	1.82392e+08	2.52403e+06	2.28207e+07	3.4425e+08	2.44974e+08	5.54892e+07
TG_M6_1	M6	1	TG	IEC	8.41915e+08	1.90572e+08	8.66495e+07	1.90623e+08	6.04404e+08	2.58197e+07	6.97554e+07	5.83706e+06	2.78557e+09	6.88674e+08	1.01394e+07	1.51373e+07	7.64028e+07	1.06713e+08	1.20103e+07	9.15249e+08	919898	1.15952e+06	4.77543e+07	3.13443e+08	6.31922e+09	854171	5.61294e+07	8.3481e+06	7.7527e+06	1.00034e+06	6.86359e+08	7.86795e+07	9.49256e+07	1.41578e+09	1.1223e+07	1.5508e+09	2.581e+06	1.10954e+08	3.72939e+08	1.29546e+07	4.74657e+07	6.05731e+10	2.09464e+07	1.44762e+08	3.45147e+06	3.22931e+07	3.00142e+08	4.63041e+08	2.64161e+08
TG_M6_2	M6	2	TG	IEC	7.94304e+08	1.8474e+08	8.27991e+07	1.83679e+08	6.327e+08	2.92487e+07	6.71117e+07	5.54703e+06	2.65093e+09	6.53434e+08	1.01013e+07	1.62273e+07	6.90951e+07	1.04801e+08	1.04707e+07	8.72239e+08	692258	1.01954e+06	4.22198e+07	3.15439e+08	6.44178e+09	777567	5.26216e+07	8.21031e+06	8.82168e+06	903092	6.76746e+08	7.66947e+07	1.39127e+08	1.38033e+09	1.10271e+07	1.47787e+09	2.55734e+06	1.00287e+08	2.96187e+08	1.16372e+07	4.30469e+07	5.96961e+10	1.71767e+07	1.52676e+08	5.12142e+06	3.20725e+07	3.25724e+08	4.7322e+08	2.81088e+08
TG_M6_3	M6	3	TG	IEC	8.841e+08	2.00592e+08	7.77183e+07	1.90188e+08	6.2233e+08	5.33592e+07	6.83674e+07	5.4181e+06	2.5009e+09	6.89586e+08	9.26946e+06	1.37555e+07	7.71683e+07	1.03956e+08	1.14502e+07	9.53593e+08	1.57522e+06	1.26702e+06	4.60008e+07	2.88459e+08	5.70786e+09	1.50069e+06	6.67645e+07	8.6764e+06	9.742e+06	975269	6.66852e+08	7.12879e+07	1.36918e+08	1.46621e+09	1.12029e+07	1.38516e+09	2.52785e+06	1.43709e+08	2.6203e+08	1.40157e+07	4.52525e+07	6.00313e+10	1.65448e+07	1.45249e+08	3.83594e+06	2.85013e+07	3.26706e+08	5.29602e+08	3.56873e+08
TG_M7_1	M7	1	TG	IEC	1.08756e+09	1.5739e+08	1.02964e+08	1.82841e+08	7.09419e+08	2.87782e+07	8.44643e+07	7.72696e+06	2.30045e+09	4.61935e+08	1.04489e+07	2.0389e+07	1.06999e+08	9.98734e+07	1.36644e+07	6.74081e+08	486301	802005	4.17529e+07	2.80255e+08	5.98525e+09	589259	4.20675e+07	5.81708e+06	6.59371e+06	508010	7.72935e+08	7.11456e+07	7.63689e+07	1.26217e+09	1.53228e+07	1.69874e+09	1.96882e+06	9.17511e+07	2.55542e+08	7.42231e+06	4.79204e+07	3.90342e+10	4.64373e+07	1.77159e+08	1.81429e+06	1.54765e+07	3.10861e+08	4.57376e+08	3.06619e+08
TG_M7_2	M7	2	TG	IEC	6.73677e+08	1.96229e+08	1.32717e+08	1.85365e+08	7.46412e+08	3.70724e+06	9.69007e+07	2.9077e+06	2.20224e+09	4.48285e+08	1.19865e+07	1.77809e+07	6.64269e+07	9.6519e+07	1.59861e+07	4.41114e+08	3556.14	797871	5.78638e+07	1.25428e+08	8.87105e+08	3556.14	3.69147e+06	5.07174e+06	3.23853e+06	495133	7.52481e+08	1.06601e+08	1.51672e+08	1.27007e+09	1.65743e+07	1.69039e+09	2.72161e+06	5.38256e+07	2.19777e+08	30331.9	4.61704e+07	3.5811e+10	6.50073e+07	1.58306e+08	1.80205e+06	3.65513e+07	8.06725e+07	2.12529e+08	5.21563e+07
TG_M7_3	M7	3	TG	IEC	6.79049e+08	1.86801e+08	1.30838e+08	1.83725e+08	7.1607e+08	3.45427e+06	9.26754e+07	2.44131e+06	1.78041e+09	4.49844e+08	1.20456e+07	1.50841e+07	7.50877e+07	8.90519e+07	1.67459e+07	4.44298e+08	3150.32	1.14854e+06	6.03166e+07	1.1913e+08	8.01886e+08	3150.32	3.57892e+06	4.78457e+06	3.14253e+06	620106	7.52858e+08	1.06129e+08	1.86391e+08	1.12772e+09	1.51054e+07	1.76422e+09	2.49185e+06	6.20225e+07	1.73772e+08	72467.6	4.91888e+07	3.48214e+10	6.76127e+07	1.36053e+08	2.0174e+06	3.22666e+07	7.32054e+07	1.84182e+08	4.31407e+07
TG_M8_1	M8	1	TG	IEC	8.77199e+08	1.47218e+08	4.44028e+07	1.49849e+08	5.93006e+08	8.66465e+06	6.88563e+07	4.53008e+06	2.00034e+09	7.81328e+08	5.86646e+06	1.45277e+07	1.78728e+08	1.59384e+08	1.64619e+07	5.55896e+08	148848	959723	4.25814e+07	1.43499e+08	2.42143e+09	248180	3.96696e+07	4.40887e+06	2.33913e+06	1.36026e+06	7.03641e+08	4.37846e+07	1.93752e+08	8.65502e+08	8.50601e+06	1.44797e+09	1.35472e+06	7.05883e+07	1.31519e+08	3.18363e+06	5.18698e+07	3.75735e+10	4.13142e+07	1.78478e+08	2.87992e+06	3.05368e+07	1.27995e+08	3.19655e+08	8.60556e+07
TG_M8_2	M8	2	TG	IEC	6.80183e+08	1.92287e+08	5.61655e+07	1.48472e+08	6.37888e+08	5.98903e+06	7.6502e+07	2.94502e+06	1.97863e+09	7.33259e+08	6.13394e+06	1.8862e+07	1.22159e+08	1.65464e+08	1.75195e+07	4.22177e+08	3468.03	867109	5.62051e+07	1.08577e+08	8.40908e+08	3468.03	5.98163e+06	3.00801e+06	2.44984e+06	1.22131e+06	6.77642e+08	5.80495e+07	2.32273e+08	8.73569e+08	1.04447e+07	1.44411e+09	2.11253e+06	5.54771e+07	1.42706e+08	2.45838e+06	4.9313e+07	3.79752e+10	6.02588e+07	1.48798e+08	3.49478e+06	3.84139e+07	8.20774e+07	2.10116e+08	4.00103e+07
TG_M8_3	M8	3	TG	IEC	7.13458e+08	1.92624e+08	5.29585e+07	1.46436e+08	6.18803e+08	5.76897e+06	8.08109e+07	4.07281e+06	2.0207e+09	6.97109e+08	6.41964e+06	1.72868e+07	1.23988e+08	1.61565e+08	2.03605e+07	4.39136e+08	3449.58	1.05564e+06	5.30299e+07	1.22826e+08	1.09942e+09	3449.58	4.77957e+06	3.81147e+06	3.32347e+06	1.05605e+06	6.75659e+08	6.19526e+07	2.12496e+08	9.65216e+08	1.04614e+07	1.39461e+09	1.89718e+06	5.17232e+07	1.4276e+08	164338	5.04341e+07	3.84853e+10	5.67148e+07	1.4708e+08	2.98593e+06	3.85837e+07	8.93351e+07	2.53737e+08	5.84563e+07
WT_M11_1	M11	1	WT	IEC	9.95629e+08	2.31815e+08	5.36889e+07	6.31973e+07	2.03647e+08	3.61337e+07	4.4438e+07	2.87243e+06	1.01052e+09	2.00185e+08	7.86421e+06	4.22581e+06	111826	8.18834e+07	2.00175e+06	3.36189e+09	3926.73	2.5389e+06	4.82575e+07	4.2489e+08	8.69289e+09	1.61711e+06	4.51423e+07	1.48011e+07	1.94983e+07	1.39713e+06	5.26716e+08	1.50398e+08	3.47144e+07	1.72075e+09	4.15873e+06	2.0287e+09	6.4947e+06	1.98385e+08	1.35121e+09	9.33588e+06	3.79253e+07	7.07237e+10	1.12345e+07	2.04347e+08	1.03423e+06	1.77579e+07	1.396e+08	2.03754e+08	4.80312e+07
WT_M11_2	M11	2	WT	IEC	8.93455e+08	2.32502e+08	8.65783e+07	6.04558e+07	1.26559e+08	9.86366e+06	3.50687e+07	1.04698e+06	1.093e+09	2.04074e+08	8.19531e+06	6.57211e+06	324723	8.15694e+07	2.34131e+06	3.08565e+09	3484.25	2.60033e+06	4.94189e+07	5.78521e+08	1.32664e+10	184750	2.55613e+07	1.4602e+07	1.50172e+07	1.31372e+06	5.16781e+08	1.66455e+08	3.04855e+07	1.56838e+09	4.34634e+06	2.23798e+09	6.96265e+06	1.58743e+08	1.24942e+09	6.66603e+06	3.76853e+07	6.93378e+10	1.77973e+07	1.79695e+08	1.68556e+06	2.08358e+07	1.15209e+08	1.87218e+08	3.70996e+07
WT_M11_3	M11	3	WT	IEC	1.01211e+09	2.2697e+08	7.66739e+07	5.88929e+07	1.84423e+08	2.01665e+07	3.77546e+07	1.32601e+06	1.09568e+09	1.99393e+08	7.80261e+06	7.12222e+06	803446	7.92231e+07	2.10167e+06	3.19448e+09	3809.26	2.42566e+06	4.90037e+07	5.28283e+08	1.13211e+10	487713	3.35121e+07	1.42707e+07	1.82448e+07	1.28817e+06	5.25908e+08	1.57123e+08	2.53602e+07	1.55788e+09	4.81327e+06	2.18165e+09	6.45501e+06	1.74491e+08	1.29013e+09	8.68658e+06	3.70047e+07	7.0041e+10	1.4695e+07	1.96766e+08	1.32646e+06	1.84352e+07	1.313e+08	1.93994e+08	4.56883e+07
WT_M12_1	M12	1	WT	IEC	8.05159e+08	2.09617e+08	7.88253e+07	2.70151e+08	1.90637e+08	5.84939e+06	3.73803e+07	1.50909e+06	9.50541e+08	3.77337e+08	7.80094e+06	6.44115e+06	498882	9.03759e+07	2.65671e+06	3.35858e+09	3561.59	2.13137e+06	1.00173e+08	5.36972e+08	1.09134e+10	240603	3.01451e+06	1.09213e+07	4.29552e+06	1.30495e+06	5.34463e+08	1.30752e+08	5.67304e+07	1.07456e+09	3.96429e+06	1.71218e+09	3.0939e+06	1.57014e+08	8.69303e+08	21949.2	3.71301e+07	5.99273e+10	3.02894e+07	1.64311e+08	327927	1.61585e+07	5.91029e+07	1.08746e+08	5.32735e+06
WT_M12_2	M12	2	WT	IEC	1.03689e+09	2.29892e+08	6.35601e+07	2.98895e+08	1.97109e+08	1.94652e+07	3.59428e+07	2.4766e+06	1.02713e+09	4.24879e+08	7.64582e+06	8.62955e+06	375817	1.03671e+08	2.58875e+06	3.97397e+09	4016.25	2.51789e+06	9.29551e+07	5.71336e+08	1.18593e+10	84813.7	1.14025e+07	1.20732e+07	2.10076e+07	1.55249e+06	4.98724e+08	1.15551e+08	3.22678e+07	1.34487e+09	4.76499e+06	1.56888e+09	3.36713e+06	1.6421e+08	1.20656e+09	1.95016e+06	3.52024e+07	6.59689e+10	1.65359e+07	1.95137e+08	670920	1.10844e+07	2.03837e+08	2.02709e+08	3.86175e+07
WT_M12_3	M12	3	WT	IEC	1.00211e+09	2.34283e+08	5.80728e+07	3.08599e+08	2.40244e+08	2.25522e+07	3.86815e+07	3.50935e+06	1.10842e+09	4.12051e+08	7.15903e+06	7.49813e+06	143529	1.00883e+08	2.62401e+06	4.06408e+09	3999.69	2.7334e+06	9.77027e+07	5.5614e+08	1.10976e+10	234754	1.45493e+07	1.26511e+07	2.07649e+07	1.50899e+06	5.22637e+08	1.17182e+08	3.96285e+07	1.40059e+09	4.27694e+06	1.59207e+09	3.39465e+06	1.76164e+08	1.21391e+09	5.10058e+06	3.83881e+07	6.61159e+10	1.78209e+07	1.94665e+08	557396	8.89884e+06	2.05117e+08	1.90311e+08	3.5373e+07
WT_M13_1	M13	1	WT	IEC	9.98925e+08	2.40784e+08	4.29377e+07	4.01471e+08	2.40485e+08	3.82063e+07	3.63715e+07	2.37453e+06	6.78296e+08	3.499e+08	5.57358e+06	1.28683e+07	63331	9.71878e+07	1.29209e+06	3.37834e+09	281038	3.35501e+06	6.40931e+07	3.07106e+08	6.23523e+09	3.58272e+06	8.456e+07	1.37663e+07	3.3721e+07	1.12553e+06	4.50095e+08	1.25279e+08	4.87317e+07	1.70903e+09	6.5651e+06	1.34111e+09	5.3191e+06	1.59014e+08	1.71519e+09	1.6071e+07	3.71846e+07	7.60337e+10	6.30132e+06	2.26105e+08	1.43036e+06	1.99411e+07	1.66588e+08	2.80233e+08	4.24997e+07
WT_M13_2	M13	2	WT	IEC	9.61444e+08	2.49864e+08	4.10672e+07	3.79582e+08	2.27276e+08	3.05615e+07	4.39703e+07	1.89144e+06	8.05347e+08	3.50775e+08	6.23422e+06	6.79048e+06	285568	9.38428e+07	2.81815e+06	3.47362e+09	10871	2.83091e+06	7.14919e+07	4.53569e+08	1.06177e+10	500001	4.1389e+07	1.66755e+07	3.65864e+07	1.21014e+06	4.54307e+08	1.40078e+08	3.04914e+07	1.77247e+09	6.4096e+06	1.50011e+09	6.09532e+06	1.64569e+08	1.74283e+09	1.35933e+07	3.90069e+07	7.5164e+10	1.18961e+07	2.12602e+08	1.68375e+06	1.98485e+07	1.71724e+08	2.63316e+08	4.34084e+07
WT_M13_3	M13	3	WT	IEC	1.08054e+09	2.51502e+08	5.80816e+07	3.69851e+08	1.99314e+08	3.42966e+07	3.10952e+07	1.19219e+06	7.07195e+08	3.48378e+08	5.67221e+06	8.81783e+06	175744	9.19127e+07	2.83651e+06	3.20323e+09	56698.3	3.05938e+06	6.79048e+07	4.09709e+08	8.90081e+09	1.37532e+06	5.66166e+07	1.47367e+07	3.94491e+07	1.25503e+06	4.46718e+08	1.27575e+08	3.34804e+07	1.73184e+09	6.58193e+06	1.49377e+09	5.76792e+06	1.74488e+08	1.65921e+09	1.613e+07	3.75993e+07	7.47968e+10	9.93139e+06	2.12618e+08	865875	1.72127e+07	1.618e+08	2.60145e+08	4.32426e+07
WT_M14_1	M14	1	WT	IEC	5.63897e+08	2.49561e+08	9.74386e+07	1.40585e+08	2.01611e+08	5.45166e+06	4.09215e+07	886765	1.33936e+09	7.04371e+08	1.04979e+07	1.20514e+07	333860	9.70491e+07	1.49841e+06	2.69813e+09	2493.02	3.39945e+06	8.35686e+07	3.87914e+08	8.14322e+09	2493.02	4.40792e+06	1.94054e+07	9.0115e+06	967468	5.07238e+08	1.7225e+08	2.88518e+07	1.40936e+09	7.57593e+06	1.71297e+09	6.61576e+06	1.30528e+08	1.51375e+09	389453	5.05163e+07	6.68367e+10	3.52303e+07	1.49247e+08	1.84454e+06	4.95388e+07	7.81289e+07	1.36648e+08	5.07658e+06
WT_M14_2	M14	2	WT	IEC	6.2866e+08	2.45871e+08	5.04941e+07	1.55766e+08	2.3644e+08	6.56994e+06	4.94376e+07	2.3625e+06	1.38994e+09	7.72874e+08	9.68586e+06	9.70835e+06	276501	9.79629e+07	1.80503e+06	2.98675e+09	2739.82	3.36974e+06	9.2694e+07	5.15422e+08	1.28736e+10	40583.3	1.60976e+07	1.82928e+07	5.32185e+07	1.23981e+06	5.22289e+08	1.5221e+08	1.80821e+07	1.77179e+09	8.30541e+06	1.49822e+09	6.78723e+06	1.60382e+08	1.8242e+09	4.57145e+06	5.48056e+07	7.08344e+10	2.37985e+07	1.70893e+08	1.36343e+06	2.98896e+07	1.32532e+08	1.93793e+08	1.54954e+07
WT_M14_3	M14	3	WT	IEC	6.29497e+08	2.41359e+08	6.97028e+07	1.49813e+08	1.87172e+08	3.34852e+06	4.48531e+07	1.74131e+06	1.26148e+09	7.36523e+08	9.91404e+06	1.06338e+07	262531	9.28499e+07	1.51986e+06	2.84044e+09	2681.93	3.12979e+06	9.44921e+07	4.7912e+08	1.13975e+10	29999.3	1.06533e+07	1.75864e+07	7.80866e+07	1.1085e+06	5.12203e+08	1.55396e+08	2.13218e+07	1.6145e+09	7.05383e+06	1.61481e+09	6.43762e+06	1.55497e+08	1.64025e+09	1.09397e+06	5.01488e+07	7.03183e+10	2.58149e+07	1.63135e+08	1.34383e+06	3.28759e+07	1.0736e+08	1.81847e+08	1.26634e+07
WT_M17_1	M17	1	WT	IEC	1.70221e+09	3.1411e+08	4.67925e+07	2.94804e+08	3.4387e+08	4.83936e+07	3.26732e+07	752225	8.14564e+08	2.04277e+08	6.23519e+06	1.90389e+07	208189	9.9197e+07	534850	3.01235e+09	2.49337e+06	2.981e+06	5.15166e+07	2.53151e+08	2.71184e+09	1.24794e+07	1.97166e+08	1.30867e+07	2.25362e+07	1.15245e+06	4.4901e+08	8.56256e+07	3.12353e+07	1.68065e+09	1.04448e+07	1.29874e+09	3.05544e+06	1.45879e+08	1.44071e+09	3.19225e+07	3.40983e+07	7.72212e+10	3.76201e+06	2.43525e+08	3.4414e+06	3.26223e+07	2.23136e+08	5.70194e+08	1.15756e+08
WT_M17_2	M17	2	WT	IEC	1.7472e+09	3.24086e+08	4.28893e+07	3.07055e+08	2.69511e+08	4.9555e+07	3.26356e+07	843861	5.7775e+08	2.01021e+08	6.45487e+06	1.90418e+07	182895	1.01976e+08	1.05239e+06	3.05712e+09	2.89914e+06	2.83983e+06	5.06768e+07	2.2995e+08	2.23777e+09	1.46661e+07	2.09006e+08	1.34485e+07	2.30205e+07	1.06447e+06	4.55855e+08	8.645e+07	3.7996e+07	1.66476e+09	1.04843e+07	1.27186e+09	3.13736e+06	1.42474e+08	1.46476e+09	3.07881e+07	3.51665e+07	7.77721e+10	3.51282e+06	2.4417e+08	3.93338e+06	3.51736e+07	2.21864e+08	6.01829e+08	1.23359e+08
WT_M17_3	M17	3	WT	IEC	1.79364e+09	3.14049e+08	4.32597e+07	3.14468e+08	2.2633e+08	5.27679e+07	2.92673e+07	3.59807e+06	7.80324e+08	2.0059e+08	6.24075e+06	1.51781e+07	288098	1.026e+08	732266	3.08688e+09	3.02805e+06	3.24101e+06	5.01208e+07	1.66386e+08	1.60677e+09	1.75489e+07	2.23071e+08	1.38558e+07	2.128e+07	1.07656e+06	4.64193e+08	8.41656e+07	3.71595e+07	1.66703e+09	1.0205e+07	1.28757e+09	3.09313e+06	1.51471e+08	1.53248e+09	3.13726e+07	3.3262e+07	7.66137e+10	3.61791e+06	2.57686e+08	3.23413e+06	3.28522e+07	2.14411e+08	5.82659e+08	1.26217e+08
WT_M17_4	M17	4	WT	IEC	1.7336e+09	3.11951e+08	8.68424e+06	3.35275e+08	3.34868e+08	6.2233e+07	2.92209e+07	8.35125e+06	5.99618e+08	1.91005e+08	6.21876e+06	1.49124e+07	296398	1.0367e+08	987455	3.18912e+09	2.73823e+06	3.51871e+06	5.26928e+07	1.35287e+08	1.34777e+09	1.90848e+07	2.12588e+08	1.46462e+07	2.66584e+07	1.19184e+06	4.85384e+08	9.53691e+07	3.36173e+07	1.66668e+09	8.64333e+06	1.19232e+09	2.50809e+06	1.4216e+08	1.57742e+09	2.72237e+07	3.6817e+07	7.67174e+10	3.40133e+06	2.86145e+08	4.55005e+06	3.73155e+07	2.13337e+08	5.84513e+08	1.24146e+08
WT_M23_1	M23	1	WT	IEC	1.48456e+09	2.98868e+08	7.06187e+07	3.04369e+08	1.85141e+08	6.98394e+07	2.86195e+07	1.72631e+06	7.42985e+08	2.80371e+08	4.95587e+06	1.7954e+07	243433	6.01723e+07	2.03993e+06	2.1746e+09	1.97273e+06	3.13133e+06	5.93823e+07	3.54737e+08	4.89209e+09	5.27992e+06	1.89479e+08	1.37542e+07	3.14117e+07	1.38138e+06	4.8259e+08	8.70665e+07	2.41466e+07	1.55073e+09	9.54021e+06	1.19903e+09	2.93995e+06	1.74147e+08	1.2791e+09	5.55896e+07	3.3874e+07	7.13718e+10	7.61162e+06	2.31054e+08	2.2259e+06	1.87107e+07	1.06137e+08	2.81262e+08	1.0651e+08
WT_M23_2	M23	2	WT	IEC	1.43762e+09	3.02237e+08	6.00739e+07	3.08571e+08	2.53443e+08	6.7765e+07	3.52705e+07	1.52575e+06	6.82761e+08	2.6962e+08	4.97049e+06	1.55744e+07	158907	6.20158e+07	2.0675e+06	2.18665e+09	1.829e+06	3.23279e+06	5.77383e+07	3.532e+08	4.82863e+09	5.09175e+06	1.91276e+08	1.38471e+07	3.32902e+07	1.58525e+06	4.90873e+08	8.92453e+07	2.4506e+07	1.53063e+09	9.38557e+06	1.16842e+09	3.09792e+06	1.68547e+08	1.26124e+09	5.13634e+07	3.47355e+07	7.11126e+10	6.6981e+06	2.34349e+08	2.25382e+06	2.06259e+07	1.11643e+08	2.72498e+08	1.10503e+08
WT_M23_3	M23	3	WT	IEC	1.60583e+09	2.95143e+08	3.02859e+07	3.30372e+08	2.36802e+08	7.01807e+07	4.34665e+07	5.85691e+06	6.12391e+08	2.67364e+08	3.94323e+06	1.89918e+07	24869.3	6.7329e+07	970768	2.32156e+09	3.04079e+06	2.86321e+06	5.61519e+07	2.18688e+08	2.65929e+09	1.11967e+07	2.33433e+08	1.35544e+07	3.32936e+07	1.47298e+06	5.03235e+08	8.13e+07	2.90551e+07	1.34701e+09	9.76687e+06	1.00987e+09	3.03687e+06	1.45222e+08	1.28656e+09	4.9208e+07	3.43532e+07	7.44362e+10	3.97473e+06	2.58854e+08	2.65863e+06	1.91059e+07	9.72145e+07	2.95575e+08	2.07325e+08
WT_M23_4	M23	4	WT	IEC	1.45774e+09	2.87358e+08	4.84708e+07	2.81771e+08	2.12623e+08	7.61471e+07	3.69816e+07	3.26601e+06	8.17186e+08	2.66995e+08	4.6864e+06	1.53235e+07	519944	6.25448e+07	1.2654e+06	2.2835e+09	1.91563e+06	2.92031e+06	5.36322e+07	2.91509e+08	4.3985e+09	5.38168e+06	1.78453e+08	1.36004e+07	3.17336e+07	1.45005e+06	5.04633e+08	8.06917e+07	2.43885e+07	1.46359e+09	8.87451e+06	1.06348e+09	2.71636e+06	1.63656e+08	1.2431e+09	4.61289e+07	3.39677e+07	7.22492e+10	5.6729e+06	2.5291e+08	2.04934e+06	1.8529e+07	9.56761e+07	2.76987e+08	1.11126e+08
WT_M4_1	M4	1	WT	IEC	1.33128e+09	1.73159e+08	5.67533e+07	2.78735e+08	2.46821e+08	3.8483e+07	2.7246e+07	3.04547e+06	1.28063e+09	7.12661e+08	1.08218e+07	7.0282e+06	565084	1.16766e+08	2.20711e+06	3.78945e+09	12067.2	2.44837e+06	7.15169e+07	3.61412e+08	7.09777e+09	1.91572e+06	4.08213e+07	1.14286e+07	2.2992e+07	513490	6.33661e+08	1.57631e+08	2.3387e+07	1.57737e+09	1.91468e+06	2.59455e+09	6.88044e+06	2.32337e+08	1.34394e+09	7.94091e+06	4.05376e+07	6.9512e+10	1.01799e+07	2.00739e+08	152076	6.22047e+06	2.05877e+08	1.82056e+08	4.42701e+07
WT_M4_2	M4	2	WT	IEC	1.37424e+09	1.74982e+08	5.90618e+07	2.79729e+08	2.48388e+08	4.35395e+07	2.36069e+07	2.30926e+06	1.24295e+09	7.0893e+08	1.07867e+07	7.27879e+06	598938	1.18484e+08	2.4745e+06	3.77774e+09	96177.7	2.76591e+06	7.52467e+07	3.62076e+08	6.36733e+09	2.85366e+06	5.96733e+07	1.04688e+07	2.32422e+07	713699	6.27385e+08	1.53813e+08	2.58318e+07	1.56203e+09	2.15998e+06	2.57247e+09	6.61415e+06	2.36407e+08	1.40657e+09	1.34656e+07	3.85364e+07	7.00318e+10	9.66014e+06	1.97005e+08	122619	5.54918e+06	2.08989e+08	1.85994e+08	4.71744e+07
WT_M4_3	M4	3	WT	IEC	1.25523e+09	1.76874e+08	4.21344e+07	2.82497e+08	2.73054e+08	4.02595e+07	3.66028e+07	3.35364e+06	1.18482e+09	6.99065e+08	1.10719e+07	4.14381e+06	1.305e+06	1.16657e+08	2.20205e+06	3.85561e+09	4630.15	2.56547e+06	7.46974e+07	3.5256e+08	6.74879e+09	2.02821e+06	4.82701e+07	1.12038e+07	2.52743e+07	652619	6.43898e+08	1.60522e+08	2.11697e+07	1.59798e+09	2.10803e+06	2.40938e+09	6.84518e+06	2.28022e+08	1.37087e+09	1.00382e+07	4.31264e+07	7.04104e+10	9.89737e+06	2.10724e+08	242241	4.88465e+06	2.18953e+08	1.8414e+08	4.39929e+07
WT_M9_1	M9	1	WT	IEC	1.00238e+09	2.51363e+08	6.51397e+07	9.45148e+07	2.35831e+08	1.60233e+07	3.11051e+07	1.73462e+06	1.11203e+09	2.9459e+08	8.31557e+06	8.19833e+06	632600	6.32148e+07	2.39202e+06	3.11481e+09	3897.55	2.62993e+06	7.13631e+07	6.6222e+08	1.54224e+10	19096.4	1.28865e+07	1.64981e+07	2.5929e+07	1.37868e+06	5.39968e+08	1.37402e+08	2.53998e+07	1.57023e+09	3.93055e+06	1.29293e+09	4.56247e+06	1.23073e+08	1.27055e+09	2.82296e+06	3.49518e+07	6.94439e+10	1.43511e+07	2.11037e+08	1.20562e+06	1.87664e+07	1.03837e+08	1.4116e+08	2.79821e+07
WT_M9_2	M9	2	WT	IEC	1.04294e+09	2.45988e+08	6.33266e+07	9.88764e+07	1.7651e+08	3.54423e+07	3.80911e+07	2.8548e+06	1.12617e+09	2.9084e+08	8.26111e+06	5.93427e+06	305916	7.03951e+07	2.21362e+06	3.04435e+09	4075.55	2.90442e+06	7.09087e+07	5.96988e+08	1.33096e+10	188278	7.61826e+06	1.65669e+07	2.70936e+07	1.40016e+06	5.63072e+08	1.30839e+08	2.18201e+07	1.60472e+09	3.578e+06	1.27159e+09	4.25785e+06	1.47996e+08	1.29742e+09	1.00801e+06	3.89111e+07	7.10345e+10	1.34578e+07	2.20834e+08	970534	1.37466e+07	1.50868e+08	1.47338e+08	2.71482e+07
WT_M9_3	M9	3	WT	IEC	9.76656e+08	2.45291e+08	7.65716e+07	9.22606e+07	1.96704e+08	1.8331e+07	3.03579e+07	1.40396e+06	1.1378e+09	2.89765e+08	7.9514e+06	7.56048e+06	421165	6.89429e+07	2.26496e+06	2.97161e+09	3791.99	2.66454e+06	6.65615e+07	6.81849e+08	1.61435e+10	36871.3	5.98043e+06	1.62663e+07	1.96661e+07	1.50195e+06	5.40911e+08	1.34053e+08	2.71798e+07	1.51978e+09	3.40604e+06	1.34041e+09	4.20613e+06	1.20692e+08	1.15545e+09	1.21674e+06	3.6815e+07	6.86205e+10	1.6748e+07	1.98216e+08	567718	1.76724e+07	1.18665e+08	1.3284e+08	2.21778e+07
[truncated: 167 more columns]

## Sheet: DMA
Metabolite	Log2FC	p.val	p.adj	Pathway
1-methyladenosine	-0.0533048	0.24642	1	unknown
1-methylhistidine	0.327261	0.000833406	0.175849	amino acid and conjugate
1-methylnicotinamide	0.095115	0.344686	1	unknown
2-hydroxyglutarate	1.29758	3.9419e-38	8.3174e-36	unknown
3-methylhistidine	0.969263	8.28532e-26	1.7482e-23	amino acid and conjugate
3-sulfinoalanine	0.944034	1.83476e-10	3.87133e-08	unknown
4-aminobutyrate	1.20848	9.17399e-48	1.93571e-45	unknown
4-guanidinobutanoate	0.377605	0.000408308	0.0861529	amino acid and conjugate
4-hydroxyphenyllactate	0.0801295	0.238714	1	unknown
4-hydroxyproline	0.60693	7.32024e-08	1.54457e-05	amino acid and conjugate
5-aminoimidazole ribotide	8.49392	2.08787e-42	4.4054e-40	purine metabolism
5-aminopentanoate	0.902175	3.62063e-14	7.63953e-12	unknown
5-formamidoimidazole-4-carboxamide ribotide	2.58967	2.16002e-26	4.55763e-24	purine metabolism
acetyl-CoA	0.664892	0.0354899	1	TCA cycle
acetylcholine	-2.16612	1.7287e-41	3.64756e-39	unknown
acetylphosphate	-0.995873	2.64377e-38	5.57835e-36	NA
aconitate	-0.702756	1.88422e-16	3.9757e-14	TCA cycle
adenine	-0.773012	2.56727e-10	5.41693e-08	purine metabolism
adenosine	-0.873116	1.85841e-07	3.92124e-05	purine metabolism
adenylosuccinate	-1.425	0.00225395	0.475584	purine metabolism
ADP	-0.185892	0.413581	1	nucleotides
ADP-glucose	-0.70024	7.09357e-25	1.49674e-22	nucleotides
ADP-ribose	-1.57937	3.09092e-13	6.52184e-11	nucleotides
AICAR	0.306627	0.00542105	1	purine metabolism
alanine	0.307035	7.29995e-24	1.54029e-21	amino acid and conjugate
allantoin	-1.05595	3.20071e-23	6.7535e-21	unknown
alpha-ketoglutarate	0.0666048	0.654053	1	TCA cycle
aminoadipate	2.19724	4.2598e-34	8.98818e-32	amino acid and conjugate
AMP	-0.0154776	0.706126	1	nucleotides
anserine	1.01704	4.05372e-15	8.55334e-13	amino acid and conjugate
arginine	-0.296104	4.58874e-05	0.00968223	amino acid and conjugate
argininosuccinate	-1.36651	6.12205e-19	1.29175e-16	amino acid and conjugate
asparagine	-0.847985	7.45173e-24	1.57232e-21	amino acid and conjugate
aspartate	-2.56845	1.98308e-45	4.18429e-43	amino acid and conjugate
ATP	-0.321111	0.185494	1	nucleotides
beta-alanine	0.292269	4.45115e-15	9.39193e-13	amino acid and conjugate
betaine	-0.76374	5.00724e-44	1.05653e-41	unknown
biotin	1.11165	4.10871e-13	8.66937e-11	unknown
carbamoylphosphate	-0.480906	3.56457e-19	7.52125e-17	pyrimidine metabolism
carnitine C10	0.41776	0.00745238	1	medium chain carnitine
carnitine C12	-0.0639199	0.613182	1	medium chain carnitine
carnitine C14	0.789003	3.37489e-08	7.12101e-06	long chain acylcarnitine
carnitine C16	0.597461	4.9792e-08	1.05061e-05	long chain acylcarnitine
carnitine C18	1.8321	1.70897e-23	3.60593e-21	long chain acylcarnitine
carnitine C2	0.437375	2.00235e-07	4.22495e-05	short chain acylcarnitine
carnitine C3	-2.76282	3.73699e-28	7.88504e-26	short chain acylcarnitine
carnitine C4	-2.24904	8.63182e-33	1.82131e-30	short chain acylcarnitine
carnitine C4-DC	-2.9818	5.62369e-40	1.1866e-37	short chain acylcarnitine
carnitine C5	-3.08322	2.88318e-43	6.08351e-41	short chain acylcarnitine
carnitine C5-DC	-1.61077	5.03873e-32	1.06317e-29	short chain acylcarnitine
carnitine C6	-3.18861	3.27221e-19	6.90436e-17	short chain acylcarnitine
carnitine C8	-2.2494	2.39749e-11	5.0587e-09	medium chain carnitine
carnosine	4.01965	2.86207e-16	6.03897e-14	amino acid and conjugate
CDP-ethanolamine	-0.446	2.49693e-14	5.26852e-12	nucleotides
chenodeoxycholate	-1.90264	8.46279e-14	1.78565e-11	unknown
cholate	-0.728781	0.000190328	0.0401592	unknown
choline	0.851799	6.23725e-50	1.31606e-47	unknown
citicoline	-1.33825	5.00383e-24	1.05581e-21	nucleotides
citrate/isocitrate	-0.302799	6.4762e-14	1.36648e-11	TCA cycle
citrulline	-2.37388	7.79505e-26	1.64475e-23	amino acid and conjugate
CMP	0.0828316	0.00851329	1	nucleotides
CMP-N-acetylneuraminate	1.15718	1.5216e-15	3.21057e-13	nucleotides
creatine	0.0824823	0.0312212	1	unknown
creatinine	-0.224605	0.000103832	0.0219085	unknown
cyclic ADP-ribose	0.862007	0.000533778	0.112627	nucleotides
cyclic AMP	-0.698748	1.47773e-23	3.11801e-21	nucleotides
cyclic CMP	0.633674	0.0118288	1	nucleotides
cystathionine	-0.498537	0.000394068	0.0831483	unknown
cysteate	-1.06552	6.85449e-42	1.4463e-39	unknown
cytidine	1.02725	1.1811e-12	2.49211e-10	pyrimidine metabolism
cytosine	1.06334	7.65528e-13	1.61526e-10	pyrimidine metabolism
deoxyadenosine	-1.09865	6.10199e-08	1.28752e-05	purine metabolism
deoxycholate	-1.90274	8.44916e-14	1.78277e-11	unknown
deoxycytidine	2.88348	1.15409e-52	2.43513e-50	pyrimidine metabolism
deoxyuridine	2.52726	3.50748e-09	7.40077e-07	pyrimidine metabolism
dihydrobiopterin	0.498604	7.65307e-16	1.6148e-13	unknown
dihydroorotate	3.56509	9.49631e-14	2.00372e-11	pyrimidine metabolism
dihydrouracil	-2.8192	1.07567e-26	2.26967e-24	pyrimidine metabolism
dihydroxyacetone phosphate	2.55156	4.04646e-28	8.53802e-26	glycolysis and PPP
dimethylarginine	-1.41506	7.90379e-29	1.6677e-26	amino acid and conjugate
dTMP	-0.316702	0.0709282	1	nucleotides
ethanolamine phosphate	0.673267	2.76391e-19	5.83184e-17	NA
FAD	0.198034	2.08087e-05	0.00439063	unknown
fumarate	-0.354983	9.05672e-09	1.91097e-06	TCA cycle
gamma-glutamylcysteine	0.628116	1.32391e-06	0.000279344	amino acid and conjugate
GDP	-0.769404	5.64756e-25	1.19163e-22	nucleotides
GDP-hexose	0.164281	0.571807	1	nucleotides
glutamate	0.432375	9.17524e-17	1.93598e-14	amino acid and conjugate
glutamine	1.01693	1.15969e-22	2.44694e-20	amino acid and conjugate
glutarylglycine	-2.07375	6.81698e-54	1.43838e-51	NA
glutathione reduced	1.14938	1.74464e-10	3.68118e-08	redox homeostasis
glyceraldehyde 3-phosphate	2.56533	3.95932e-34	8.35417e-32	glycolysis and PPP
glycerate	0.535171	2.93809e-14	6.19938e-12	unknown
glycerol	2.18788	8.99797e-15	1.89857e-12	unknown
glycerol 2-phosphate	-0.445842	3.07165e-05	0.00648119	NA
glycerol 3-phosphate	2.03205	1.01393e-48	2.1394e-46	glycolysis and PPP
glycerylphosphorylcholine	-0.678636	2.06604e-10	4.35935e-08	unknown
glycine	0.105597	0.0133838	1	amino acid and conjugate
glycocholate	-1.50213	1.89112e-16	3.99027e-14	unknown
glycylglycine	0.583283	4.56049e-08	9.62262e-06	amino acid and conjugate
GMP	-0.109504	0.127856	1	nucleotides
guanidinoacetate	-0.777428	1.43889e-15	3.03607e-13	amino acid and conjugate
guanine	-0.381685	0.0148841	1	purine metabolism
guanosine	-0.424771	0.0151455	1	purine metabolism
hexosamine	0.585503	0.00845278	1	unknown
hexosamine phosphates	0.825254	2.88959e-26	6.09704e-24	unknown
hexose phosphate	0.0904068	0.180737	1	glycolysis and PPP
hippurate	0.441571	5.29478e-05	0.011172	unknown
histidine	-0.569355	1.13972e-17	2.4048e-15	amino acid and conjugate
homoarginine	-1.7594	8.79256e-25	1.85523e-22	unknown
homocitrulline	-1.35473	2.4662e-05	0.00520368	unknown
hypotaurine	-1.07586	9.30334e-19	1.96301e-16	unknown
hypoxanthine	1.81451	1.34788e-35	2.84402e-33	purine metabolism
IMP	-0.548923	3.55288e-06	0.000749658	nucleotides
Indole-3-lactate	-0.6056	2.17748e-17	4.59448e-15	unknown
indoxyl sulfate	1.36199	8.22032e-08	1.73449e-05	unknown
inosine	1.13838	0.000602435	0.127114	purine metabolism
isoleucine	-0.652559	2.72622e-13	5.75233e-11	amino acid and conjugate
kynurenine	0.818856	9.75604e-26	2.05852e-23	amino acid and conjugate
lactate	1.05186	5.6751e-17	1.19745e-14	glycolysis and PPP
leucine	-0.965461	2.71819e-18	5.73538e-16	amino acid and conjugate
lysine	-0.730886	3.243e-15	6.84273e-13	amino acid and conjugate
malate	-0.684039	3.58894e-28	7.57267e-26	TCA cycle
malonate	-2.21635	4.07172e-32	8.59133e-30	unknown
methionine	-1.00179	5.34066e-19	1.12688e-16	amino acid and conjugate
methionine sulfoxide	0.0973001	0.256601	1	amino acid and conjugate
mevalonate	2.56527	1.30969e-47	2.76345e-45	unknown
mevalonate 5-pyrophosphate	-1.43635	1.117e-20	2.35688e-18	unknown
myoinositol	-0.722664	9.84323e-20	2.07692e-17	unknown
N-acetylasparagine	3.71032	7.09551e-48	1.49715e-45	amino acid and conjugate
N-acetylaspartate	-1.99786	4.90944e-13	1.03589e-10	amino acid and conjugate
N-acetylaspartylglutamate	0.893924	7.79514e-16	1.64478e-13	amino acid and conjugate
N-acetylcysteine	-0.763971	1.68704e-08	3.55966e-06	amino acid and conjugate
N-acetylglutamate	-2.07322	6.89164e-54	1.45414e-51	amino acid and conjugate
N-acetylglutamine	5.45934	6.32681e-44	1.33496e-41	amino acid and conjugate
N-acetylhexosamine	0.0192406	0.729718	1	unknown
N-acetylhexosamine phosphates	-1.88431	3.71776e-27	7.84448e-25	unknown
N-acetylhistidine	0.796018	4.87474e-09	1.02857e-06	amino acid and conjugate
N-acetylmethionine	-0.949194	7.62575e-09	1.60903e-06	amino acid and conjugate
N-acetylneuraminate	-2.34093	8.80888e-49	1.85867e-46	unknown
N-acetylputrescine	-0.971762	9.02377e-13	1.90401e-10	unknown
N-acetylserine	0.217813	0.0752219	1	amino acid and conjugate
N-alpha-acetyllysine	-0.0379836	0.591329	1	amino acid and conjugate
N-carbamoylaspartate	2.97002	3.64095e-17	7.68241e-15	pyrimidine metabolism
N-formylmethionine	-0.73002	1.79605e-28	3.78967e-26	amino acid and conjugate
N6,N6,N6-trimethyllysine	0.290843	1.65226e-07	3.48628e-05	amino acid and conjugate
NAD	-0.738077	2.23135e-08	4.70815e-06	redox homeostasis
NADH	4.47972	6.4262e-38	1.35593e-35	redox homeostasis
nicotinamide	-0.229899	0.0618476	1	unknown
nicotinamide hypoxanthine dinucleotide	-4.33584	1.8615e-14	3.92775e-12	nucleotides
O-succinylhomoserine	2.19627	1.12026e-57	2.36376e-55	unknown
oleoyl glycerol	1.97423	9.07388e-13	1.91459e-10	unknown
ophthalmate	0.646534	6.22309e-06	0.00131307	redox homeostasis
ornithine	-1.9225	2.71497e-32	5.72858e-30	amino acid and conjugate
orotate	2.90805	4.90392e-24	1.03473e-21	pyrimidine metabolism
orotidine	-3.10436	1.55964e-29	3.29084e-27	pyrimidine metabolism
oxidized glutathione	1.10138	1.76917e-15	3.73294e-13	redox homeostasis
palmitoylethanolamide	-0.831644	2.33628e-06	0.000492955	unknown
pantothenate	0.182083	0.000275109	0.0580481	unknown
pentose bisphosphate	7.77762	8.73378e-12	1.84283e-09	purine metabolism
pentose phosphate	1.1415	2.26509e-40	4.77933e-38	glycolysis and PPP
phenylalanine	-0.969317	2.67722e-15	5.64893e-13	amino acid and conjugate
phosphocreatine	-3.28538	6.21675e-11	1.31173e-08	unknown
phosphoenolpyruvate	1.42117	0.000103214	0.0217781	glycolysis and PPP
phosphoethanolamine	0.672179	2.78606e-19	5.87859e-17	unknown
phosphonoacetate	-0.995873	2.64377e-38	5.57835e-36	unknown
phosphorylcholine	-0.866535	6.10988e-20	1.28919e-17	unknown
pipecolate	-0.314746	4.57727e-07	9.65804e-05	unknown
proline	-0.0109879	0.726814	1	amino acid and conjugate
pyridoxine	0.158397	0.358917	1	unknown
pyroglutamate	-0.0673935	0.398196	1	amino acid and conjugate
pyruvate	0.395955	9.21294e-06	0.00194393	glycolysis and PPP
raffinose	-0.769117	7.1219e-09	1.50272e-06	unknown
ribitol	-0.289851	2.0162e-08	4.25418e-06	unknown
riboflavin	0.262285	0.0279384	1	unknown
S-(2-succinyl)cysteine	0.828878	2.17431e-12	4.58779e-10	redox homeostasis
S-adenosylhomocysteine	0.375443	2.63711e-15	5.5643e-13	amino acid and conjugate
S-adenosylmethionine	-0.14046	9.78661e-05	0.0206497	amino acid and conjugate
S-lactoylglutathione	5.14251	2.91867e-31	6.1584e-29	glycolysis and PPP
S-methylcysteine	-2.27344	2.19331e-12	4.62788e-10	amino acid and conjugate
sarcosine	1.92554	2.64923e-17	5.58987e-15	amino acid and conjugate
sedoheptulose 7-phosphate	2.31038	3.67351e-58	7.75112e-56	glycolysis and PPP
serine	0.449224	0.036362	1	amino acid and conjugate
stachyose	-0.707881	2.59057e-06	0.000546611	unknown
succinate	3.64251	3.50902e-56	7.40403e-54	TCA cycle
succinyladenosine	-1.96686	1.7274e-15	3.64481e-13	purine metabolism
succinylglutathione	0.190178	0.245182	1	redox homeostasis
targinine	-0.356068	0.314434	1	amino acid and conjugate
taurine	-0.888594	1.24157e-43	2.61971e-41	unknown
thiamine	-0.419631	0.00186505	0.393525	unknown
thiamine monophosphate	-0.678702	2.17138e-07	4.5816e-05	unknown
thiamine pyrophosphate	-0.759482	2.53304e-06	0.000534471	unknown
threonine	-0.0622033	0.251667	1	amino acid and conjugate
trans-cinnamate	-0.967584	1.39041e-17	2.93377e-15	unknown
trigonelline	-0.270749	0.0842734	1	unknown
trimethylamine N-oxide	-2.10529	7.6445e-58	1.61299e-55	unknown
tryptophan	-1.32525	2.39668e-24	5.05701e-22	amino acid and conjugate
tyrosine	-1.01778	4.81158e-17	1.01524e-14	amino acid and conjugate
UDP	-1.16219	5.7467e-09	1.21255e-06	nucleotides
UDP-GlcNac	-1.5059	2.57327e-35	5.4296e-33	nucleotides
UDP-glucose	-1.37437	7.60843e-46	1.60538e-43	nucleotides
UDP-glucuronate	-0.776466	1.2672e-22	2.6738e-20	nucleotides
UMP	-0.992197	1.11615e-42	2.35507e-40	nucleotides
uracil	1.16972	2.16688e-21	4.57212e-19	pyrimidine metabolism
urate	-0.384953	2.04836e-05	0.00432203	purine metabolism
ureidopropionate	-0.726594	0.0564542	1	unknown
uridine	0.0785595	0.544962	1	pyrimidine metabolism
valine	-0.803661	1.22334e-18	2.58124e-16	amino acid and conjugate
xanthine	0.591951	2.91344e-16	6.14737e-14	purine metabolism
xanthosine	-0.467751	9.76561e-06	0.00206054	purine metabolism
xanthosine monophosphate	0.567147	4.78466e-05	0.0100956	nucleotides
