# Supplementary material for: Mitochondrial dysfunction abrogates dietary lipid processing in enterocytes
Source: Nature. 2023 Dec 20;625(7994):385–92. doi: 10.1038/s41586-023-06857-0 (PMC10781618; doi:10.1038/s41586-023-06857-0)
Supplement: Supplementary file 7 — Source Data Fig. 1 [file 41586_2023_6857_MOESM7_ESM.xlsx]

## Sheet: Fig.1a
Time (days)	Dars2fl/fl	DARS2IEC-KO
4		1
5		1
5		1
5		1
6		1
6		1
6		1
7		1
8		1
8		1
9		1
9		1
9		1
9		1
9		1
10		1
10		1
10		1
10		1
10		1
10		1
10		1
10		1
10		1
10		1
10		1
10		1
11		1
11		1
11		1
11		1
11		1
12		1
12		1
13		1
13		1
13		1
13		1
13		1
13		1
13		1
14		1
14		1
14		1
15		1
16		1
16		1
16		1
17		1
17		1
18		1
18		1
18		1
18		1
20		1
30		1
31	0	1
31	0
31	0
31	0
31	0
31	0
31	0
31	0
31	0
31	0
31	0
31	0
31	0
31	0
31	0
31	0
31	0
31	0
31	0
31	0
31	0
31	0
31	0
31	0
31	0
31	0
31	0
31	0
31	0
31	0
31	0
31	0
31	0
31	0
31	0
31	0
31	0
31	0
31	0
31	0
31	0
31	0
31	0
31	0
31	0
31	0
31	0
31	0
31	0
31	0
31	0
31	0
31	0
31	0
31	0
31	0

## Sheet: Fig.1b
Body weight (g)
Dars2fl/fl	DARS2IEC-KO
4.63	2.2
4.73	3.9
4.93	4
5.49	3.4
5	3.3
5.36	2.8
4.5	3.1
4.5	2.12
4.3	2.5
4.05	2.3
4.33	2.76
4.3	2.98
4.7	2.37
5.56	2.08
3.6	2.06
3.1	3.07
3.3	2.3
3.8	2.7
2.7	2.28
4.01	2.63
4.87	2.4
6.67	2.54
5.7	2.05
7.3	2.68
4.54	2.59
5.17	2.37
3.65	2.45
3.36	2.6
7.13	3.26
3.13	2.39
3.33	2.2
4	2.11
5.42	2.66
3.9	2.52
3.59	2.72
3.63	2.83
3.36	2.67
3.44	2.58
4.18	2.11
5.6	3.7
6.02	2.17
6.49	2.97
8.41	2.81
6.7	2.71
7.8	2.63
6.4	3.55
5.8	2.37
6.6	2.53
4.29	3.14
3.77	2.55
4.85	3.25
4.15	2.64
4.22	2.85
3.64	2.22
4.02	2.85
4.37	2.97
4.72	3.02
4.06	2.79
3.9	2.92
3.36	2.95
4.48	3.62
4.16	2.25
5.22	2.79
3.87	3.41
4.8	2.85
4.85	2.95
4.36
4.95

## Sheet: Fig.1g
Total TAG (Intestine)	nmol TAG/mg protein
	Dars2fl/fl							DARS2IEC-KO
TAG(C18:0)	16.933	20.635	14.867	10.761	8.531	6.497	11.998	195.558	64.584	208.21	352.598	79.679	86.493	386.629
TAG(C18:3)	8.387	13.339	7.449	7.66	6.466	4.177	7.774	85.293	23.738	79.583	103.394	39.73	69.83	169.45
TAG(C20:4)	7.8	12.353	9.132	9.4	6.886	4.148	10.283	199.639	51.933	121.546	171.976	68.201	89.712	274.798
TAG(C22:6)	4.992	8.729	4.957	5.609	6.011	3.553	6.173	124.197	20.978	53.744	121.102	28.68	42.016	145.851
TAG(C16:0)	155.963	221.915	147.272	118.62	96.195	72.182	126.091	2180.54	814.511	2522.5	3729.21	846.307	1120.87	4263.64
TAG(C18:1)	59.863	87.973	51.099	64.853	55.398	37.346	68.051	785.1	220.334	481.074	679.129	353.352	465.368	1021.32
TAG(C18:2)	1028.26	1532.3	884.155	899.231	797.003	552.983	999.594	11892.5	2832.64	9908.64	10717.9	6201.44	6085.96	9954.76

## Sheet: Fig.1h
Total TAG (Liver)	nmol TAG/mg protein
	Dars2fl/fl							DARS2IEC-KO
TAG(C16:0)	13.782	5.405	9.762	41.618	12.327	30.137	15.337	1.718	2.93	3.236	2.884	3.545	4.431
TAG(C18:1)	16.171	5.332	11.389	62.11	16.951	43.131	20.328	2.105	2.879	3.385	3.517	3.385	3.276
TAG(C20:4)	15.893	4.923	10.244	49.021	15.496	40.058	20.864	2.259	3.741	4.295	3.668	4.339	3.316
TAG(C22:6)	32.163	11.024	19.924	70.805	38.842	81.334	49.659	5.736	7.487	12.561	5.236	9.011	10.495
TAG(C18:2)	386.743	92.547	255.079	1635.17	379.717	919.711	497.442	25.774	48.81	47.359	48.598	58.914	46.618
TAG(C18:0)	1.86	1.416	1.549	5.737	2.09	4.712	2.414	0.427	0.631	0.935	0.56	0.721	1.361
TAG(C18:3)	2.414	0.832	1.816	12.329	2.625	9.066	3.491	0.18	0.571	0.42	0.467	0.59	0.464

## Sheet: Fig.1i
Glucose (mmol/L)			Total cholesterol (mg/dL)			HDL (mmol/L)			LDL (mmol/L)			TAG (mg/dL)
Dars2fl/fl	DARS2IEC-KO		Dars2fl/fl	DARS2IEC-KO		Dars2fl/fl	DARS2IEC-KO		Dars2fl/fl	DARS2IEC-KO		Dars2fl/fl	DARS2IEC-KO
6.12	2.04		100	128		3.28	2.32		0.68	0.96		185	95
5	2.4		92	84		3.32	2.72		0.68	0.76		195	120
5.64	0.28		92	80		3.2	2.68		0.64	0.48		125	75
5.48	1.76		100	80		3.48	2.72		0.72	1.76		145	155
6.2	3.08		104	152		1.76	1.64		0.56	1.2		195	135
7.88	4.96		92	88		1.64	1.48		0.44	0.44		195	190
7.08	1.68		136	132		2.88	1.96		1.56	1.6		165	205
5.4	2.24		92	104		1.56	1.68		0.56	1.04		185	305
5.24	3.08		76	96		1.48	1.08		0.48	0.68		195	235
6.68	2		84	76		1.6	0.96		0.44	0.2		205	175
6.92	1.96		104	72		1.6	1		0.88	0.28		195	200
5.76	2.24		104	56		1.68	0.56		0.84	0.36		190	320
6.15	4.12		90	80		1.55	0.88		0.55	0.4		315	200
6.2	2.32		80	108		1.5	0.64		0.45	0.64		460	55
5.5	2.64		85	96		1.8	1.28		0.6	0.72		160	205
7.75	4.1		125	135		1.65	1.4		0.6	0.45		170	175
4	4.05		90	70		2.1	1.25		0.75	0.3		185	255
7.4	4.45		110	150		1.65	1.15		0.65	0.35		420	120
6.15	3.05		100	95		1.55	1.5		0.65	0.4		265	130
7.95	2		115	75		2.45	1.4		1	0.4		325	385
7.1	4.3		100	100		1.85	2.3		0.7	1.05		270	185
6.75	0.75		120	110		1.95	1.35		0.65	0.55		195	285
5.95	0.5		115	170		1.7	2.05		0.6	0.8		125	150
5.45	5.05		125	100								185	120
5.3	5.3		90	120								210	185
6.05	6.35		155	115								195
3.7	7		95	190								185
5.55	6.35		110	115								140
6.6	1.4		115	45
