# Supplementary material for: Mitochondrial dysfunction abrogates dietary lipid processing in enterocytes
Source: Nature. 2023 Dec 20;625(7994):385–92. doi: 10.1038/s41586-023-06857-0 (PMC10781618; doi:10.1038/s41586-023-06857-0)
Supplement: Supplementary file 8 — Source Data Fig. 2 [file 41586_2023_6857_MOESM8_ESM.xlsx]

## Sheet: Fig. 2a
	Relative body weight (%)
Time (days)	Dars2fl/fl																					DARS2tamIEC-KO
0	100	100	100	100	100	100	100	100	100	100	100	100	100	100	100	100	100	100	100	100	100	100	100	100	100	100	100	100	100	100	100	100	100	100	100	100	100	100	100	100	100	100
1	98.8679	103.416	98.8935	98.7323	97.2659	98.7122	98.2289	99.4624	98.2609	105.305	97.9553	98.1705	98.2119	94.6089	97.389	94.0362	91.579	92.4366	95.3205	94.4704	104.551	96.8198	96.7887	96.7925	98.4822	97.0111	99.056	100.063	98.3264	98.1867	94.8939	96.0954	95.755	95.3054	97.1233	93.7997	96.0396	92.5778	95.6501	94.8267	97.8595	99.3039
2	99.1698	98.79	100.484	98.4885	97.9639	99.0094	100.363	97.6344	98.3696	98.5976	99.4294	100.491	96.5563	95.9346	99.5648	95.1012	94.4598	94.6864	97.8372	97.8972	102.991	98.5277	99.5504	96.7296	100.234	100.456	100.405	98.8058	98.3264	99.1467	95.5823	96.4208	97.0891	96.9462	105.571	93.8527	100.45	98.324	96.5856	95.4294	99.8139	101.81
3	98.2642	103.203	101.245	103.462	102.792	100.743	102.452	99.7849	98.0435	103.171	97.1469	100.535	100.993	96.5091	103.568	97.8701	98.0609	96.6012	101.966	100.389	105.722	98.7044	104.175	97.7987	103.386	98.5816	103.237	101.32	101.136	101.173	98.6231	99.9458	101.213	98.9517	109.589	97.0853	100.855	100.479	98.4565	96.1326	102.327	103.48
4	101.585	103.203	102.421	109.312	107.388	106.488	104.905	105.108	103.315	105.671	99.9524	102.588	106.954	102.961	104.265	104.633	103.823	99.8564	103.146	102.921	109.363	100.942	101.734	97.7987	106.888	104.357	106.069	101.886	102.57	102.187	106.196	103.85	106.853	104.148	109.361	102.067	103.06	100.479	101.169	99.3973	104.7	103.805
5	104.528	105.48	105.048	108.776	106.457	103.418	103.769	103.226	101.957	105.549	100.38	105.623	109.404	103.579	107.615	101.704	104.321	99.7606	99.2528	102.414	110.273	103.121	107.45	101.132	106.071	104.002	103.978	102.577	101.614	102.027	109.581	104.881	108.915	105.971	114.064	102.544	102.745	101.077	101.076	98.9453	104.886	105.708
6	107.698	108.968	107.331	110.97	105.468	105.25	106.948	103.656	100.924	105.305	102.473	103.882	109.404	105.921	106.832	104.1	105.208	101.245	99.6854	102.297	114.499	106.714	109.634	102.641	104.67	105.724	105.057	103.08	103.168	102.027	109.007	104.121	108.187	108.25	109.041	103.551	101.125	101.915	102.292	99.2968	104.607	100.882
7	111.924	110.747	108.368	110.19	105.701	108.073	107.811	107.473	102.772	108.476	100.713	104.284	114.636	104.154	106.701	103.887	106.15	100.383	103.696	101.48	115.215	109.6	108.349	103.648	104.67	103.445	104.855	103.96	103.407	103.52	111.532	104.881	109.945	106.791	110.594	101.378	102.07	102.873	100.187	98.4932	105.165	104.316
8	113.359	113.452	111.48	111.409	106.923	107.33	108.265	108.387	101.902	108.781	101.759	106.693	116.49	106.805	106.092	104.633	105.651	100	104.208	101.207	119.051	104.358	107.771	103.333	101.226	101.064	103.506	103.206	103.168	101.973	107.171	102.007	105.943	107.52	106.849	100.053	98.8299	102.275	97.5678	97.0367	103.676	103.527
9	113.736	115.089	110.927	110.873	107.795	108.371	106.585	105.43	102.065	106.524	103.519	105.801	115.497	105.038	105.831	104.686	106.26	98.899	103.5	99.5327	117.815	101.001	100.771	96.6667	99.2411	97.6191	98.8537	95.726	101.195	101.387	101.951	98.4816	99.2116	104.467	105.023	97.2973	95.9946	99.162	94.9953	94.8267	97.7664	98.8863
10	112.226	117.865	112.656	110.434	109.599	110.847	107.266	106.559	105.326	110.427	101.427	107.452	117.152	106.894	107.876	103.94	107.922	101.245	103.814	99.6106	116.905	94.9352	97.3025	94.5912	96.0304	95.7447	96.089	93.9661	98.0873	98.1333	98.0493	96.4208	97.8169	100.273	103.562	95.8135	92.8893	96.1293	94.6679	90.3064	94.8813	95.7773
11	109.057	112.456	109.129	111.555	110.937	108.717	108.946	109.677	106.522	112.378	102.378	109.46	119.338	106.894	106.179	104.899	108.089	101.053	103.618	101.324	118.075	91.2839	95.2473	88.3019	93.9872	93.5157	92.9872	91.0119	97.3102	97.0667	99.1394	95.0109	97.6349	98.9973	98.0822	92.6338	90.009	92.1788	90.4584	88.1467	93.1131	94.6636
12	110.34	115.872	115.906	109.459	110.646	107.925	109.31	109.409	107.663	110.976	104.137	109.103	121.722	105.126	108.399	100.266	105.983	94.9258	98.2304	94.3536	119.896	86.808	90.8157	86.0377	89.8424	90.9828	87.795	85.418	93.8434	94.72	96.2708	92.462	95.6944	94.3482	97.7626	88.2353	87.3537	86.672	86.5295	84.4802	90.8795	91.8329

## Sheet: Fig.2c
	Quantification of mitochondria
	Dars2fl/fl				DARS2tamIEC-KO
Normal	86.7	90.2	99.4	92.3	0	0	1.3	31.3
Partly affected	13.3	8.7	0.6	6.3	4.8	24.5	21.9	27.9
Destroyed	0	1.2	0	1.4	95.2	75.5	76.8	40.8

## Sheet: Fig. 2f
Total TAG (Intestine)	nmol TAG/mg protein
	Dars2fl/fl								DARS2tamIEC-KO
TAG(C16:0)	0.559124	1.0162	0.216099	0.602747	0.860033	0.407848	0.656143	0.941814	45.3421	15.6103	67.0109	71.7033	442.726	5.96857	82.559	25.7073
TAG(C18:0)	0.30625	0.407497	0.16837	0.357183	0.600743	0.39906	0.346947	0.596792	25.3235	5.56947	31.606	38.6117	187.088	2.26769	35.5986	8.34701
TAG(C18:1)	0.78638	0.605869	0.144065	0.834082	3.94533	0.333109	0.60441	0.747661	24.1104	33.0296	30.6499	78.7969	242.355	10.3504	47.0055	23.9474
TAG(C20:4)	0.440318	0.448525	0.548669	0.724676	0.525761	0.599592	0.858414	0.899837	13.5506	11.6442	21.5283	43.0241	111.138	5.72585	22.9381	13.6869
TAG(C22:6)	0.365346	0.345231	0.277817	0.421151	0.649564	0.36195	0.640695	0.893496	16.7351	20.7562	29.9553	54.0339	128.413	11.9997	35.4994	32.6727
TAG(C18:2)	17.7356	7.53708	1.6947	17.937	25.9184	6.36708	13.4478	17.5343	748.222	1110.07	1261.83	2922.94	6166.84	354.382	1311.82	927.291
TAG(C18:3)	0.338774	0.133575	0.0401592	0.250097	0.842288	0.103835	0.11777	0.183087	4.77302	10.0734	6.35544	18.2271	30.519	2.80323	10.9456	6.9728

## Sheet: Fig. 2g
Glucose (mmol/L)			Total cholesterol (mg/dL)			TAG (mg/dL)
Dars2fl/fl	DARS2tamIEC-KO		Dars2fl/fl	DARS2tamIEC-KO		Dars2fl/fl	DARS2tamIEC-KO
26.05	31.75		60	40		105	70
18.4	34.35		75	65		130	110
13.2	26.45		90	30		110	110
15.75	21.35		45	40		100	120
13.75	10.55		85	150		120	95
16.5	33.15		60	50		160	105
19.15	7.5		65	90		120	60
24.85	7.65		80	90		85
21.65	25.75		75	30
	24.7			35
	37.6			25
