# Supplementary material for: Mitochondrial dysfunction abrogates dietary lipid processing in enterocytes
Source: Nature. 2023 Dec 20;625(7994):385–92. doi: 10.1038/s41586-023-06857-0 (PMC10781618; doi:10.1038/s41586-023-06857-0)
Supplement: Supplementary file 9 — Source Data Fig. 3 [file 41586_2023_6857_MOESM9_ESM.xlsx]

## Sheet: Fig.3b
	Counts/uL plasma [3H]- Triolein
Time (min)	Dars2fl/fl								DARS2tamIEC-KO
0	110	110	290	210	130	0	120	110	100	130	100	80	50	100	0	0
30	560	650	290	1400	1210	170	1670	760	180	230	270	150	220	30	130	0
60	4560	4270	2350	5770	4160	1970	7070	2800	1090	490	500	540	580	290	420	590
120	19910	15330	18950	29830	26920	18460	14450	9390	6250	3460	3440	1360	2570	2580	3340	5610
	Counts/uL plasma [14C]- Cholesterol
Time (min)	Dars2fl/fl								DARS2tamIEC-KO
0	120	130	150	70	140	110	90	60	90	50	80	100	170	90	100	160
30	100	120	130	170	170	60	160	130	110	90	120	70	110	140	70	70
60	50	420	550	390	140	230	370	160	210	120	120	130	230	120	80	190
120	1480	720	1370	1560	1940	1090	1210	590	510	140	320	120	170	140	430	550
	TAG (mg/dL)
Time (min)	Dars2fl/fl								DARS2tamIEC-KO
0	53.7634	139.785	139.785	88.7097	56.4516	161.29	118.28	139.785	86.0215	56.4516	61.828	75.2688	40.3226	129.032	51.0753	83.3333
30	602.15	822.581	459.677	440.86	701.613	650.538	602.15	591.398	370.968	311.828	279.57	274.193	142.473	354.839	381.72	322.581
60	981.865	1121.76	797.928	740.933	1121.76	1119.17	1088.08	823.834	727.979	401.554	388.601	310.881	251.295	668.394	626.943	572.539
120	1738.34	1639.9	1784.97	2341.97	2341.97	2054.4	1658.03	1461.14	1461.14	665.803	831.606	554.404	588.083	1323.83	992.228	1085.49

## Sheet: Fig.3c
	Relative counts/mg tissue_[3H]- triolein uptake
Tissue	Dars2fl/fl							DARS2tamIEC-KO
Liver 1	1.10452	0.957145	1.20021	0.194739	1.01321	1.31475	1.21542	0.505902	0.490336	0.529945	0.383254	0.174233	0.221912	0.131546	0.176543
Liver 2	1.23351	1.01746	1.03604	0.222008	1.06479	1.30804	1.11815	0.618106	0.493304	0.485228	0.409066	0.130685	0.254911	0.163746	0.188747
gWAT	1.69773	1.27243	0.934147	0.148162	0.679464	1.03707	1.23099	0.0602738	0.575371	0.107025	0.100854	0.0543122	0.20485	0.195789	0.189135
iWAT	0.924921	1.95932	0.77465	0.445578	1.02815	1.31093	0.556452	0.133431	0.215521	0.270143	0.696453	0.293256	0.511193	0.210922	0.271013
iBAT	0.763114	1.27398	1.23027	0.277712	1.08311	1.09544	1.27638	0.869638	0.901148	0.635549	0.874531	0.398626	0.68944	0.227887	0.335119
Heart	1.0738	0.987381	1.17439	0.307992	1.37362	1.05497	1.02784	0.511046	0.536171	0.545616	0.53377	0.194157	0.295873	0.126353	0.141573
Muscle	1.16197	1.06792	1.12627	0.354907	1.14859	1.1082	1.03215	0.496076	0.381717	0.395574	0.346457	0.265138	0.373068	0.21336	0.179725
Spleen	1.09925	1.11972	1.15072	0.232904	0.926059	1.42457	1.04679	0.469854	0.652446	0.596669	0.362438	0.471151	0.352957	0.147306	0.158439
Kidney	1.16478	1.07947	1.08132	0.246787	1.20913	1.14542	1.07309	0.449125	0.447928	0.369241	0.30526	0.187433	0.315577	0.125624	0.181819
Stomach	1.42921	0.448046	1.42492	0.692661	2.06899	0.47071	0.465461	1.512	1.25966	0.699699	0.761481	1.13184	1.14164	0.64298	0.643093
Proximal SI	1.12959	1.0709	1.40805	0.165588	1.29201	1.17537	0.758498	0.891888	0.766944	0.666522	0.513888	0.412632	0.518766	0.555733	0.466275
Distal SI	1.14607	0.908011	0.883467	0.328373	1.31808	1.57375	0.842246	0.582648	0.51365	0.435314	0.577821	0.973551	0.69567	1.1508	0.737323
Cecum	1.10903	0.823957	0.833309	0.439058	1.17951	1.39184	1.2233	0.669784	0.527887	0.453985	0.559797	0.379844	0.420804	0.285363	0.354639
Colon	1.50867	1.10187	1.01547	0.198998	1.17085	1.00307	1.00108	0.478092	0.942741	0.44763	0.635343	0.452669	0.35775	0.276157	0.331191
	Relative counts/ul plasma_[3H]- triolein uptake
	Dars2fl/fl							DARS2tamIEC-KO
Plasma	1.21177	1.05873	1.07982	0.237417	1.36526	1.14086	0.906136	0.424569	0.372059	0.415144	0.293069	0.162916	0.329871	0.181766	0.20645

## Sheet: Fig.3d
	Relative counts/mg tissue_[14C]- DOG uptake
Tissue	Dars2fl/fl							DARS2tamIEC-KO
Liver 1	0.867662	0.900271	0.975426	1.7193	0.852161	0.730242	0.954939	0.855185	0.84726	1.31301	0.9934	1.0799	1.00053	0.778839	0.783916
Liver 2	0.875468	0.934909	0.92083	1.68516	0.849432	0.82422	0.909978	0.768063	0.865914	1.05163	0.927832	1.09646	0.833284	0.731899	0.673534
gWAT	1.13177	1.36691	1.02564	0.742883	0.820664	0.707771	1.20436	0.209997	1.24356	0.320386	0.421473	0.282423	1.11792	0.773295	0.787073
iWAT	0.622356	1.64826	0.709919	0.983891	1.49294	1.02891	0.51372	0.203688	0.530955	0.231483	1.81875	1.27035	2.0588	0.879344	0.713323
iBAT	0.752564	0.929672	0.908821	1.28865	1.27886	1.20913	0.632306	0.348508	0.350472	0.262206	0.360379	0.333444	0.316004	0.309848	0.219561
Heart	1.26745	0.870302	1.03116	0.987279	1.10148	0.938315	0.804012	0.338344	0.513194	0.525154	0.491889	0.617833	0.523939	0.43503	0.434211
Muscle	1.20291	0.964661	1.13992	1.29171	0.722555	0.520438	1.1578	0.455809	0.704453	0.661808	0.575821	0.757574	0.632836	0.382338	0.488113
Spleen	0.904659	0.949731	1.11303	1.24161	0.908479	0.825207	1.05729	0.514119	0.496607	0.659722	0.53485	0.687409	0.615952	0.41545	0.541162
Kidney	1.0082	1.12356	0.851424	1.05976	1.10578	0.987511	0.863757	0.707754	0.732338	0.872375	0.722678	0.877838	1.09756	0.668483	0.645751
Stomach	1.02896	0.877108	1.05991	1.23835	1.32802	0.742783	0.724869	1.49278	1.41712	1.45658	0.991499	1.39399	1.7853	1.5228	2.27697
Proximal SI	1.0348	1.01359	1.12037	1.00995	1.11855	1.01212	0.690614	0.882734	0.813051	0.792218	0.738411	0.961102	0.885884	0.649368	0.834283
Distal SI	1.00362	0.972336	0.864714	1.53151	1.17746	0.852291	0.59807	0.681965	0.793728	0.986025	0.653203	0.957026	0.960872	0.78879	0.594801
Cecum	0.733738	1.05297	0.942573	1.13785	1.21432	0.864378	1.05418	0.956385	0.674108	0.891291	0.746621	0.989154	0.92318	0.836622	0.732316
Colon	1.09445	0.890086	0.986088	1.21404	0.942555	0.842559	1.03023	0.590218	0.73173	0.634304	0.609307	0.72856	0.799068	0.67152	0.686461
	Relative counts/ul plasma_[14C]- DOG uptake
	Dars2fl/fl							DARS2tamIEC-KO
Plasma	0.84188	1.13248	1.17949	1.64744	0.929487	0.508547	0.760684	0.83547	0.814103	1.05128	0.826923	0.982906	1.21154	0.668803	0.867521

## Sheet: Fig.3e
TAG (mg/dL)				Cholesterol (mg/dL)
Fraction Number	Dars2fl/fl	DARS2tamIEC-KO		Fraction Number	Dars2fl/fl	DARS2tamIEC-KO
1	0	0.2828		1	0.3624	0.6411
2	0	0		2	0.4321	0.4321
3	0	0		3	0.3624	0.5017
4	0	0		4	0.5017	0.4321
5	0.0808	0		5	0.5017	0.3624
6	0.3838	0.0808		6	0.4321	0.4321
7	1.0909	0.3838		7	0.4321	0.3624
8	0.1818	0		8	0.223	0.223
9	0.1818	0		9	0.5017	0.4321
10	0.1818	0		10	0.5017	0.4321
11	0.1818	0		11	0.4321	0.3624
12	0.1818	0.0808		12	0.5017	0.5017
13	0.3838	0.3838		13	0.6411	0.6411
14	0.7879	0.8889		14	0.7805	0.9895
15	0.6869	0.8889		15	0.8502	1.1986
16	0.0808	0.4848		16	0.5017	0.8502
17	0.2828	0.2828		17	0.7108	0.6411
18	0.0808	0.0808		18	0.6411	0.7108
19	0.5859	0.0808		19	0.9895	0.7108
20	0.4848	0.1818		20	1.4774	1.338
21	0.1818	0		21	2.0348	2.453
22	0.2828	0.1818		22	2.3833	2.2439
23	0	0		23	1.1986	0.8502
24	0	0.0808		24	0.5714	0.5017
25	1.3939	2		25	1.4077	1.8258
26	2.5051	2.9091		26	2.1045	2.3833
27	1.4949	1.1919		27	1.338	1.2683
28	0.3838	0.4848		28	0.7805	0.7108
29	0.3838	0.0808		29	0.7108	0.5017
30	0.0808	0.5859		30	0.3624	0.4321
31	1.697	4.2222		31	0.3624	0.5017
32	1.798	4.1212		32	0.2927	0.2927
33	0.5859	1.3939		33	0.3624	0.5714
34	0	0		34	0.5017	0.3624
35	0.0808	0.0808		35	0.6411	0.5017
36	0.0808	0.2828		36	0.8502	0.5714
37	0.0808	0		37	0.5017	0.4321
38	0	0		38	0.6411	0.4321
39	0	0		39	0.3624	0.3624
40	0	0		40	0.4321	0.1533

## Sheet: Fig.3f
Free glycerol (mg/ml)
Dars2fl/fl	DARS2tamIEC-KO
0.205882	0.323529
0.117647	0.216387
0.195378	0.140756
0.0756303	0.254202
0.256302	0.22479
0.195378	0.327731
0.128151	0.22479
	0.226891

## Sheet: Fig.3g
Organs	Relative organ weight
	Dars2fl/fl							DARS2tamIEC-KO
Liver	0.978903	0.969418	1.09542	1.02836	0.984322	0.975515	0.968063	0.870512	0.927417	0.89219	0.827833	0.739766	0.8048	0.60902	0.682183
gWAT	0.984791	0.685361	1.15114	1.00475	0.884981	1.26426	1.02472	0.538973	0.385932	0.532319	0.29943	0.459126	0.153042	0.146388	0.179658
iWAT	1.02421	0.692632	1.09053	1.07579	0.93579	1.33368	0.847368	0.456842	0.302105	0.375789	0.221053	0.383158	0.228421	0.169474	0.18421
iBAT	0.994924	0.861675	0.73731	1.18147	1.12817	1.30584	0.790609	0.524112	0.479695	0.630711	0.408629	0.470812	0.35533	0.35533	0.310914
Heart	1.06275	1.09109	1.02024	1.00607	0.786437	0.935223	1.09818	1.01316	1.01316	1.14777	1.02024	0.800607	1.06275	0.743927	0.885628
Spleen	0.979141	1.17669	0.884663	0.858896	1.18528	0.970552	0.944785	1.40859	1.05644	0.901841	1.20245	0.944785	1.03068	1.03068	1.20245
Kidney	0.992908	0.913475	1.10213	0.992908	1.04255	0.853901	1.10213	0.714894	0.695036	0.75461	0.744681	0.685106	0.506383	0.387234	0.595745
Stomach	0.940568	1.05513	0.819983	1.03101	0.826012	1.15762	1.16968	1.04307	0.946598	0.819983	1.00086	1.05513	0.934539	1.03101	0.705426
Proximal SI	1.20242	1.09516	1.01237	1.09892	0.890054	0.594624	1.10645	1.68038	1.20995	1.01237	1.10269	0.760215	0.76586	0.530645	0.822312
Distal SI	0.886777	1.00317	0.933887	0.875693	1.11124	0.950515	1.23872	1.36619	1.19992	0.933887	1.04751	0.908947	0.684481	0.795329	1.14727
Cecum	0.603448	1.2211	1.1146	0.958418	0.915821	0.894523	1.29209	1.31339	1.39858	1.1146	1.56187	1.45538	1.26369	1.1643	1.76065
Colon	1.14203	1.27458	0.764749	1.10634	0.744355	0.897305	1.07065	0.846322	1.02476	0.764749	1.08594	0.968682	1.02986	0.917698	1.14712
