# Supplementary material for: Mitochondrial dysfunction abrogates dietary lipid processing in enterocytes
Source: Nature. 2023 Dec 20;625(7994):385–92. doi: 10.1038/s41586-023-06857-0 (PMC10781618; doi:10.1038/s41586-023-06857-0)
Supplement: Supplementary file 10 — Source Data Fig. 4 [file 41586_2023_6857_MOESM10_ESM.xlsx]

## Sheet: Fig.4d
Average TGN38+ puncta size			TGN38+ puncta per nucleus
Dars2fl/fl	DARS2tamIEC-KO		Dars2fl/fl	DARS2tamIEC-KO
2.8	1.08		1.8	3.57
1.54	1.35		1.47	2.58
2.87	1.21		1.41	2.76
2.29	0.69		1.78	2.8
	0.87			2.68
