# Supplementary material for: Mitochondrial dysfunction abrogates dietary lipid processing in enterocytes
Source: Nature. 2023 Dec 20;625(7994):385–92. doi: 10.1038/s41586-023-06857-0 (PMC10781618; doi:10.1038/s41586-023-06857-0)
Supplement: Supplementary file 11 — Source Data Extended Data Fig. 1 [file 41586_2023_6857_MOESM11_ESM.xlsx]

## Sheet: Ext. Fig. 1c
	Length (cm)
Tissue	Dars2fl/fl													DARS2IEC-KO
Small Intestine	13	13.5	12	13.5	13.2	14.1	13	15.3	15	13	13.7	13.7	14	9	7.5	7	6	7	6.5	9.4	8.5	8	10.5	11.5	7.3	10
Colon	3	4	3	3	3	3.5	3.5	3	3.2	3.5	3	3.2	3.5	3	2.5	3	2.4	2.4	2.4	3	3.5	3	3	3.2	2.5	3

## Sheet: Ext. Fig. 1d
	Relative mRNA expression normalized to Tbp
Genes	Dars2fl/fl						DARS2IEC-KO
Ascl2	0.860746	0.534862	1.44855	0.932621	1.46068	1.10075	1.46907	0.855984	1.61685	0.927403	0.846996	1.26658
Lgr5	0.825537	0.523742	1.54374	1.17702	1.21034	0.862086	0.480825	0.445448	0.47431	0.509878	0.610328	1.05066
Olfm4	0.692317	0.456136	1.71728	1.21205	1.64166	0.926739	0.0433231	0.0379903	0.166875	0.305005	0.293866	0.519636
