# Supplementary material for: Mitochondrial dysfunction abrogates dietary lipid processing in enterocytes
Source: Nature. 2023 Dec 20;625(7994):385–92. doi: 10.1038/s41586-023-06857-0 (PMC10781618; doi:10.1038/s41586-023-06857-0)
Supplement: Supplementary file 12 — Source Data Extended Data Fig. 2 [file 41586_2023_6857_MOESM12_ESM.xlsx]

## Sheet: Ext. Fig. 2a
	nmol DAG/mg protein
Acyl chain	Dars2fl/fl							DARS2IEC-KO
16:1-14:0	0.878	0.439	2.188	2.189	0.8	0.869	1.976	11.68	5.267	9.878	8.034	5.444	7.864	10.031
16:1-16:1	0.241	0.1	0.392	0.535	0.192	0.234	0.391	4.646	2.357	3.038	4.052	2.609	2.274	2.31
16:1-16:0	1.555	0.722	2.704	3.404	1.796	1.731	2.711	20.356	6.231	14.799	14.746	10.214	12.919	14.849
16:1-18:2	0.745	0.388	1.148	1.668	0.688	0.859	1.729	21.238	10.628	15.781	18.585	12.38	10.769	10.748
16:1-18:1	0.744	0.416	1.138	2.052	0.82	0.792	2.006	22.876	11.323	13.409	19.595	13.376	10.272	9.081
16:1-18:0	0.265	0.121	0.528	0.486	0.145	0.466	0.284	0.949	0.289	0.586	0.836	0.894	0.889	0.53
16:0-14:0	133.717	57.583	200.43	180.592	114.583	108.567	172.652	276.829	276.088	369.073	263.045	235.88	223.611	135.766
16:0-16:0	262.557	127.042	367.802	309.782	211.302	199.377	321.74	406.415	479.297	453.615	404.871	392.082	301.189	171.333
16:0-18:2	18.14	8.045	26.926	25.584	14.528	16.626	27.017	143.266	46.369	104.796	93.617	73.29	95.048	105.259
16:0-18:1	20.614	8.16	24.687	32.086	26.847	18.989	34.328	214.932	65.191	135.332	138.683	127.767	127.21	103.124
16:0-18:0	13.345	5.496	22.407	17.83	10.829	11.6	17.951	17.062	18.808	18.858	15.142	22.822	14.922	8.448
18:2-14:0	9.673	4.638	22.058	21.182	5.585	7.7	16.152	61.849	40.108	64.006	47.129	39.168	57.724	72.029
18:2-18:2	6.433	4.032	11.039	13.038	4.308	7.941	10.123	109.915	62.836	87.775	94.407	78.515	76.494	61.175
18:2-18:1	6.169	3.702	9.486	14.769	5.192	7.125	11.141	131.459	82.886	86.638	116.002	95.294	78.966	57.483
18:2-18:0	3.87	1.792	8.593	8.392	0.688	8.257	4.023	10.225	3.938	3.917	11.223	12.951	11.586	6.565
18:1-18:1	4.351	2.099	6.291	8.88	4.403	4.516	9.439	98.591	58.39	48.784	84.789	59.704	42.794	37.07
18:0-14:0	15.047	6.083	18.434	11.676	9.03	6.61	14.421	18.519	15.3	21.108	12.832	15.851	13.422	6.855
18:0-18:1	4.521	1.575	5.226	4.644	2.919	4.593	6.659	18.974	7.426	11.175	14.4	12.523	9.62	8.487
18:0-18:0	2.467	0.826	3.512	2.584	1.257	5.613	2.498	3.078	1.88	1.892	2.482	3.503	2.261	1.732
18:0-20:4	0.072	0.024	0.129	0.212	0.485	0.328	0.12	1.095	0.303	0.634	0.381	0.393	0.776	1.436
20:4-16:1	0.214	0.083	0.239	0.343	0.246	0.235	0.438	3.703	2.098	2.478	2.13	2.082	1.952	1.948
20:4-16:0	0.833	0.39	1.726	1.281	0.988	0.721	1.588	15.717	2.538	7.822	7.35	6.606	9.891	12.729
20:4-18:2	1.017	0.439	1.013	1.239	1.269	0.877	1.685	18.776	10.058	13.764	10.058	10.647	9.047	11.599
20:4-18:1	0.908	0.442	0.867	1.356	1.29	0.983	1.758	18.423	9.953	10.288	9.494	9.666	7.959	8.358

## Sheet: Ext. Fig. 2b
	nmol total GLPs/mg protein
Total GLPs	Dars2fl/fl							DARS2IEC-KO
PC	120.572	166.102	146.492	156.176	106.392	130.934	116.512	103.938	173.258	113.451	129.067	101.461	82.008	108.161
PE	46.097	57.841	55.413	58.281	37.352	42.947	44.046	46.775	71.267	52.916	53.408	49.334	44.779	48.356
PI	1.073	1.186	0.782	3.84	4.135	4.959	1.672	5.003	7.662	4.962	4.662	3.189	3.888	5.26
PS	6.099	5.643	5.494	8.23	7.889	8.042	5.553	8.445	11.866	7.621	11.429	6.205	3.5	8.171
PG	5.099	11.881	6.021	5.302	3.889	3.644	3.723	33.663	9.639	41.51	27.046	15.667	25.994	61.457

## Sheet: Ext. Fig. 2c
	nmol ceramides/mg protein
Acyl Chain	Dars2fl/fl							DARS2IEC-KO
14:0	0.063	0.06	0.073	0.063	0.053	0.072	0.062	0.066	0.075	0.07	0.063	0.067	0.063	0.084
16:0	0.8	0.836	0.992	0.971	0.78	0.923	0.97	1.226	1.425	0.984	1.594	1.164	0.8	1.547
16:1	0.185	0.182	0.35	0.167	0.119	0.192	0.242	0.048	0.089	0.08	0.044	0.115	0.097	0.284
18:0	0.095	0.076	0.127	0.08	0.137	0.122	0.121	0.262	0.28	0.172	0.345	0.198	0.131	0.332
18:1	0.068	0.044	0.143	0.038	0.061	0.071	0.09	0.017	0.029	0.03	0.019	0.051	0.053	0.175
20:0	0.031	0.028	0.043	0.029	0.041	0.039	0.04	0.077	0.092	0.053	0.108	0.054	0.038	0.286
22:0	0.027	0.022	0.036	0.03	0.036	0.044	0.042	0.05	0.063	0.041	0.075	0.04	0.028	0.081
22:1	0.009	0.009	0.016	0.011	0.012	0.013	0.012	0.02	0.023	0.016	0.025	0.019	0.012	0.033
24:0	0.044	0.034	0.061	0.047	0.052	0.066	0.072	0.052	0.058	0.052	0.076	0.048	0.032	0.085
24:1	0.179	0.184	0.235	0.208	0.192	0.202	0.202	0.301	0.307	0.225	0.4	0.244	0.165	0.354
26:0	0.004	0.003	0.007	0.004	0.005	0.007	0.008	0.002	0.004	0.004	0.004	0.006	0.003	0.027
26:1	0.007	0.003	0.015	0.003	0.009	0.009	0.013	0.004	0.007	0.008	0.007	0.011	0.006	0.041

## Sheet: Ext. Fig. 2d
	nmol sphingomyelins/mg protein
Acyl Chain	Dars2fl/fl							DARS2IEC-KO
14:0	0.096	0.129	0.193	0.169	0.088	0.122	0.122	0.09	0.127	0.148	0.101	0.119	0.11	0.114
16:0	1.353	1.879	3.417	2.425	1.94	1.959	2.074	2.281	3.183	2.155	3.567	1.999	1.222	2.586
16:1	0.113	0.138	0.168	0.12	0.097	0.101	0.139	0.175	0.24	0.164	0.275	0.176	0.099	0.146
18:0	0.048	0.062	0.159	0.088	0.082	0.074	0.086	0.192	0.258	0.16	0.375	0.129	0.071	0.261
18:1	0.051	0.06	0.075	0.051	0.049	0.048	0.057	0.078	0.095	0.077	0.123	0.077	0.043	0.075
20:0	0.014	0.018	0.043	0.025	0.022	0.019	0.026	0.047	0.064	0.038	0.093	0.033	0.018	0.065
22:0	0.01	0.012	0.027	0.017	0.015	0.014	0.018	0.025	0.035	0.02	0.055	0.021	0.011	0.041
22:1	0.06	0.07	0.103	0.061	0.058	0.059	0.079	0.091	0.113	0.085	0.145	0.093	0.05	0.093
24:0	0.032	0.046	0.104	0.053	0.046	0.054	0.072	0.058	0.065	0.05	0.106	0.064	0.036	0.086
24:1	0.313	0.403	0.914	0.495	0.46	0.467	0.657	0.66	0.7	0.532	1.168	0.591	0.353	0.837
26:0	0.003	0.003	0.006	0.004	0.003	0.003	0.005	0.005	0.007	0.005	0.01	0.005	0.003	0.007
26:1	0.006	0.005	0.013	0.007	0.007	0.007	0.011	0.012	0.012	0.011	0.022	0.012	0.007	0.027

## Sheet: Ext. Fig. 2e
	nmol CE/mg protein
Acyl Chain	Dars2fl/fl				DARS2IEC-KO
14:1	1.812	2.906	1.36	1.617	1.28	1.287	1.416	0.827
14:0	16.195	14.35	6.805	16.517	4.83	4.294	3.399	3.794
16:1	26.278	28.808	11.655	17.414	10.936	12.693	16.102	9.524
16:0	19.149	15.48	8.097	14.391	20.157	15.208	11.175	12.535
18:3	10.495	9.411	4.519	7.923	6.34	10.253	7.622	4.308
18:2	156.053	115.509	59.403	123.513	55.985	81.561	74.222	37.767
18:1	116.31	88.048	39.867	89.532	29.337	38.904	38.514	26.74
20:5	1.099	0.87	0.681	0.818	1.774	3.259	1.944	1.373
20:4	16.632	11.182	14.125	15.877	10.3	17.935	14.74	8.403
20:3	6.685	5.027	4.141	6.136	3.426	5.54	4.061	2.189
20:2	4.312	3.404	1.891	4.599	1.026	1.426	1.049	0.522
20:1	2.191	1.722	0.74	1.763	0.998	0.685	0.735
22:6	2.849	2.113	2.671	2.476	1.809	2.379	3.145	1.454
22:5	1.524	1.178	1.111	1.596	1.394	2.052	2.048	0.882
22:0	2.062	1.712	1.163	1.613	3.483	1.415	1.63	1.382

## Sheet: Ext. Fig. 2f
nmol total cholesterol/mg protein
Dars2fl/fl	DARS2IEC-KO
44.365	45.316
39.888	53.637
39.009	43.455
52.884	43.215
53.582	49.78
61.851	46.182
46.469	40.965

## Sheet: Ext. Fig. 2g
		Relative mRNA expression normalized to Hprt1
	Genes	Dars2fl/fl															DARS2IEC-KO
TAG catabolism	Lipe	0.759668	1.2782	0.701054	0.876296	2.37664	0.657069	0.978793	0.645337	1.09543	1.22836		0.662971	1.3239	1.01755	1.41418	1.08753	0.942377	0.64321	0.548044	0.680149	0.332263	0.409951	1.64838	0.540882	0.35288	0.361681	0.448223	0.391016	0.398239
	Atgl	2.91	2.25419	1.46756	1.52419	0.402535	0.471393	0.693149	0.423518	0.376935	0.454334	1.29408	1.42232	2.53618	1.53565	0.996603	2.88746	3.1216	4.21474	1.99181	2.00307	1.20249	0.618742	0.34832	0.462874	0.37509	0.652954	0.534833	2.48329	1.5286	0.93135
	Lpl	1.12262	0.743579	0.625069	1.10615	0.979769	1.51538	2.04879	0.51964	1.03029	2.10628	0.592387	0.460835	0.486323	2.55706	1.48785	2.14078	1.49163	1.45214	1.16745	1.19961	0.459898	1.28184	0.763148	0.83337	0.741681	0.759419	0.803607	2.65763	0.503108
TAG synthesis & transport	Dgat1	0.716119	0.981894	0.892253	1.39269	1.11847	1.01091	1.18324	1.04735	1.49084	1.69639	0.948369	0.268734	1.12472	1.18538	0.950494	6.2175	5.46518	2.88209	2.59212	1.62543	1.44297	4.98365	2.34146	2.11402	2.23705	2.30088	2.87577	4.87248	1.50087
	Mgat2	1.06067	0.937665	1.92145	1.36411	0.80235	0.78519	0.909963	0.909274	0.631751	1.19042	1.00882	1.04995	0.84033	0.959942	1.14528	0.171064	0.065493	0.150194	0.289192	0.399746	0.414123	0.225342	0.366877	0.559941	0.52215	0.240764	0.27793	0.070257	0.552374
	Mttp	0.688545	0.630524	2.01182	0.534276	2.63864	1.19831	0.422466	1.10837	1.07078	2.34973	0.920733	1.22961	1.08513	1.06819	0.438359	0.257227	0.111068	0.21765	0.343312	1.30847	0.328724	0.266089	0.493179	1.1459	0.439616	0.401633	0.632115	0.121616	1.55978
	Mgat1	1.54806	0.402765	2.71035	1.47985	0.339582	0.352853	0.977306	1.50183	1.06169	2.96849	0.827426	0.448445	0.792654	2.45284			0.017736		1.23475		0.27208	0.027612		0.351465	0.321807	1.3145	0.026055	0.529257	1.18716
	Gpat3	1.0757	1.05242	1.48128	1.08553	1.78391	1.12922	1.0143	1.17577	0.967043	1.77085	0.233994	0.602499	1.00043	1.10801	0.854442	0.851803	0.343049	0.398782	0.801926	1.60042	1.3967	0.286752	1.36614	0.945459	0.99307	1.06425	0.490784	0.451404	0.996307
	Cd36	1.11765	1.07853	1.46052	1.62898	0.80618	0.893058	1.4112	0.937751	1.15699	0.584229	0.876319	0.736275	0.733983	0.937858	1.21903	1.7129	2.65382	1.43766	1.25076	0.910935	1.00507	1.31373	0.952631	0.814802	0.758316	1.08097	0.929673	1.04617	0.817092	0.462491
de novo lipogenesis	Scd1	0.452397	1.2197	1.06455	0.927882	4.96291	0.968233	0.769563	2.12965	1.18348	1.35109	0.52576	0.42546	0.799946	0.629957	1.29251	0.122078	0.077174	0.075654	0.102463	0.147024	0.040546	0.050728	0.132931	0.107616	0.144423	0.031362	0.041715	0.070927	0.074349
	Acc1	1.05874	0.825813	1.43437	1.14951	0.688264	0.900778	1.24679	1.07263	0.674309	1.32298	0.884636	0.718643	0.758292	1.91493	1.01591	0.867304	0.526456	0.599981	0.435371	0.648502	0.340651	0.562921	0.3784	0.626895	0.500261	0.294783	0.367275	0.551713	0.495605
	Srebp1c	0.65714	0.855273	1.22133	0.508859	5.41261	0.875892	0.764557	0.909428	0.827595	3.84519	0.708057	0.395128	1.52912	0.644907	0.989218	0.334314	0.096226	0.082976	0.133072	0.132986	0.058366	0.060886	0.163917	0.159425	0.117878	0.038693	0.089981	0.071573	0.076181
	Fasn	1.31777	1.14866	1.18903	1.19351	0.961989	0.613821	0.432017	1.21904	0.727659	0.989609	1.36492	1.1879	0.995798	0.982314	1.31074	0.798568	0.671235	0.707783	1.34741	0.755344	0.715535	0.73554	0.764077	0.49021	0.701272	0.717619	0.47259	0.547021	0.650254	0.823883
	Pparg	1.01975	0.854991	0.895763	0.6471	1.04789	1.38555	1.29951	1.42705	1.09632	1.16548	0.821326	0.952197	0.722794	0.896911	1.13442	3.20294	2.67015	2.48544	1.71654	2.46795	3.41461	5.13951	1.8376	3.3768	3.50955	0.621065	4.49002	3.25564	3.24714	2.42391
	Acly	0.868999	0.259111	1.76279	5.08889	1.59387	0.879648	2.90285	1.51917	0.476121	0.756482	0.509981	0.493627	0.781717	0.800521	1.4112	2.57009	2.95017	1.55392	1.23215	1.52738	0.54828	0.74791	0.631914	1.10271	0.972575	0.87853	0.983891	1.06551	0.759844
β-oxidation	Ppara	1.08503	0.989679	0.923398	1.15831	1.50592	1.07571	0.605099	1.25962	0.941833	1.17166	0.913389	0.739417	0.863966	1.00525	1.08942	0.25834	0.18357	0.280613	0.399727	0.321989	0.294734	0.439301	0.931265	0.450411	0.40523	0.561148	0.345708	0.501413	0.265829	0.649422
	Acox1	0.976536	0.975843	0.920945	0.724268	0.998493	1.0704	1.03495	1.04899	1.09227	0.960914	0.916893	1.0128	1.24497	1.04231	1.07202	0.791744	0.683405	0.689524	0.528959	0.827367	0.832307	0.607357	0.461847	0.713456	0.549213	0.582573	0.674273	0.527836	0.91606
	Mcad	0.972711	0.898103	0.836548	0.964582	1.22666	0.899187	1.71099	1.2264	1.30854	0.867834	0.744031	1.06726	0.865269	0.89281	0.879857	0.692506	0.568809	0.864233	0.588553	0.638908	0.57295	0.799273	1.05124	0.704511	0.617254	0.640095	0.84934	0.97611	0.603618	0.483703
	Ehhadh	1.12379	1.14356	1.52226	1.29786	1.10956	0.26383	0.674149	0.698988	1.23118	0.969691	1.36683	1.50246	1.29436	0.930435	0.966988	0.332848	0.243456	0.477995	0.382245	0.422164	0.400748	0.226824	0.430727	0.451963	0.619842	0.60817	0.400599	0.506667	0.265129	0.628353
	Hadha	1.04638	0.814865	1.24562	1.07785	0.613524	0.910923	1.10463	0.916845	0.850694	1.17497	1.05864	1.21848	1.41002	0.844388	1.00536	1.31379	1.02943	1.03744	0.839273	1.27888	1.5896	0.946459	0.799439	1.32976	1.50749	1.31722	0.878725	0.624492	1.02761	1.09548
	Acadvl	1.21346	1.12475	1.25622	1.01617	0.508292	0.889957	1.03815	0.908172	0.686446	1.20795	1.16239	1.00913	0.904266	0.962375	1.58992	1.34164	1.37668	1.65595	1.01405	1.30755	1.08158	0.887457	0.007583	0.723559	0.891229	0.994799	0.921872	1.61577	1.07079	1.1122
	Cpt2	1.07965	1.08739	1.52018	1.4023	0.553795	0.724254	1.36273	0.685146	0.941338	1.14728	1.07991	0.992467	1.03719	0.978372	0.908408	1.05952	0.868646	1.6176	0.987692	1.02032	1.34105	0.862153	0.502041	0.870286	1.26586	1.13059	0.910668	0.872552	0.952355	1.51508
