# Supplementary material for: Mitochondrial dysfunction abrogates dietary lipid processing in enterocytes
Source: Nature. 2023 Dec 20;625(7994):385–92. doi: 10.1038/s41586-023-06857-0 (PMC10781618; doi:10.1038/s41586-023-06857-0)
Supplement: Supplementary file 13 — Source Data Extended Data Fig. 3 [file 41586_2023_6857_MOESM13_ESM.xlsx]

## Sheet: Ext.Fig.3a
Survival
Time (days)	Sdhafl/fl	SDHAIEC-KO
4		1
5		1
6		1
6		1
7		1
7		1
7		1
10		1
10		1
11		1
11		1
11		1
12		1
13		1
14		1
14		1
14		1
16		1
16		1
16		1
18		1
18		1
19		1
24		1
24		1
24		1
29		1
35		1
35	0	1
35	0
35	0
35	0
35	0
35	0
35	0
35	0
35	0
35	0
35	0
35	0
35	0
35	0
35	0
35	0
35	0
35	0
35	0
35	0
35	0
35	0
35	0
35	0
35	0
35	0
35	0
35	0
35	0
35	0
35	0
35	0

## Sheet: Ext.Fig.3b
Body weight (g)
Sdhafl/fl	SDHAIEC-KO
4.4	2
3.99	2.1
4.19	2.08
4.43	1.84
4.16	2.18
4.6	1.84
4.31	2.51
4.04	1.01
4.03	1.85
7.29	1.91
6.25	2.35
7.01	2.6
6.49	1.64
4.68	2.33
4.45	2.68
4.47	2.67
3.86	3.65
5.5	1.59
6.28	1.79
6.36	1.3
6.47	2.1
5.7	2.4
8.4	1.73
8	1.6
3.61	2.04
3.76	1.82
6.88	1.42
6.08	2.01
5.55	1.73
5.6	2.2
	1.49

## Sheet: Ext.Fig.3c
Glucose (mmol/L)			Total cholesterol (mg/dL)			HDL (mmol/L)			LDL (mmol/L)			TAG (mg/dL)
Sdhafl/fl	SDHAIEC-KO		Sdhafl/fl	SDHAIEC-KO		Sdhafl/fl	SDHAIEC-KO		Sdhafl/fl	SDHAIEC-KO		Sdhafl/fl	SDHAIEC-KO
6.5	4.05		140	150		2.55	2.1		1.25	1.3		280	310
7.75	2.65		105	105		1.9	1.25		0.95	0.15		220	180
7	1.25		135	105		2.4	1.85		1.1	0.5		195	205
5.15	2.35		120	120		2.2	1.85		1	0.75		130	325
6.25	2.4		105	110		1.85	2		0.95	0.5		170	160
5.6	0.95		65	155		1.15	2.35		0.65	1.15		180	520
6.75	0.1		125	140		2.2	1.9		1.1	1.65		170	45
6.2	3.5		130	95		2.35	0.95		1.2	0		145	165
5.85	1.85		120	145		2	2.2		0.95	1.1		105	340
7.1	4.6		80	120		1.6	2.45		0.65	0.55		195	155
5.35	2.6		115	145		1.95	1.95		0.95	0.8		155	145
6.05	2.2		120	75		2.3	1.8		1.05	1.2		165	65
7.15	1.95		125	105								255	85
5.95	2.55		155	120								150	160
7.5	2.8		130	145								415	115
5.25	0.25		155	100								270	100
8.45	2.4		150	105								85	240
7.6			145	100								165	255
7.15			125	85								295	220
			155	100								255	170
			105	90								170	240
			105	115								240	160
			135									235
			135

## Sheet: Ext.Fig.3f
Survival
Time (days)	Cox10fl/fl	COX10 IEC-KO
6		1
6		1
6		1
6		1
6		1
6		1
8		1
9		1
9		1
9		1
10		1
10		1
11		1
11		1
11		1
11		1
11		1
12		1
12		1
13		1
13		1
13		1
13		1
13		1
13		1
13		1
14		1
19		1
20		1
27		1
29		1
31		1
31		1
31		1
31	0	1
31	0
31	0
31	0
31	0
31	0
31	0
31	0
31	0
31	0
31	0
31	0
31	0
31	0
31	0
31	0
31	0
31	0
31	0
31	0
31	0
31	0
31	0
31	0
31	0
31	0
31	0
31	0
31	0
31	0
31	0
31	0
31	0
31	0
31	0
31	0
31	0

## Sheet: Ext.Fig.3g
Body weight (g)
Cox10fl/fl	COX10 IEC-KO
6.9	2.91
6.21	4.32
5.54	3.61
6.86	3.03
5.9	3.74
5.42	3.74
5.39	3.45
5.73	3.81
6.02	3.8
5.82	4.82
5.53	4.2
5.39	3.88
5.2	3.95
5.2	2.93
4.27	3.7
6.45	3.9
4.47	3.68
4.12	3.27
	2.99
	3.84
	2.47

## Sheet: Ext.Fig.3h
Glucose (mmol/L)			Total cholesterol (mg/dL)			HDL (mmol/L)			LDL (mmol/L)			TAG (mg/dL)
Cox10fl/fl	COX10 IEC-KO		Cox10fl/fl	COX10 IEC-KO		Cox10fl/fl	COX10 IEC-KO		Cox10fl/fl	COX10 IEC-KO		Cox10fl/fl	COX10 IEC-KO
6.95	2.35		105	115		2.2	2.2		0.9	0.8		425	105
7.55	4.9		105	120		2.25	2.35		0.95	1.3		195	110
8.5	4.3		120	95		2.45	2.1		0.9	0.45		230	160
5.95	5.05		125	80		2.15	1.9		0.5	0.35		155	135
5.8	5.25		85	105		1.85	1.95		0.6	0.55		195	130
5.75	3.4		90	85		1.95	1.75		0.7	0.6		185	265
7.7	3.75		120	120		2.45	2.4		0.95	0.65		570	170
5.65			85	125		1.9			0.6			180	270
6.15			70	145		1.3			0.55			180	270
7.35			100	160		1.3			0.7			210	155
7.2			90	170		1.95			0.6			155	125
			130	145								485	110
			115	115								145	110
			115	135								470	310
			95	140								215	410
			120	130								205	365
			180	130								100	290
			125	130								245	375
			120									185
			130									130
			150									210
			125									240
