# Supplementary material for: Mitochondrial dysfunction abrogates dietary lipid processing in enterocytes
Source: Nature. 2023 Dec 20;625(7994):385–92. doi: 10.1038/s41586-023-06857-0 (PMC10781618; doi:10.1038/s41586-023-06857-0)
Supplement: Supplementary file 14 — Source Data Extended Data Fig. 5 [file 41586_2023_6857_MOESM14_ESM.xlsx]

## Sheet: Ext. Fig. 5f
Glycolysis & Pentose Phosphate Pathway (AU total pool normalized to WT)	Dars2fl/fl									DARS2tamIEC-KO
dihydroxyacetone phosphate	0.510957	0.480385	1.14275	0.0187433	1.77786	2.60428	1.24005	0.224973		4.92219	7.55939	7.47695	9.84305	8.98826	6.5665	6.06309	4.29476	8.93718	8.98079	2.75671	7.30052	7.05545	2.77062	0.882134
glyceraldehyde 3-phosphate	0.347444	0.657648	0.45426	0.98846	1.2952	1.02738	3.11317	0.116438		4.16124	4.31878	7.15638	8.08961	9.4506	6.5839	5.75946	4.21817	9.19324	6.88175	4.42956	5.19189	6.04179	3.24043	1.84262
glycerol 3-phosphate	0.805067	0.97724	1.09433	0.575544	1.44384	1.48007	0.905843	0.718068		3.87652	3.27671	4.07807	4.62215	6.38323	3.15998	4.09761	4.59063	4.59051	6.49882	3.95511	4.05607	3.50897	2.98444	3.37397
hexose phosphate	0.848946	1.0281	1.02309	0.688826	1.1245	1.18942	1.21367	0.883457		1.30559	1.14128	0.816558	0.801853	1.1557	1.03331	0.718991	0.592188	1.28616	0.758445	1.56284	1.52179	0.865254	1.27221	1.11458
lactate	0.9064	1.15867	0.617883	1.32203	0.584573	0.813377	1.49542	1.10165		2.93707	1.08762	0.855119	1.64432	2.20031	1.86578	1.07211	1.56218	1.37928	1.26223	3.66691	1.90661	2.2877	4.13155	2.32286
pentose phosphate	1.07774	0.81392	0.990078	0.684009	0.966809	1.12744	1.39948	0.940524		2.31456	2.96743	2.14414	2.32871	2.02787	2.585	1.78857	1.92807	1.97772	2.44094	2.52471	2.90677	2.48341	1.56248	1.4577
phosphoenolpyruvate	0.0181619	0.00284442	0.0678267	0.00491244	5.72354	1.9599	0.203338	0.0194732		0.776236	5.53693	10.0403	6.40653	1.65924	0.928795	0.840326	0.314912	8.8774	6.75674	0.264712	1.78499	1.0525	0.265898	0.0745054
sedoheptulose 7-phosphate	0.983873	0.836814	1.04775	0.996199	0.943576	1.12202	1.17707	0.892698		4.91334	5.91093	5.99467	6.54597	5.03923	4.37015	4.27697	4.15308	5.84143	6.03684	4.85865	5.55737	4.16889	3.21611	3.54487
Amino acids metabolite intensity (AU total pool normalized to WT)	Dars2fl/fl									DARS2tamIEC-KO
alanine	1.01047	1.00075	0.869002	0.991683	0.88951	0.955836	1.22531	1.05744		1.27128	1.13709	1.1402	1.13762	1.12462	1.16281	1.15256	1.19267	1.20578	1.28192	1.3189	1.19516	1.30572	1.46545	1.32088
arginine	1.31139	0.999061	0.879607	0.989399	0.783888	0.682819	1.55327	0.800565		0.867115	0.939947	0.752123	0.683122	0.915633	0.813251	0.549196	0.620921	0.731083	0.544381	0.912318	0.809091	0.904897	1.05651	0.880169
asparagine	1.08227	0.995585	0.99094	0.893542	0.880677	0.978155	1.39467	0.784161		0.558306	0.635439	0.672646	0.661062	0.591193	0.468883	0.622659	0.329661	0.756739	0.71331	0.338094	0.396608	0.710476	0.415537	0.352619
aspartate	0.936225	0.786904	1.22499	1.19077	1.07511	0.909546	0.985823	0.890632		0.160982	0.213624	0.140782	0.17069	0.23691	0.223305	0.142208	0.192983	0.13349	0.173442	0.10613	0.178232	0.22273	0.15526	0.100122
citrulline	0.971983	1.69561	0.931327	0.59647	0.903047	1.00492	1.14836	0.748287		0.176097	0.188317	0.325596	0.0930553	0.118656	0.20235	0.146949	0.200058	0.316142	0.252736	0.167845	0.23345	0.156168	0.178608	0.10882
glutamate	1.04037	1.25235	0.845485	0.913335	0.683071	1.02077	1.09463	1.14998		1.27982	1.31277	1.307	1.51919	1.16635	1.19218	1.4174	1.33678	1.29888	1.73618	1.18097	1.01373	1.41451	1.38201	1.44049
glutamine	1.11962	1.24111	0.590946	0.80532	0.693372	0.732486	1.85072	0.966419		2.1544	0.795658	1.17662	1.93443	2.65152	1.7072	2.5572	1.46964	1.7917	1.06584	2.81499	1.88534	1.97921	2.76642	2.55975
glycine	1.05762	1.06152	0.90419	1.27084	0.747051	0.755162	1.0991	1.10451		1.18021	1.03297	1.07828	1.12202	0.952087	1.02943	0.982763	0.912038	0.933241	1.22887	0.966558	0.940692	1.24026	1.12439	1.12821
histidine	1.20915	0.976843	0.845294	0.816335	0.852706	0.935251	1.38813	0.976293		0.754785	0.764469	0.587496	0.595208	0.583539	0.666217	0.579341	0.580283	0.682112	0.58921	0.661105	0.622666	0.836732	0.831096	0.696047
isoleucine	1.20134	1.11208	0.740331	0.806701	0.760223	0.848853	1.58588	0.944593		0.657213	0.856909	0.511958	0.38925	0.558734	0.675121	0.348736	0.561755	0.596386	0.502335	0.654041	0.872756	0.708843	0.968998	0.553371
leucine	1.23652	1.07494	0.773025	0.89017	0.701796	0.787982	1.58719	0.948378		0.588225	0.741702	0.407742	0.39723	0.447418	0.541113	0.288129	0.353478	0.478431	0.413592	0.454601	0.557906	0.675947	0.762311	0.433902
lysine	1.25009	0.994441	0.869098	1.26203	0.621047	0.698946	1.34152	0.962828		0.765061	0.754305	0.533197	0.495073	0.601944	0.57038	0.391377	0.454842	0.501945	0.455609	0.652167	0.548772	0.714428	0.790897	0.60244
methionine	1.24948	1.193	0.783053	0.912651	0.635986	0.743287	1.46021	1.02234		0.604668	0.639596	0.370226	0.379848	0.414627	0.525489	0.274889	0.340562	0.428027	0.384258	0.502549	0.579345	0.66117	0.76119	0.467695
ornithine	1.21776	0.938353	0.99478	1.20786	0.689559	0.713448	1.23336	1.00489		0.310943	0.418443	0.298367	0.19804	0.205111	0.272367	0.165623	0.17526	0.206867	0.237037	0.206582	0.250252	0.385969	0.326863	0.242461
phenylalanine	1.31076	1.17237	0.695672	1.05095	0.58464	0.684964	1.53138	0.969266		0.624812	0.633578	0.341984	0.401153	0.428283	0.507453	0.273147	0.370776	0.437988	0.354998	0.48503	0.564527	0.674474	0.842809	0.520101
proline	1.03076	0.981391	1.00228	1.12303	0.819593	0.811679	1.19291	1.03835		1.07983	0.937308	0.872121	1.06796	0.973704	0.900603	0.880746	0.838377	0.891234	0.97313	1.15521	0.823584	1.09578	1.08909	1.10008
serine	1.05396	1.75017	0.633141	0.7552	0.684354	0.754314	1.50873	0.860141		0.807619	0.682913	0.68172	0.441703	0.745009	0.781006	0.554674	0.639977	0.681533	0.480792	3.06821	1.53243	0.841769	2.84154
threonine	1.21447	1.09245	0.792647	1.01237	0.681386	0.809752	1.41069	0.986231		1.00092	0.89692	0.898643	0.848893	0.997771	0.811056	0.860832	0.862527	0.920645	0.856181	1.03312	0.91168	1.13711	1.13153	0.917843
tryptophan	1.29501	1.04177	0.81836	1.03567	0.64818	0.765229	1.42949	0.966287		0.474937	0.557502	0.266927	0.331709	0.336208	0.376347	0.239258	0.267717	0.393327	0.284016	0.368746	0.455927	0.514757	0.662347	0.336058
tyrosine	1.297	1.13249	0.727691	0.982945	0.612244	0.713966	1.50836	1.0253		0.642239	0.595177	0.303772	0.393712	0.413543	0.492036	0.292981	0.342622	0.423207	0.354525	0.459976	0.55844	0.67608	0.815772	0.471914
ATP/ADP metabolite ratio (AU total pool)	Dars2fl/fl									DARS2tamIEC-KO
	0.231541	0.24417	0.239407	0.194323	0.145656	0.25521	0.211372	0.190586		0.124882	0.202513	0.192405	0.214981	0.162959	0.194053	0.199528	0.197476	0.188921	0.206585	0.164787	0.219967	0.152522	0.131698
