# Supplementary material for: Mitochondrial dysfunction abrogates dietary lipid processing in enterocytes
Source: Nature. 2023 Dec 20;625(7994):385–92. doi: 10.1038/s41586-023-06857-0 (PMC10781618; doi:10.1038/s41586-023-06857-0)
Supplement: Supplementary file 15 — Source Data Extended Data Fig. 6 [file 41586_2023_6857_MOESM15_ESM.xlsx]

## Sheet: Ext. Fig. 6e
	Relative mRNA expression normalized to Tbp1
Genes	Dars2fl/fl						DARS2tamIEC-KO
Ascl2	1.13616	0.656636	1.00847	1.28892	0.92221	1.11819	0.541738	0.342973	0.401554	0.971756	0.613726	0.167492
Lgr5	1.16851	0.945183	1.0816	0.878228	1.02361	0.931202	0.407442	0.487734	0.430823	0.283843	0.188047	0.126584
Olfm4	1.06652	0.62847	1.23278	0.869897	1.16305	1.19617	0.001531	0.004375	0.000986	0.003556	0.00134	0.000428
Lrig-5	1.11387	0.707147	1.10886	1.02568	1.10771	1.00771	1.54765	0.950384	1.03856	0.284221	1.55896	1.09892
Prominin-1	1.03664	0.794939	0.907781	1.73919	0.884182	0.869295	0.903387	1.07506	0.976991	1.33507	0.908725
