# Supplementary material for: Mitochondrial dysfunction abrogates dietary lipid processing in enterocytes
Source: Nature. 2023 Dec 20;625(7994):385–92. doi: 10.1038/s41586-023-06857-0 (PMC10781618; doi:10.1038/s41586-023-06857-0)
Supplement: Supplementary file 16 — Source Data Extended Data Fig. 7 [file 41586_2023_6857_MOESM16_ESM.xlsx]

## Sheet: Ext. Fig. 7c
	Relative body weight (%)
Time (days)	Dars2fl/fl																DARS2tamIEC-KO
0	100	100	100	100	100	100	100	100	100	100	100	100	100	100	100	100	100	100	100	100	100	100	100	100	100	100	100	100	100	100	100
1	100.571	95.8979	99.3971	98.4408	97.5	95.6372	96.3666	94.4644	92.8095	100.422	97.7495	97.561	99.0026	95.8786	98.4426	100.806	96.5256	96.7742	97.3733	97.3492	97.2587	101.974	95.7539	95.4496	91.5598	95.7509	97.2563	96.0578	99.3722	99.9299	99.2727
2	107.532	98.4047	103.617	102.992	98.0769	96.5686	95.7886	95.4349	94.3879	101.649	98.1851	98.8943	102.364	95.7287	93.4134	97.379	97.5501	99.552	92.9032	98.7203	99.0291	106.593	97.9489	95.7408	92.5926	96.044	96.426	98.5254	102.77	95.6872	95.4909
3	105.662	98.268	107.717	109.945	100.577	99.2647	97.1511	96.6211	96.4574	103.491	100.508	98.8618	101.367	99.6628	93.5107	99.4624	96.6147	97.7599	98.5254	97.3492	100.971	109.356	98.4887	96.5781	93.7678	97.9487	100.65	99.8194	105.761	99.4741	94.5818
4	109.039	99.3619	105.305	106.743	102.548	97.7451	97.6879	98.2027	98.8425	104.603	101.488	98.7642	100.887	97.7145	95.2304	100.37	99.5546	99.9104	99.4009	101.828	104.74	107.817	99.2443	97.2334	96.9017	99.011	101.516	102.076	105.17	101.262	97.3091
5	110.649	101.55	107.074	106.658	105.144	100.343	98.8852	94.105	97.3343	106.137	105.844	102.211	107.499	102.735	98.4426	101.176	100.401	101.434	100.461	104.205	105.654	105.882	99.4243	98.6531	98.3262	102.93	105.993	103.792	112.555	101.403	99.2
6	110.39	104.376	107.476	107.754	106.731	102.99	102.519	98.0589	100.877	109.475	105.299	101.301	108.829	101.461	98.3777	102.352	99.1537	101.254	102.903	101.463	105.254	106.869	101.547	96.3597	100.855	102.747	104.296	101.745	111.965	102.805	100.945
7	110.026	103.008	107.395	108.217	107.356	103.529	102.808	98.4544	99.6492	110.817	96.1887	94.3089	100.074	102.585	97.9883	100.806	99.1091	101.165	101.889	102.559	105.197	105.803	99.6402	99.0899	100	97.1429	97.7978	91.5438	103.397	105.26	101.564

## Sheet: Ext. Fig. 7g
	Relative body weight (%)
Time (days)	Dars2fl/fl								DARS2tamIEC-KO
0	100	100	100	100	100	100	100	100	100	100	100	100	100	100	100	100	100	100	100
1	100.358	100	98.1884	96.4194	98.4241	98.9136	99.8382	104.798	104.536	100	101.329	101.24	103.99	95.9615	96.6068	101.839	98.1103	98.0151	101.865
2	99.0281	101.473	97.7053	99.7442	102.961	98.9136	106.351	109.597	107.577	99.784	104.264	101.488	104.56	97.1154	100.15	97.8784	100.255	100.662	107.423
3	102.762	103.328	100.483	98.2097	100.669	100.76	108.617	108.952	108.858	103.51	102.436	103.41	107.03	103.221	100.549	100.236	101.328	98.9603	109.367
4	102.66	103.055	101.872	101.893	105.874	104.346	109.507	109.758	109.338	103.726	101.716	104.712	107.22	103.99	104.641	101.556	103.677	97.3535	110.494
5	104.501	105.51	100.604	103.836	107.211	106.192	112.621	111.089	109.552	104.752	100.886	106.386	106.776	104.423	106.038	104.621	105.72	99.5274	111.465
6	106.854	105.892	104.77	105.166	108.596	107.605	110.599	111.573	109.178	107.991	102.492	105.89	106.523	103.846	106.138	104.668	104.443	101.512	111.349
7	109.821	109.438	106.039	105.831	107.498	108.8	112.015	113.589	110.512	106.858	104.928	105.704	106.65	105.288	105.689	103.913	103.269	102.694	110.649
8	113.657	110.202	107.065	104.808	107.641	109.071	110.599	114.032	111.793	105.562	105.814	105.642	106.65	101.106	104.142	104.621	101.379	101.701	110.999
9	109.821	112.493	107.488	106.547	109.503	108.093	109.102	114.758	111.259	103.24	102.879	101.736	102.153	100.577	102.495	100.66	100.46	100.709	106.996
