# Supplementary material for: Mitochondrial dysfunction abrogates dietary lipid processing in enterocytes
Source: Nature. 2023 Dec 20;625(7994):385–92. doi: 10.1038/s41586-023-06857-0 (PMC10781618; doi:10.1038/s41586-023-06857-0)
Supplement: Supplementary file 17 — Source Data Extended Data Fig. 8 [file 41586_2023_6857_MOESM17_ESM.xlsx]

## Sheet: Ext. Fig. 8b
	Relative body weight (%)
Time (days)	Dars2fl/fl																		DARS2tamIEC-KO
0	100	100	100	100	100	100	100	100	100	100	100	100	100	100	100	100	100	100	100	100	100	100	100	100	100	100	100	100	100	100	100	100	100	100	100	100	100	100
1	99.286	96.2069	97.5904	98.6006	100.617	99.207	99.6101	99.2689	98.7908	99.5623	98.9712	95.6834	100.337	99.4321	99.1853	98.0853	97.9209	98.3075	97.5904	100.125	99.3062	96.2963	100.166	95.2248	99.0891	102.839	104.21	98.0392	98.839	101.898	100.589	99.0754	100.271	105.201	98.5157	96.0615	99.3351	100.427
2	97.025	95.5172	93.8928	96.823	96.0233	99.8414	98.7403	99.9335	98.7908	98.2977	99.8971	94.3474	99.2144	98.9452	96.9182	97.724	98.7928	98.4516	93.8928	99.6676	98.1787	98.2194	97.3433	94.429	96.4133	99.7129	101.975	100.794	100.656	100.041	100.834	94.9878	101.462	100.276	98.9299	96.1365	97.8944	100.039
3	96.906	97.4569	95.3054	96.7473	95.7148	98.9294	96.4607	102.659	100	98.3463	100.051	96.7112	99.046	102.759	100.673	99.9639	97.7867	100.324	95.3054	98.6705	99.9133	99.2878	96.3885	94.3892	94.7339	100.096	104.598	98.8795	97.3246	99.3812	102.159	96.7883	101.787	100.67	100.828	97.8995	99.9631	101.824
4	93.2963	96.681	93.9759	91.6793	93.2122	97.5416	95.9508	98.9033	101.052	98.3463	98.4568	97.739	100.225	103.529	101.204	99.8555	98.1891	101.8	93.9759	98.2966	95.5334	96.8305	95.7244	93.7525	93.8514	97.6714	98.5427	99.4398	96.2645	99.3812	102.601	97.7616	102.057	104.255	101.726	100.413	101.588	101.513
5	93.6137	96.5948	93.5189	92.8517	96.1262	101.507	97.1206	102.426	103.47	100.681	101.08	98.8695	104.321	103.529	100.956	99.1691	99.497	101.512	93.5189	98.0474	96.791	97.2935	99.1698	92.3597	96.0717	100.893	101.198	100.047	96.4159	99.7937	101.227	99.6107	100.433	105.201	102.9	98.3871	101.884	100.931
6	93.098	92.5862	94.8484	93.646	95.4062	97.7399	96.2807	100.532	101.314	98.3949	99.6914	96.4029	101.459	102.353	100.673	98.5188	98.1556	99.928	94.8484	96.7595	94.9263	96.9373	95.6413	90.4497	94.6484	98.2456	100.486	98.3193	94.0939	98.9686	101.57	98.1995	100.487	104.413	101.829	99.1373	99.6675	98.9523
7	90.4006	90.3017	91.9402	90.8094	91.2924	94.5281	93.0714	97.6072	98.8959	96.4494	97.4794	100.668	99.6633	96.1055	97.8037	93.5694	96.4789	97.9834	91.9402	94.3498	92.0208	91.6667	95.5583	90.0915	91.5172	94.9601	99.5143	97.0121	91.267	97.9785	99.1168	96.8856	99.6752	96.4933	97.1695	95.4614	95.8626	97.4389
8	88.1	92.931	90.4861	91.1119	89.9897	93.8937	90.5819	95.879	99.5268	98.5409	96.2963	102.312	98.6532	98.8641	97.2016	94.6893	97.6861	100.9	90.4861	93.2696	92.1509	91.7379	94.4375	89.0569	91.745	93.2695	99.7086	98.9729	94.1949	99.5049	100.589	100.681	99.8917	98.0299	100.38	94.4486	96.1581	97.2837
9	86.7513	90.1293	89.8213	93.4191	89.3041	94.0127	89.2622	96.9757	101.314	100.097	99.1255	94.7585	101.627	100.243	98.1226	95.6647	100	101.764	89.8213	95.8039	91.7173	90.0285	95.0602	87.9427	89.6954	92.3126	101.004	99.7199	96.4159	99.2574	102.601	101.022	98.105	100.67	86.7104	93.811	99.5198	99.5731
10	86.7513	94.0948	94.7237	93.4191	89.8526	94.8057	90.3419	100.864	106.362	102.724	99.3827	98.407	102.806	102.475	98.7602	95.0144	97.3508	100.36	94.7237	95.9701	92.8014	90.4558	96.7621	90.8874	87.589	91.7065	104.275	105.415	97.6779	100.66	105.692	100.438	97.6719	98.7392	99.7238	93.811	96.0842	100.543
11	84.5696	94.0517	93.5189	94.7806	88.4128	95.6384	88.8722	99.3686	108.99	104.037	99.2284	97.0709	104.714	102.718	97.6975	97.4711	98.6251	104.573	93.5189	96.4686	94.6227	93.0556	96.3055	89.7732	87.4182	90.303	102.817	105.135	97.7284	99.67	104.318	101.947	102.328	102.049	101.07	96.3241	98.079	101.513
12	90.837	95.9483	95.2223	97.0499	88.1042	94.0127	89.4721	100.432	107.939	105.107	101.492	103.34	110.718	105.112	97.1661	101.879	104.393	105.438	95.2223	95.2223	94.3625	93.0556	96.9282	89.3752	87.4466	92.9506	103.174	106.489	97.0217	101.32	104.318	105.207	100.108	101.852	103.728	92.7982	98.5593	98.5254
13	91.1146	94.7414	93.1865	98.0711	87.2129	92.4266	89.4121	101.097	106.993	104.134	99.177	103.494	110.269	104.787	98.6539	102.059	103.219	103.889	93.1865	94.2667	91.7606	89.3162	96.347	86.5101	85.9664	91.866	103.595	102.894	97.5265	101.361	104.318	102.384	99.0796	101.024	102.451	92.7982	96.7861	101.164
14	90.9163	94.0948	92.0233	99.8487	88.1042	92.9818	89.1722	105.218	103.996	104.864	101.903	103.751	109.989	108.195	100.744	102.746	103.454	105.077	92.0233	93.6851	89.8092	88.9957	92.9846	85.1572	85.7387	91.547	103.044	100.7	99.1419	101.155	101.325	99.4647	97.4012	98.8968	101.45	92.4606	96.4536	98.5642
15	89.1313	95.6466	93.1034	99.5083	87.2815	92.9025	90.5819	106.381	103.47	104.523	102.058	103.905	109.876	108.316	101.842	103.324	106.472	105.654	90.6523	93.6851	88.0312	88.2122	91.8638	82.5308	83.7746	89.2504	100.291	100.233	95.9616	101.361	101.619	97.9075	98.105	97.6359	99.5858	90.1725	95.8626	97.5553
16	92.2253	98.5776	94.3083	100.719	88.5499	91.594	90.7019	107.378	106.782	105.058	104.321	103.186	111.223	107.667	97.6975	101.626	101.61	102.341	92.1479	91.3585	88.4649	85.8618	89.2486	82.9288	81.7819	88.5805	97.7655	101.307	92.3271	97.1535	97.4976	97.9075	95.8852	89.5981	98.205	85.5589	89.324	92.7823
17	91.7096	94.2241	93.1865	97.9955	82.3792	88.6201	87.3425	103.29	106.625	103.016	103.138	101.13	108.249	107.262	99.5395	101.445	104.058	103.781	85.7914	88.1595	84.7788	81.3746	85.6372	78.5515	77.6829	84.9442	94.1386	96.3119	89.5507	94.637	94.946	94.8905	92.7991	86.9582	96.2375	83.5709	88.9176	92.1226

## Sheet: Ext. Fig. 8e
	Relative mRNA expression normalized to Tbp1
Genes	Dars2fl/fl								DARS2tamIEC-KO
Ascl2	0.664865	0.460905	0.724278	1.034	0.285262	0.529469	0.716118	1.81086	0.079379	0.757452	0.476961	0.406969	0.699644	0.635876
Olfm4	1.6008	5.59762	4.54041	3.47934	1.29852	3.31327	3.91636	5.33364	0.0217262	0.775451	0.261334	0.423282	0.629118	0.0596576	0.193116	0.0184922
Lgr5	0.247936	1.47377	1.65176	0.426341	1.5067	1.92259	3.20433	0.418673	0.539533	0.178756	0.302165	0.124233	0.136174	0.352942	0.609911	0.0584033

## Sheet: Ext. Fig. 8f
Glucose (mmol/L)			Total cholesterol (mg/dL)			TAG (mg/dL)
Dars2fl/fl	DARS2IEC-KO		Dars2fl/fl	DARS2IEC-KO		Dars2fl/fl	DARS2IEC-KO
14.4	10.75		75	25		155	125
13.7	22.55		75	50		140	115
8.5	23.95		45	60		100	140
10.8	8.75		70	55		155	225
16.3	22.2		55	140		155	65
