# Supplementary material for: Mitochondrial dysfunction abrogates dietary lipid processing in enterocytes
Source: Nature. 2023 Dec 20;625(7994):385–92. doi: 10.1038/s41586-023-06857-0 (PMC10781618; doi:10.1038/s41586-023-06857-0)
Supplement: Supplementary file 18 — Source Data Extended Data Fig. 9 [file 41586_2023_6857_MOESM18_ESM.xlsx]

## Sheet: Ext. Fig. 9b
	Relative Body weight (%)
Time (days)	Dars2fl/fl							DARS2tamIEC-KO
0	100	100	100	100	100	100	100	100	100	100	100	100	100	100	100
1	96.1686	99.2032	97.7358	98.8142	104.898	97.2441	100	92.3358	98.1273	100.374	100	98.4064	100.405	97.5708	97.8102
2	102.682	103.586	102.264	101.186	98.7755	99.6063	102.909	97.0803	100.374	101.873	103.371	101.195	103.239	97.5708	98.9051
3	103.448	105.179	104.906	103.953	99.5918	101.969	104.727	100	102.247	104.869	104.12	100	105.668	98.3806	100
4	107.28	109.163	106.415	103.953	99.5918	108.268	110.182	102.92	107.116	106.367	105.993	105.179	108.502	104.453	100.73
5	109.962	110.757	106.038	105.929	101.633	105.118	111.636	106.569	109.363	109.738	104.494	107.171	108.502	101.619	102.555
6	107.663	110.757	108.679	108.3	104.082	105.118	113.091	102.92	109.363	107.491	104.12	107.57	107.287	102.429	102.555
7	109.962	114.343	110.943	110.277	108.163	106.299	113.818	104.38	109.363	111.236	107.491	106.773	108.907	102.429	103.285
8	108.429	112.749	112.83	111.067	113.061	109.055	114.546	102.92	111.236	107.116	105.618	104.781	107.287	98.3806	104.015
9	110.345	113.944	113.208	113.439	111.429	111.024	116	102.555	105.618	107.491	103.371	102.39	105.668	96.3563	97.4453
10	111.494	113.546	113.962	111.462	110.612	111.024	116.364	101.46	102.996	102.996	98.8764	99.2032	102.024	91.9028	94.1606
11	113.027	113.944	112.076	113.043	112.245	110.63	112	98.5401	103.371	104.494	100	96.0159	97.9757	91.0931	91.9708

## Sheet: Ext. Fig. 9c
Body weight (g)
Dars2fl/fl	DARS2tamIEC-KO
29.5	27
28.6	27.6
29.7	27.9
28.6	26.7
27.5	24.1
28.1	24.2
30.8	22.5
	25.2

## Sheet: Ext. Fig. 9e
	Relative Body weight (%)
Time (days)	Dars2fl/fl								DARS2tamIEC-KO
0	100	100	100	100	100	100	100	100	100	100	100	100	100	100	100	100
1	100	95.7295	99.654	101.064	98.8235	96.8641	100	98.374	96.9231	98.8506	95.0704	95.8955	100	97.8947	99.6416	100.356
2	102.049	99.2883	104.152	103.192	101.569	98.6063	103.077	101.626	101.923	101.149	98.5915	99.2537	100.746	99.6491	102.15	104.27
3	105.738	101.779	106.574	106.383	103.922	100	103.846	101.626	104.231	104.215	99.6479	99.2537	102.239	100	105.018	105.694
4	109.016	107.473	111.765	108.156	105.098	102.787	106.923	103.659	106.154	96.5517	101.761	99.6269	104.851	103.509	106.81	108.541
5	109.836	107.829	113.149	109.22	105.49	105.575	107.692	105.691	106.538	104.215	101.056	99.6269	107.836	102.456	110.036	108.897
6	110.656	106.762	113.841	110.284	107.059	105.575	107.308	108.13	106.538	104.981	103.169	99.2537	107.463	104.561	108.244	108.185
7	110.656	111.744	112.803	113.475	109.804	109.059	110.769	110.163	108.077	108.046	105.282	104.851	111.194	109.123	110.394	116.014
8	111.066	113.523	113.495	116.312	108.235	112.195	112.308	109.35	105	106.513	103.169	103.358	107.836	105.965	108.244	108.897
9	112.705	114.591	112.457	113.83	110.588	111.498	111.538	110.569	103.462	104.598	100.704	101.493	103.731	104.912	106.81	104.982
10	115.164	113.523	112.457	115.957	109.804	111.498	111.923	110.976	100.385	101.916	96.1268	97.7612	99.6269	98.5965	104.659	102.135
11	110.902	109.253	110.208	111.95	107.843	108.781	108.077	107.724	94.3461	93.8697	89.0845	90.5597	94.9254	95.2982	96.2366	96.7972

## Sheet: Ext. Fig. 9f
Body weight (g)
Dars2fl/fl	DARS2tamIEC-KO
27.06	24.53
30.7	24.5
31.85	25.3
31.57	24.27
27.5	25.44
31.22	27.16
28.1	26.85
26.5	27.2

## Sheet: Ext. Fig. 9g
	Relative Body weight (%)
Time (days)	Dars2fl/fl									DARS2tamIEC-KO
0	100	100	100	100	100	100	100	100	100	100	100	100	100	100	100	100	100	100
1	98.419	96.5636	94.4056	95.3488	95.3237	94.9458	96.2121	101.119	100.833	98.4733	96.7857	95.8333	99.6429	97.8102	93.8628	100	96.4664	98.8281
2	101.186	96.9072	96.8531	96.3455	97.1223	99.278	99.2424	98.8806	97.5	98.4733	95.7143	94.7917	98.9286	95.9854	97.8339	101.338	94.3463	98.4375
3	97.6285	95.5327	98.6014	100.997	97.1223	101.805	100.379	99.2537	101.25	99.6183	96.4286	96.875	99.2857	97.0803	100.361	102.341	93.2862	98.8281
4	98.8142	96.5636	104.895	104.983	100.719	103.971	102.273	102.612	102.083	104.198	100	98.6111	97.5	96.3504	98.195	104.682	97.5265	103.906
5	99.2095	96.9072	105.245	103.654	101.439	104.332	103.03	104.105	104.583	103.435	100.357	98.9583	96.7857	97.0803	97.8339	101.003	95.4064	102.734
6	102.371	97.9381	104.895	102.99	102.158	103.249	102.651	103.731	104.167	103.053	101.071	99.3056	99.6429	98.1752	99.639	98.3278	95.7597	104.297
7	103.162	98.6254	105.594	104.319	102.518	102.888	103.409	103.358	105	103.053	101.786	100	101.071	100.365	100.361	93.6455	97.1731	104.688
8	105.534	99.6564	104.895	105.98	104.317	104.693	105.303	104.478	105.417	100.763	98.5714	98.9583	100	98.5401	99.278	91.9732	94.6997	102.344
9	106.324	100	103.147	106.977	106.835	106.859	106.061	105.97	106.25	100	97.1429	97.5694	99.2857	96.3504	98.195	90.301	93.9929	101.562

## Sheet: Ext .Fig. 9h
Body weight (g)
Dars2fl/fl	DARS2tamIEC-KO
26.9	26.2
29.1	27.2
29.5	28.1
32.2	27.8
29.7	26.4
29.6	27.2
28	27
28.4	26.6
25.5	26

## Sheet: Ext. Fig. 9i
	Counts/uL plasma [3H]- Triolein
Time (min)	Dars2fl/fl								DARS2tamIEC-KO
0	17	1	3	14	11	7	6	2	4	8	4	5	6	11	6	19
15	24	19	13	12	4	9	20	3	11	17	7	12	6	15	21	28
30	48	46	59	58	63	32	33	29	38	38	28	17	28	9	24	32
60	106	186	408	191	87	271	184	241	374	145	145	180	132	17	95	60
120	958	1039	1767	972	371	341	1232	947	1322	527	630	630	337	136	597	198
	Counts/uL plasma [14C]- Cholesterol
Time (min)	Dars2fl/fl								DARS2tamIEC-KO
0	11	19	8	8	3	7	14	7	9	8	11	12	11	8	5	8
15	9	15	5	9	8	15	5	14	14	12	9	8	8	11	12	7
30	6	7	16	5	6	11	11	4	8	13	16	6	10	14	11	7
60	13	19	51	17	8	24	10	38	32	21	19	19	28	8	11	5
120	124	137	187	100	36	71	160	118	130	44	64	88	40	27	82	9
	TAG (mg/dL)
Time (min)	Dars2fl/fl								DARS2tamIEC-KO
0	198.607	162.117	189.136	180.223	161.281	174.095	184.68	159.889	150.139	150.418	139.554	185.237	203.621	111.978	140.39	148.189
15	355.989	344.011	306.685	319.499	305.014	300.279	345.961	313.649	296.936	318.663	191.365	347.632	355.71	267.409	195.265	326.462
30	454.318	364.903	403.064	383.565	336.212	423.677	386.908	307.521	379.109	358.496	263.231	450.696	436.769	132.033	198.607	334.819
60	587.744	517.827	615.599	503.343	439.276	570.752	626.184	500.557	481.894	474.652	329.526	625.07	670.195	335.097	253.76	447.632
120	1642.76	1356.55	1571.73	1297.35	950	1864.21	1643.45	1174.79	787.604	1178.27	729.109	1326.6	1033.43	569.638	454.039	444.29

## Sheet: Ext. Fig. 9j
	Relative Body weight (%)
Time (days)	Dars2fl/fl									DARS2tamIEC-KO
0	100	100	100	100	100	100	100	100	100	100	100	100	100	100	100	100	100	100	100
1	94.9153	96.5157	97.8417	97.5439	96.1686	94.386	98.2935	95.941	96.4413	100.606	99.6109	96.0784	97.8339	97.7011	95.8478	94.386	95.5017	95.3488	93.4066
2	94.5763	99.6516	99.6403	99.6491	93.8697	95.4386	100	99.262	99.6441	95.4545	103.891	102.745	100.361	98.8506	98.6159	98.2456	97.2318	96.8992	95.2381
3	94.2373	101.045	102.518	104.561	97.7011	96.8421	102.048	101.845	100.356	99.3939	107.393	105.098	101.805	101.149	100.346	102.456	97.5779	102.713	93.4066
4	96.6102	105.923	102.158	103.86	102.299	96.8421	100.683	102.583	101.779	99.3939	107.782	103.137	102.527	101.533	101.73	100.702	96.1938	103.488	95.9707
5	98.3051	107.317	103.957	105.263	103.831	97.8947	101.707	102.952	102.847	100.303	108.56	103.922	104.332	103.065	101.038	100.351	96.5398	104.264	96.337
6	100	108.014	104.317	105.965	106.513	98.2456	102.389	103.321	103.915	100	110.117	105.49	105.415	103.448	102.422	101.403	97.5779	105.426	96.7033
7	104.407	107.665	105.036	108.421	104.598	98.5965	102.73	104.059	103.915	101.515	110.895	102.745	110.108	105.364	101.384	101.754	97.9239	105.039	97.0696
8	105.085	105.923	106.115	107.368	105.747	98.5965	103.072	104.428	106.762	102.424	110.117	105.49	108.664	104.215	100.346	103.86	96.8858	104.651	97.8022
9	106.78	110.801	107.914	109.474	105.747	100.351	105.802	108.487	108.541	101.818	109.728	105.882	108.664	103.448	99.308	100	96.1938	104.264	95.6044

## Sheet: Ext. Fig. 9k
Body weight (g)
Dars2fl/fl	DARS2tamIEC-KO
31.5	33.6
31.8	28.2
30	27
31.2	30.1
27.6	27
28.6	28.7
31	28.5
29.4	27.8
30.5	26.9
	26.1

## Sheet: Ext. Fig. 9l
	Relative organ weight
Organs	Dars2fl/fl									DARS2tamIEC-KO
Liver	1.08437	1.05289	1.02784	1.09079	0.949465	0.889722	0.99379	0.936617	0.974518	1.11842	0.894218	0.889722	0.993148	0.993148	0.802998	0.894218	0.894861	0.833833	0.810064
gWAT	1.06803	1.35374	0.680272	0.85034	1	1.20408	1.03401	0.877551	0.931973	1.22449	0.884354	0.394558	0.816327	0.823129	1.10884	0.911565	1.02041	0.789116	0.734694
iWAT	0.944118	1.19118	1.01471	0.785294	1.05882	0.988235	1.10294	0.864706	1.05	1.2	0.917647	0.485294	0.873529	0.961765	0.988235	0.767647	0.705882	0.820588	0.573529
iBAT	1.13481	1.40603	0.899286	0.770817	1.09913	0.8636	1.15623	0.742268	0.927835	0.849326	0.706582	0.599524	0.81364	0.970658	0.628073	0.770817	0.570975	0.76368	0.742268
Heart	1.05687	1.06352	0.970458	0.997046	0.94387	0.937223	1.06352	0.997046	0.970458	0.990399	0.8774	0.884047	0.903988	1.01034	1.00369	1.0901	0.903988	0.910635	0.810931
Spleen	0.935515	0.831569	1.1001	0.944177	0.87488	1.05679	1.27334	0.944177	1.03946	1.23003	0.952839	0.753609	1.06545	0.961501	0.788258	1.03946	0.727623	0.970164	0.970164
Kidney	1.13018	0.668779	1.00576	1.11982	1.04205	1.03687	0.979839	0.979839	1.03687	1.07834	0.974654	0.886521	0.959101	1.0576	0.974654	0.922811	0.985023	0.891705	0.839862
Stomach	1.04234	1.22167	1.03113	0.846202	0.846202	1.132	0.902242	1.01993	0.958281	1.30573	0.975093	1.00311	1.08717	1.16563	0.947073	1.401	1.07597	0.91345	1.02553
Proximal SI	1.00245	1.26067	1.02974	1.10532	0.888034	0.888034	0.89853	0.96571	0.961512	1.1599	1.24598	1.24703	1.26697	1.11477	1.10637	1.22078	1.06018	1.15045	1.09272
Distal SI	0.906977	1.48987	0.75844	1.52138	1.2108	0.695424	0.661665	0.83946	0.915979	1.45386	1.23331	1.44486	0.972243	1.49887	0.965491	0.956489	0.902476	0.884471	0.915979
Cecum	1.22203	0.870629	1.03846	0.896853	0.907343	0.95979	1.22203	0.949301	0.933566	1.24301	0.902098	1.20629	1.59965	1.36364	1.3951	1.42657	1.06469	1.50524	1.35839
Colon	1.17391	1.09719	0.91688	0.997442	0.966752	0.951407	0.91688	1.00895	0.970588	1.04731	1.0243	0.847826	1.04348	0.809463	0.982097	0.91688	0.890026	0.778772	0.959079

[truncated: 2 more sheets: Ext. Fig. 9m, Ext. Fig. 9n]
