# Supplementary material for: Mitochondrial dysfunction abrogates dietary lipid processing in enterocytes
Source: Nature. 2023 Dec 20;625(7994):385–92. doi: 10.1038/s41586-023-06857-0 (PMC10781618; doi:10.1038/s41586-023-06857-0)
Supplement: Supplementary file 19 — Source Data Extended Data Fig. 11 [file 41586_2023_6857_MOESM19_ESM.xlsx]

## Sheet: Ext.Fig.11a
	Golgi architecture
	Normal			Ring			Condensed			Fragmentation			Dispersal
control	64.8464	80.3571	75.6757	5.11945	1.78571	7.20721	19.7952	5.35714	2.7027	10.2389	12.5	12.6126	0	0	1.8018
Actinonin 100uM	42.5868	59.4059	39.3939	3.78549	8.91089	10.6061	23.9748	1.9802	3.78788	26.183	18.8119	31.8182	3.47003	10.8911	14.3939
AA5 1uM	40.2778	36.4583	28.7356	1.38889	15.625	17.2414	15.2778	4.16667	21.8391	34.0278	35.4167	31.0345	9.02778	8.33333	1.14942
BFA 5ug/ml	0	0	0	0	0	0	0	0	0	46.1538	41.0714	13.4615	53.8462	58.9286	86.5385

## Sheet: Ext.Fig.11b
	Golgi architecture
	Normal			Ring			Condensed			Fragmentation			Dispersal
control	61.1321	72.165	66.6667	0.754717	3.60825	5.55556	15.8491	9.27835	8.02469	20.7547	12.3711	19.7531	1.50943	2.57732	0
Actinonin 100uM	27.9365	47.3198	46.5649	0	3.32717	7.88804	0.952381	13.6784	11.1959	50.1587	25.5083	33.3333	20.9524	10.1664	1.01781
AA5 1uM	26.8085	44.5026	34.1463	0.851064	8.37696	10.9756	2.55319	13.089	13.8211	46.8085	31.4136	31.3008	22.9787	2.6178	9.7561
BFA 5ug/ml	0	0	0	0	0	0	0	0	0	23.0769	13.4615	3.07692	76.9231	86.5385	96.9231

## Sheet: Ext.Fig.11c
Golgi D1_Experiment_1 (puncta per pixel2/10-4)			Golgi D1_Experiment_2 (puncta per pixel2/10-4)			Golgi D4_Experiment_1 (puncta per pixel2/10-4)			Golgi D4_Experiment_2 (puncta per pixel2/10-4)
EV (Empty vector)	dars-2 RNAi		EV (Empty vector)	dars-2 RNAi		EV (Empty vector)	dars-2 RNAi		EV (Empty vector)	dars-2 RNAi
3.763	3.369		3.5223	3.4055		8.2135	3.039		13.533	8.3136
5.144	3.0591		1.7987	3.0036		8.3974	4.8101		18.0771	14.142
6.7953	3.811		6.86	2.3621		6.9398	3.4638		13.6993	16.9822
3.3108	3.058		4.4149	1.5589		7.7351	1.1534		10.1192	11.9201
5.2949	6.8466		3.5638	1.5348		6.6109	3.0377		23.4944	15.4781
4.9666	3.2515		3.4563	1.8315		4.3053	1.8306		15.2343	16.129
4.4822	2.9377		5.4591	1.985		5.0513	4.4094		23.3998	8.1697
5.7437	4.4014		3.7329	3.5613		7.4998	7.7546		17.5859	8.5206
5.9679	3.2991		1.4926	3.1646		7.7021	2.2259		18.3183	5.2578
5.8152	4.0005		3.3542	2.0152		4.2838	3.306		18.7739	12.6962
3.0346	4.8963		3.703	1.6351		4.0142	2.3866		20.415	12.54
3.1698	4.4802		3.6822	2.8956		3.0266	1.4453			13.0675
5.2896	8.0237		5.371	0.97498		6.3985	4.0401			7.1865
4.949	2.9835		4.1441				2.8911			13.395
7.5867	5.6706		5.6152				4.6065
5.4958	2.8736						2.2476
5.6499	2.6186						5.8853
5.0177	3.6198						3.4568
5.6953	3.2675						3.6527
	2.1368
